# Supplementary material for: mRNA recognition and packaging by the human transcription-export complex
Source: Nature. Author manuscript; Available in PMC 2023 Jun 1. (PMC7614608; doi:10.1038/s41586-023-05904-0)
Supplement: Supplementary Table 1 [file EMS174469-supplement-Supplementary_Table_1.xlsx]

## Sheet: THOC1-GFP IP
Contaminant	Accession	Protein group accessions	Description	Genes	MW[kDa]	Norm. Area	Area	Coverage	# Peptides	# Unique peptides	# PSMs
ü	cont_P00023		GFP-nanobody GFP-nanobody		13.79	1.7427e+10	2.7755e+10	0.430894	10	10	139
ü	cont_P00761	Q9BYE2.5	Trypsin OS=Sus scrofa PE=1 SV=1		24.394	1.12178e+10	1.7866e+10	0.623377	19	18	182
ü	cont_P15636		Protease 1 OS=Achromobacter lyticus PE=1 SV=1		68.083	6.56253e+09	1.04518e+10	0.202144	26	26	334
	P22626.2		Heterogeneous nuclear ribonucleoproteins A2/B1	HNRNPA2B1	37.407	4.26669e+09	6.79532e+09	0.691218	39	38	241
	P84090.1		Enhancer of rudimentary homolog [Homo sapiens]	ERH	12.251	3.05518e+09	4.86581e+09	0.5	10	10	58
	Q07955.2		Serine/arginine-rich splicing factor 1	SRSF1	27.728	2.51166e+09	4.00018e+09	0.475806	18	18	79
	Q86V81.3		THO complex subunit 4	ALYREF	26.872	2.44261e+09	3.89021e+09	0.435798	30	30	202
	Q6I9Y2.3		THO complex subunit 7 homolog	THOC7	23.728	2.32979e+09	3.71053e+09	0.808824	30	30	103
	P06748.2		Nucleophosmin	NPM1	32.555	1.91026e+09	3.04237e+09	0.421769	24	24	133
	P51991.2		Heterogeneous nuclear ribonucleoprotein A3	HNRNPA3	39.571	1.82506e+09	2.90667e+09	0.502645	30	27	145
	Q96FV9.1		THO complex subunit 1	THOC1	75.619	1.77392e+09	2.82523e+09	0.60274	69	69	288
	P84103.1		Serine/arginine-rich splicing factor 3	SRSF3	19.318	1.67699e+09	2.67085e+09	0.414634	12	11	37
	P62316.1		Small nuclear ribonucleoprotein Sm D2	SNRPD2	13.518	1.59277e+09	2.53671e+09	0.618644	13	13	53
	P07910.4	Q86SE5.2; B2RXH8.1	Heterogeneous nuclear ribonucleoproteins C1/C2	HNRNPC	33.65	1.45023e+09	2.3097e+09	0.493464	35	24	118
	Q9Y5S9.1		RNA-binding protein 8A	RBM8A; LOC101060541	19.877	1.16012e+09	1.84766e+09	0.775862	15	15	57
	Q96J01.1		THO complex subunit 3	THOC3	38.747	1.13496e+09	1.80759e+09	0.564103	23	23	82
	Q8NI27.2		THO complex subunit 2	THOC2	182.659	1.0616e+09	1.69075e+09	0.438795	100	100	362
	Q13769.2		THO complex subunit 5 homolog	THOC5	78.458	1.03403e+09	1.64684e+09	0.530015	48	48	218
	P62805.2		Histone H4 [Homo sapiens]	HIST1H4A; HIST1H4F; HIST1H4D; HIST1H4J; HIST2H4A; HIST2H4B; HIST1H4H; HIST1H4C; HIST4H4; HIST1H4E; HIST1H4I; HIST1H4B; HIST1H4K; HIST1H4L	11.36	1.02355e+09	1.63016e+09	0.533981	10	10	29
	P62314.1		Small nuclear ribonucleoprotein Sm D1	SNRPD1	13.273	9.52059e+08	1.51629e+09	0.546219	8	8	23
	Q86U42.3	A6NDY0.1	Polyadenylate-binding protein 2	PABPN1	32.729	9.36967e+08	1.49225e+09	0.362745	20	20	64
	P62318.1		Small nuclear ribonucleoprotein Sm D3	SNRPD3	13.907	8.54908e+08	1.36156e+09	0.333333	6	6	43
	P09661.2		U2 small nuclear ribonucleoprotein A'	SNRPA1	28.398	8.4718e+08	1.34926e+09	0.54902	19	19	48
	Q86W42.1		THO complex subunit 6 homolog	THOC6	37.511	8.29327e+08	1.32082e+09	0.812317	30	30	106
	Q9Y3Y2.2		Chromatin target of PRMT1 protein	CHTOP	26.38	7.87651e+08	1.25445e+09	0.326613	18	18	50
	P08670.4	cont_P15241; P17661.3; P41219.2; cont_Q61726; Q14533.3; P78386.1; Q9NSB2.2; O43790.1; P07197.3; Q16352.2; cont_P25691; P78385.2	Vimentin [Homo sapiens]	VIM	53.619	7.57143e+08	1.20586e+09	0.650215	55	52	167
	O00422.1		Histone deacetylase complex subunit SAP18	SAP18	17.55	7.52064e+08	1.19777e+09	0.490196	11	11	35
	P14866.2		Heterogeneous nuclear ribonucleoprotein L	HNRNPL	64.092	7.12104e+08	1.13413e+09	0.373514	32	32	115
	Q15287.1		RNA-binding protein with serine-rich domain 1	RNPS1	34.188	5.51404e+08	8.7819e+08	0.255738	12	12	57
	Q13242.1		Serine/arginine-rich splicing factor 9	SRSF9	25.526	5.19089e+08	8.26725e+08	0.402715	11	11	31
	P38919.4		Eukaryotic initiation factor 4A-III	EIF4A3	46.841	5.16948e+08	8.23315e+08	0.596107	34	28	101
	P23246.2		Splicing factor, proline- and glutamine-rich	SFPQ	76.102	5.14452e+08	8.19339e+08	0.465347	45	44	124
	Q07666.1	Q9UBC1.1; O75525.1; Q5VWX1.1	KH domain-containing, RNA-binding, signal transduction-associated protein 1	KHDRBS1	48.197	5.07068e+08	8.07579e+08	0.196388	14	13	53
	O43390.1		Heterogeneous nuclear ribonucleoprotein R	HNRNPR	70.899	4.85863e+08	7.73807e+08	0.540284	46	36	138
ü	P13645.6	Q14532.3; O76015.3; O76013.1; Q15323.3; Q7Z3Y7.2; Q2M2I5.1; Q14525.3; cont_Q148H6; Q7Z3Y9.2; Q7Z3Z0.1; cont_P02534; Q7Z3Y8.2; O76014.3	Keratin, type I cytoskeletal 10	KRT10	58.792	4.69888e+08	7.48365e+08	0.57363	53	39	113
	P09651.5		Heterogeneous nuclear ribonucleoprotein A1	HNRNPA1	38.723	4.58852e+08	7.30789e+08	0.475806	33	15	217
	O14950.2	P24844.4; P19105.2	Myosin regulatory light chain 12B	MYL12B; MYL12A	19.767	4.57055e+08	7.27926e+08	0.627907	16	16	60
	Q16629.1		Serine/arginine-rich splicing factor 7	SRSF7	27.35	4.29297e+08	6.83717e+08	0.285714	8	7	19
	Q14103.1		Heterogeneous nuclear ribonucleoprotein D0	HNRNPD	38.41	4.26755e+08	6.79669e+08	0.295775	20	19	64
	P12829.3	P08590.3; P05976.3	Myosin light chain 4	MYL4	21.551	4.25143e+08	6.77102e+08	0.852792	19	19	42
	Q9UKV3.2		Apoptotic chromatin condensation inducer in the nucleus	ACIN1	151.771	4.23683e+08	6.74777e+08	0.398956	61	61	164
	P14678.2	P63162.1	Small nuclear ribonucleoprotein-associated proteins B and B'	SNRPB	24.594	4.08758e+08	6.51006e+08	0.308333	14	14	48
	P62995.1		Transformer-2 protein homolog beta	TRA2B	33.646	4.01765e+08	6.39869e+08	0.256944	11	7	29
	Q01130.4		Serine/arginine-rich splicing factor 2	SRSF2	25.461	3.97109e+08	6.32453e+08	0.343891	13	11	41
	Q9H307.5		Pinin		81.579	3.96192e+08	6.30993e+08	0.46583	50	50	107
	P08621.2		U1 small nuclear ribonucleoprotein 70 kDa	SNRNP70	51.526	3.89485e+08	6.20311e+08	0.409611	21	21	40
	Q7RTV0.1		PHD finger-like domain-containing protein 5A	PHF5A	12.397	3.8825e+08	6.18345e+08	0.490909	6	6	13
	P62306.1		Small nuclear ribonucleoprotein F	SNRPF	9.719	3.67569e+08	5.85407e+08	0.488372	14	14	36
	P61978.1		Heterogeneous nuclear ribonucleoprotein K	HNRNPK	50.944	3.63624e+08	5.79123e+08	0.544276	26	26	81
	P26368.4		Splicing factor U2AF 65 kDa subunit	U2AF2	53.467	3.62405e+08	5.77182e+08	0.36	19	19	57
	Q9Y383.2		Putative RNA-binding protein Luc7-like 2 [Homo sapiens]	LUC7L2	46.486	3.54536e+08	5.64649e+08	0.397959	25	18	59
	Q15233.4		Non-POU domain-containing octamer-binding protein	NONO	54.197	3.49056e+08	5.55923e+08	0.471338	36	33	105
	Q9BXP5.1		Serrate RNA effector molecule homolog	SRRT	100.604	3.4797e+08	5.54192e+08	0.378995	51	51	112
	P55769.3		NHP2-like protein 1	NHP2L1; SNU13	14.165	3.45695e+08	5.50569e+08	0.34375	7	7	13
	Q9BWJ5.1		Splicing factor 3B subunit 5	SF3B5	10.129	3.42322e+08	5.45197e+08	0.55814	5	5	11
	Q9NYF8.2		Bcl-2-associated transcription factor 1	BCLAF1	106.059	3.41278e+08	5.43534e+08	0.406522	42	41	101
	Q15717.2	Q12926.2; P26378.3	ELAV-like protein 1	ELAVL1	36.069	3.3458e+08	5.32867e+08	0.607362	20	20	46
	P62308.1	A8MWD9.2	Small nuclear ribonucleoprotein G	SNRPG	8.49	3.29607e+08	5.24947e+08	0.263158	5	5	10
	O75152.3	A0A1B0GTU1.1	Zinc finger CCCH domain-containing protein 11A [Homo sapiens]	ZC3H11A	89.076	3.29138e+08	5.242e+08	0.511111	37	37	79
	P35637.1		RNA-binding protein FUS	FUS	53.394	3.25932e+08	5.19093e+08	0.174905	15	13	43
	Q15424.4		Scaffold attachment factor B1	SAFB	102.58	3.23985e+08	5.15993e+08	0.383607	51	38	150
	Q00839.6		Heterogeneous nuclear ribonucleoprotein U	HNRNPU	90.528	3.2237e+08	5.13421e+08	0.351515	34	34	80
	P43243.2		Matrin-3 [Homo sapiens]	MATR3	94.565	3.20428e+08	5.10328e+08	0.453365	43	43	114
	Q8IYB3.2		Serine/arginine repetitive matrix protein 1	SRRM1	102.274	3.17322e+08	5.05382e+08	0.216814	25	25	64
	P49756.3		RNA-binding protein 25	RBM25	100.124	3.12486e+08	4.9768e+08	0.320285	37	37	87
	Q92841.2		Probable ATP-dependent RNA helicase DDX17	DDX17	80.222	3.09382e+08	4.92736e+08	0.460905	49	38	128
	Q13435.2		Splicing factor 3B subunit 2	SF3B2	100.165	3.06391e+08	4.87972e+08	0.528492	52	52	114
	Q9Y2W1.2		Thyroid hormone receptor-associated protein 3	THRAP3	108.601	2.9803e+08	4.74656e+08	0.371728	46	45	90
	Q9UHX1.1		Poly(U)-binding-splicing factor PUF60	PUF60	59.838	2.93324e+08	4.67161e+08	0.381038	29	29	60
	Q13243.1		Serine/arginine-rich splicing factor 5	SRSF5	31.245	2.87335e+08	4.57622e+08	0.253676	9	8	23
	Q53F19.2		Nuclear cap-binding protein subunit 3	C17orf85; NCBP3	70.549	2.84374e+08	4.52906e+08	0.362903	26	26	58
	Q15459.1		Splicing factor 3A subunit 1	SF3A1	88.831	2.84258e+08	4.52722e+08	0.498108	43	43	102
	Q9UMS4.1		Pre-mRNA-processing factor 19	PRPF19	55.146	2.83475e+08	4.51474e+08	0.46627	27	27	65
	P11387.2	Q969P6.1	DNA topoisomerase 1	TOP1	90.669	2.72329e+08	4.33723e+08	0.505882	49	49	92
	O75400.2	Q6NWY9.1	Pre-mRNA-processing factor 40 homolog A	PRPF40A	108.737	2.68179e+08	4.27114e+08	0.281087	36	36	76
	P09234.1		U1 small nuclear ribonucleoprotein C	SNRPC	17.381	2.61738e+08	4.16855e+08	0.245283	4	4	14
	P52272.3		Heterogeneous nuclear ribonucleoprotein M	HNRNPM	77.464	2.57912e+08	4.10762e+08	0.621918	54	54	129
	P35579.4	A7E2Y1.4; Q9UKX3.2; P11055.3; P12882.3; P12883.5; Q9UKX2.1; Q9Y623.2	Myosin-9	MYH9	226.392	2.57195e+08	4.0962e+08	0.571939	148	119	343
ü	P04264.6		Keratin, type II cytoskeletal 1	KRT1	65.999	2.56408e+08	4.08366e+08	0.459627	51	38	85
	Q96DI7.1		U5 small nuclear ribonucleoprotein 40 kDa protein	SNRNP40	39.286	2.55748e+08	4.07316e+08	0.515406	17	17	37
	P08579.1		U2 small nuclear ribonucleoprotein B''	SNRPB2	25.47	2.51488e+08	4.00531e+08	0.52	17	15	35
	P35268.2		60S ribosomal protein L22	RPL22	14.778	2.51033e+08	3.99806e+08	0.507812	4	4	5
	P62857.1		40S ribosomal protein S28	RPS28	7.836	2.49809e+08	3.97857e+08	0.463768	4	4	5
	P84243.2	Q16695.3; Q6NXT2.3; P68431.2; Q71DI3.3	Histone H3.3 [Homo sapiens]	H3F3A; H3F3AP4; H3F3B	15.319	2.46712e+08	3.92925e+08	0.102941	2	2	3
	Q6PJT7.1		Zinc finger CCCH domain-containing protein 14	ZC3H14	82.823	2.45048e+08	3.90275e+08	0.599185	54	54	110
	P35580.3	A7E2Y1.4; Q9UKX3.2; P11055.3; P12882.3; P12883.5; Q9UKX2.1; Q9Y623.2; P13533.5	Myosin-10	MYH10	228.858	2.4438e+08	3.8921e+08	0.563765	149	128	335
	Q9Y3B4.1		Splicing factor 3B subunit 6	SF3B14; SF3B6	14.576	2.43981e+08	3.88575e+08	0.448	6	6	15
	P60866.1		40S ribosomal protein S20	RPS20	13.364	2.43081e+08	3.87141e+08	0.260504	4	4	9
	P62304.1		Small nuclear ribonucleoprotein E	SNRPE	10.797	2.40179e+08	3.8252e+08	0.25	4	4	16
	P62263.3		40S ribosomal protein S14	RPS14	16.263	2.2905e+08	3.64795e+08	0.364238	5	5	5
	Q12874.1		Splicing factor 3A subunit 3	SF3A3	58.812	2.26948e+08	3.61448e+08	0.407186	23	23	56
	Q9P2N5.2		RNA-binding protein 27	RBM27	118.645	2.24535e+08	3.57605e+08	0.321698	50	47	91
	Q13838.1		Spliceosome RNA helicase DDX39B	DDX39B	48.96	2.20777e+08	3.5162e+08	0.462617	25	11	113
	P38159.3	Q8N7X1.2; Q8IZ40.2; O75526.3	RNA-binding motif protein, X chromosome	RBMX	42.306	2.17702e+08	3.46722e+08	0.475703	25	9	101
	O75533.3		Splicing factor 3B subunit 1	SF3B1	145.738	2.15057e+08	3.42509e+08	0.417945	50	50	105
	O95232.2		Luc7-like protein 3	LUC7L3	51.435	2.04121e+08	3.25092e+08	0.344907	24	24	40
	P60660.2		Myosin light polypeptide 6	MYL6	16.919	2.01353e+08	3.20683e+08	0.635762	13	9	35
	P17844.1		Probable ATP-dependent RNA helicase DDX5	DDX5	69.105	1.98278e+08	3.15787e+08	0.539088	42	31	107
	P68104.1	Q05639.1; Q5VTE0.1	Elongation factor 1-alpha 1	EEF1A1	50.109	1.9808e+08	3.15471e+08	0.357143	17	17	31
	Q08170.2		Serine/arginine-rich splicing factor 4	SRSF4	56.645	1.94539e+08	3.09831e+08	0.277328	23	17	47
ü	P35908.2	cont_REFSEQ:XP_932229	Keratin, type II cytoskeletal 2 epidermal	KRT2	65.393	1.87845e+08	2.99171e+08	0.690141	56	44	98
	Q15428.2		Splicing factor 3A subunit 2	SF3A2	49.224	1.87764e+08	2.99041e+08	0.278017	18	18	35
	O60506.2		Heterogeneous nuclear ribonucleoprotein Q	SYNCRIP	69.56	1.85468e+08	2.95385e+08	0.487961	34	24	91
	Q12905.2		Interleukin enhancer-binding factor 2	ILF2	43.035	1.84187e+08	2.93345e+08	0.602564	20	20	49
	Q9UBN7.2		Histone deacetylase 6	HDAC6	131.336	1.82363e+08	2.90439e+08	0.226337	22	22	54
ü	P07477.1	P07478.1; Q9BYE2.5; Q8NHM4.2	Trypsin-1	PRSS1	26.541	1.81763e+08	2.89483e+08	0.153846	4	3	7
	Q12906.3		Interleukin enhancer-binding factor 3	ILF3	95.279	1.80156e+08	2.86924e+08	0.401566	38	33	86
	Q07020.2		60S ribosomal protein L18	RPL18	21.621	1.79997e+08	2.86672e+08	0.361702	6	6	10
	P62269.3		40S ribosomal protein S18	RPS18	17.708	1.78012e+08	2.83509e+08	0.440789	11	11	21
	Q86VM9.2		Zinc finger CCCH domain-containing protein 18	ZC3H18	106.315	1.77688e+08	2.82994e+08	0.354669	31	31	57
	O14979.3		Heterogeneous nuclear ribonucleoprotein D-like	HNRNPDL; HNRPDL	46.409	1.7557e+08	2.79621e+08	0.321429	15	13	50
	P05387.1		60S acidic ribosomal protein P2	RPLP2	11.658	1.74623e+08	2.78112e+08	0.626087	5	4	8
	P62750.1		60S ribosomal protein L23a	RPL23A	17.684	1.7419e+08	2.77422e+08	0.378205	9	9	12
	P62241.2		40S ribosomal protein S8	RPS8	24.19	1.73395e+08	2.76157e+08	0.509615	10	10	13
	P09012.3		U1 small nuclear ribonucleoprotein A	SNRPA	31.259	1.73127e+08	2.75729e+08	0.429078	19	17	36
	Q05519.1		Serine/arginine-rich splicing factor 11	SRSF11	53.51	1.73033e+08	2.7558e+08	0.260331	12	12	35
	Q9UQ35.2		Serine/arginine repetitive matrix protein 2	SRRM2	299.438	1.71063e+08	2.72442e+08	0.352471	92	92	181
	P62851.1		40S ribosomal protein S25	RPS25	13.734	1.70615e+08	2.71728e+08	0.224	4	4	10
	O43290.1		U4/U6.U5 tri-snRNP-associated protein 1	SART1	90.2	1.70428e+08	2.71431e+08	0.57125	49	49	80
	Q96MU7.3		YTH domain-containing protein 1	YTHDC1	84.649	1.69598e+08	2.70109e+08	0.19945	23	23	43
	P62753.1		40S ribosomal protein S6	RPS6	28.663	1.68776e+08	2.688e+08	0.26506	8	8	16
	Q02878.3		60S ribosomal protein L6	RPL6	32.708	1.67738e+08	2.67147e+08	0.388889	10	10	19
	Q14151.1		Scaffold attachment factor B2	SAFB2	107.408	1.65893e+08	2.64208e+08	0.375656	46	33	111
	Q13427.2		Peptidyl-prolyl cis-trans isomerase G	PPIG	88.564	1.64936e+08	2.62685e+08	0.200265	16	16	43
	O95777.3		U6 snRNA-associated Sm-like protein LSm8 [Homo sapiens]	NAA38; LSM8	10.396	1.64812e+08	2.62487e+08	0.989583	8	8	14
	P52597.3		Heterogeneous nuclear ribonucleoprotein F	HNRNPF	45.643	1.64524e+08	2.62028e+08	0.4	16	13	43
	Q13148.1		TAR DNA-binding protein 43	TARDBP	44.711	1.64222e+08	2.61548e+08	0.333333	17	17	32
	P68133.1	P63267.1; P62736.1; Q562R1.2; P68032.1	Actin, alpha skeletal muscle	ACTA1	42.024	1.64112e+08	2.61372e+08	0.275862	18	3	104
	Q13151.1		Heterogeneous nuclear ribonucleoprotein A0	HNRNPA0	30.822	1.63941e+08	2.611e+08	0.363934	11	11	23
	Q15029.1		116 kDa U5 small nuclear ribonucleoprotein component	EFTUD2	109.366	1.63746e+08	2.60789e+08	0.471193	44	44	100
	P52298.1	A6PVI3.1	Nuclear cap-binding protein subunit 2	NCBP2	17.99	1.62437e+08	2.58705e+08	0.294872	7	7	15
	P11142.1	P54652.1; P38646.2	Heat shock cognate 71 kDa protein	HSPA8	70.854	1.60681e+08	2.55908e+08	0.527864	39	36	83
	P63173.2		60S ribosomal protein L38	RPL38	8.213	1.60133e+08	2.55035e+08	0.385714	3	3	5
	Q99729.2		Heterogeneous nuclear ribonucleoprotein A/B	HNRNPAB	36.202	1.57196e+08	2.50358e+08	0.274096	15	14	49
	P39019.2		40S ribosomal protein S19	RPS19	16.051	1.55369e+08	2.47447e+08	0.434483	8	8	11
	P61353.2		60S ribosomal protein L27	RPL27	15.788	1.53748e+08	2.44866e+08	0.426471	6	6	8
	P61247.2		40S ribosomal protein S3a	RPS3A	29.926	1.53689e+08	2.44771e+08	0.473485	15	15	31
	Q14978.2		Nucleolar and coiled-body phosphoprotein 1	NOLC1	73.56	1.53131e+08	2.43883e+08	0.266094	24	24	49
	Q9Y3U8.3		60S ribosomal protein L36	RPL36	12.246	1.52866e+08	2.43462e+08	0.209524	3	3	3
	P62424.2		60S ribosomal protein L7a	RPL7A	29.977	1.51034e+08	2.40543e+08	0.43609	13	13	20
	P46776.2		60S ribosomal protein L27a	RPL27A	16.551	1.50461e+08	2.39631e+08	0.283784	5	5	9
	Q9BY77.2		Polymerase delta-interacting protein 3	POLDIP3	46.06	1.50034e+08	2.38951e+08	0.650831	28	28	41
	Q9Y221.1		60S ribosome subunit biogenesis protein NIP7 homolog	NIP7	20.449	1.47795e+08	2.35384e+08	0.3	4	4	5
	P62249.2		40S ribosomal protein S16	RPS16	16.435	1.46823e+08	2.33837e+08	0.589041	10	10	15
	P36578.5		60S ribosomal protein L4	RPL4	47.667	1.44787e+08	2.30595e+08	0.311475	13	13	25
	Q15393.4		Splicing factor 3B subunit 3	SF3B3	135.492	1.44239e+08	2.29721e+08	0.384552	52	52	93
	P31943.4		Heterogeneous nuclear ribonucleoprotein H	HNRNPH1	49.198	1.43616e+08	2.2873e+08	0.434298	28	18	77
	P63220.1		40S ribosomal protein S21	RPS21	9.106	1.40443e+08	2.23676e+08	0.590361	9	9	14
	O75531.1		Barrier-to-autointegration factor	BANF1	10.052	1.39966e+08	2.22916e+08	0.505618	8	8	15
	P26373.4		60S ribosomal protein L13	RPL13	24.247	1.37444e+08	2.189e+08	0.398104	10	10	13
	P22087.2	A6NHQ2.2	rRNA 2'-O-methyltransferase fibrillarin	FBL	33.763	1.37377e+08	2.18793e+08	0.476636	18	18	27
	P46777.3		60S ribosomal protein L5	RPL5	34.341	1.35964e+08	2.16542e+08	0.239057	9	9	17
	P62701.2	P22090.2; Q8TD47.3	40S ribosomal protein S4, X isoform	RPS4X	29.579	1.35497e+08	2.15799e+08	0.51711	16	16	28
	P62310.2		U6 snRNA-associated Sm-like protein LSm3 [Homo sapiens]	LSM3	11.838	1.30636e+08	2.08057e+08	0.401961	3	3	6
	Q9NR30.5		Nucleolar RNA helicase 2	DDX21	87.29	1.30287e+08	2.07501e+08	0.427842	37	34	70
	Q01844.1		RNA-binding protein EWS	EWSR1	68.436	1.30228e+08	2.07406e+08	0.120427	9	9	22
	P23396.2		40S ribosomal protein S3	RPS3	26.671	1.29385e+08	2.06064e+08	0.613169	14	14	28
	P30050.1		60S ribosomal protein L12	RPL12	17.808	1.28855e+08	2.0522e+08	0.593939	8	8	12
	P67809.3	Q9Y2T7.2	Y-box-binding protein 1	YBX1	35.903	1.25418e+08	1.99746e+08	0.614198	17	12	28
	O75643.2		U5 small nuclear ribonucleoprotein 200 kDa helicase	SNRNP200	244.353	1.25348e+08	1.99635e+08	0.492509	104	104	196
	P61254.1	Q9UNX3.1	60S ribosomal protein L26	RPL26	17.248	1.24889e+08	1.98904e+08	0.337931	7	7	9
	O75937.2		DnaJ homolog subfamily C member 8	DNAJC8	29.823	1.24175e+08	1.97766e+08	0.474308	13	13	20
	Q6P2Q9.2		Pre-mRNA-processing-splicing factor 8	PRPF8	273.427	1.23466e+08	1.96637e+08	0.467238	110	110	197
	P42677.3		40S ribosomal protein S27	RPS27	9.455	1.23311e+08	1.9639e+08	0.297619	3	1	5
	Q9UKM9.1		RNA-binding protein Raly	RALY	32.444	1.19555e+08	1.90409e+08	0.303922	13	13	19
ü	P10599.3		Thioredoxin	TXN	11.73	1.19479e+08	1.90287e+08	0.295238	3	3	7
	Q13523.3		Serine/threonine-protein kinase PRP4 homolog	PRPF4B	116.916	1.19398e+08	1.90158e+08	0.270109	30	30	49
	Q9ULV4.1	Q6QEF8.2	Coronin-1C	CORO1C	53.215	1.19165e+08	1.89787e+08	0.392405	23	23	30
	Q09161.1		Nuclear cap-binding protein subunit 1	NCBP1	91.781	1.18248e+08	1.88327e+08	0.198734	13	13	31
ü	P35527.3		Keratin, type I cytoskeletal 9	KRT9	62.027	1.15888e+08	1.84568e+08	0.434992	33	32	56
	Q13247.2		Serine/arginine-rich splicing factor 6	SRSF6	39.563	1.14833e+08	1.82888e+08	0.287791	15	9	29
	P63244.3		Receptor of activated protein C kinase 1	GNB2L1; RACK1	35.055	1.14542e+08	1.82425e+08	0.586751	20	20	32
	Q08211.4		ATP-dependent RNA helicase A	DHX9	140.869	1.1396e+08	1.81497e+08	0.33937	49	49	88
	P49207.3		60S ribosomal protein L34	RPL34	13.284	1.12839e+08	1.79712e+08	0.213675	4	4	6
	Q9BUQ8.3		Probable ATP-dependent RNA helicase DDX23	DDX23	95.524	1.10014e+08	1.75213e+08	0.39878	35	35	69
	P46778.2		60S ribosomal protein L21	RPL21	18.553	1.0868e+08	1.73089e+08	0.325	6	6	12
	P62917.2		60S ribosomal protein L8	RPL8	28.007	1.08343e+08	1.72552e+08	0.163424	5	5	10
	Q5QNW6.3	Q99879.3; P58876.2; Q96A08.3; Q93079.3; O60814.3; Q99880.3; P62807.4; P57053.2; Q99877.3	Histone H2B type 2-F	HIST2H2BF	13.912	1.07939e+08	1.71909e+08	0.357143	9	2	28
	P47914.2		60S ribosomal protein L29	RPL29	17.741	1.07488e+08	1.7119e+08	0.138365	2	2	3
	Q1KMD3.1		Heterogeneous nuclear ribonucleoprotein U-like protein 2	HNRNPUL2	85.052	1.06612e+08	1.69795e+08	0.400268	36	36	57
	P40429.2	Q6NVV1.1	60S ribosomal protein L13a	RPL13A	23.562	1.04768e+08	1.66858e+08	0.339901	7	7	8
	P62829.1		60S ribosomal protein L23	RPL23	14.856	1.04417e+08	1.66299e+08	0.485714	6	6	13
	Q96I25.1		Splicing factor 45	RBM17	44.934	1.03957e+08	1.65566e+08	0.418953	17	17	31
	Q96PK6.2		RNA-binding protein 14	RBM14; RBM14-RBM4	69.449	1.03448e+08	1.64755e+08	0.334828	26	26	42
	P62266.3		40S ribosomal protein S23	RPS23	15.798	1.03442e+08	1.64746e+08	0.230769	3	3	5
	P62861.1		40S ribosomal protein S30	FAU	6.644	1.03371e+08	1.64633e+08	0.169492	1	1	2
	Q9NWB6.1		Arginine and glutamate-rich protein 1 [Homo sapiens]	ARGLU1	33.197	1.02842e+08	1.6379e+08	0.172161	8	8	10
	Q9NY12.1		H/ACA ribonucleoprotein complex subunit 1	GAR1	22.334	1.02651e+08	1.63487e+08	0.290323	6	6	10
	O43447.1		Peptidyl-prolyl cis-trans isomerase H	PPIH	19.196	1.01522e+08	1.61688e+08	0.514124	15	15	23
	Q99459.2		Cell division cycle 5-like protein	CDC5L	92.194	1.00897e+08	1.60693e+08	0.578554	44	44	74
	O75934.1		Pre-mRNA-splicing factor SPF27	BCAS2	26.115	1.00841e+08	1.60603e+08	0.826667	18	18	27
	O43143.2		Pre-mRNA-splicing factor ATP-dependent RNA helicase DHX15	DHX15	90.875	9.85339e+07	1.56929e+08	0.416352	32	31	71
	Q8WVK2.1		U4/U6.U5 small nuclear ribonucleoprotein 27 kDa protein	SNRNP27	18.849	9.83654e+07	1.56661e+08	0.296774	8	8	10
	P62081.1		40S ribosomal protein S7	RPS7	22.113	9.80588e+07	1.56173e+08	0.474227	7	7	15
	P18621.3		60S ribosomal protein L17	RPL17	21.383	9.80579e+07	1.56171e+08	0.277174	5	5	9
	Q9Y4Z0.1		U6 snRNA-associated Sm-like protein LSm4	LSM4	15.34	9.79421e+07	1.55987e+08	0.309353	8	8	12
	P46783.1	Q9NQ39.1	40S ribosomal protein S10	RPS10	18.886	9.69068e+07	1.54338e+08	0.187879	4	4	8
	O94906.1		Pre-mRNA-processing factor 6	PRPF6	106.858	9.58889e+07	1.52717e+08	0.439957	43	43	74
	O00148.2		ATP-dependent RNA helicase DDX39A	DDX39A	49.098	9.55611e+07	1.52195e+08	0.487119	23	9	83
	P18124.1		60S ribosomal protein L7	RPL7	29.207	9.49312e+07	1.51192e+08	0.403226	13	13	19
	P18077.2		60S ribosomal protein L35a	RPL35A	12.53	9.44631e+07	1.50446e+08	0.318182	4	4	6
	P62906.2		60S ribosomal protein L10a	RPL10A	24.816	9.37063e+07	1.49241e+08	0.299539	9	9	20
	Q9NX24.1		H/ACA ribonucleoprotein complex subunit 2	NHP2	17.19	9.29488e+07	1.48034e+08	0.379085	5	5	8
	Q7L014.2		Probable ATP-dependent RNA helicase DDX46	DDX46	117.29	9.2663e+07	1.47579e+08	0.28807	38	38	59
	Q16777.4	Q6FI13.3	Histone H2A type 2-C	HIST2H2AC	13.98	9.14406e+07	1.45632e+08	0.325581	4	2	15
	Q15007.2		Pre-mRNA-splicing regulator WTAP	WTAP	44.217	9.03998e+07	1.43975e+08	0.510101	22	22	47
	Q9NWH9.2		SAFB-like transcription modulator	SLTM	117.079	8.89808e+07	1.41715e+08	0.352031	36	36	55
	Q96QD9.3		UAP56-interacting factor	FYTTD1	35.796	8.83076e+07	1.40643e+08	0.421384	17	17	25
	P62280.3		40S ribosomal protein S11	RPS11	18.419	8.81342e+07	1.40366e+08	0.443038	8	8	13
	O43172.2		U4/U6 small nuclear ribonucleoprotein Prp4	PRPF4	58.412	8.7772e+07	1.3979e+08	0.532567	27	27	47
	P25398.3		40S ribosomal protein S12	RPS12	14.505	8.70146e+07	1.38583e+08	0.628788	8	8	14
	Q7L4I2.1		Arginine/serine-rich coiled-coil protein 2 [Homo sapiens]	RSRC2	50.529	8.63172e+07	1.37473e+08	0.170507	7	7	8
	Q14498.2		RNA-binding protein 39	RBM39	59.343	8.62425e+07	1.37354e+08	0.426415	22	20	51
	Q13573.1		SNW domain-containing protein 1	SNW1	61.456	8.60593e+07	1.37062e+08	0.477612	24	24	37
	Q9UK45.1		U6 snRNA-associated Sm-like protein LSm7 [Homo sapiens]	LSM7	11.595	8.57274e+07	1.36533e+08	0.398058	4	4	5
	P62273.2		40S ribosomal protein S29	RPS29	6.672	8.48246e+07	1.35095e+08	0.196429	1	1	2
	Q53GS9.2		U4/U6.U5 tri-snRNP-associated protein 2	USP39	65.34	8.35988e+07	1.33143e+08	0.364602	20	20	31
	P62899.1		60S ribosomal protein L31	RPL31	14.454	8.29769e+07	1.32153e+08	0.312	5	5	6
	P83731.1		60S ribosomal protein L24	RPL24	17.768	8.27824e+07	1.31843e+08	0.363057	8	8	12
	O43809.1		Cleavage and polyadenylation specificity factor subunit 5	NUDT21	26.211	8.16035e+07	1.29965e+08	0.374449	10	10	14
	Q14011.1		Cold-inducible RNA-binding protein	CIRBP	18.637	8.0733e+07	1.28579e+08	0.331395	4	4	5
	P15880.2		40S ribosomal protein S2	RPS2	31.305	8.04795e+07	1.28175e+08	0.37884	9	9	14
	P19338.3		Nucleolin	NCL	76.568	7.96193e+07	1.26805e+08	0.3	25	25	35
ü	P05787.7	cont_H-INV:HIT000016045; P08729.5; cont_REFSEQ:XP_092267; cont_P15241; cont_Q61726; Q14533.3; P78386.1; Q9NSB2.2; cont_P11679.4; O43790.1; cont_H-INV:HIT000292931; cont_Q9DCV7; cont_P25691; P78385.2	Keratin, type II cytoskeletal 8	KRT8	53.671	7.91558e+07	1.26067e+08	0.42236	24	18	35
	O00567.4		Nucleolar protein 56	NOP56	66.009	7.90978e+07	1.25975e+08	0.560606	32	32	50
	O75494.1	Q8WXF0.1	Serine/arginine-rich splicing factor 10	SRSF10; LOC100996657	31.282	7.89722e+07	1.25775e+08	0.267176	10	10	16
	Q15637.4		Splicing factor 1	SF1	68.286	7.82471e+07	1.2462e+08	0.28795	18	18	30
	P39023.2	Q92901.3	60S ribosomal protein L3	RPL3	46.08	7.78821e+07	1.24039e+08	0.317618	19	19	32
	O60832.3		H/ACA ribonucleoprotein complex subunit DKC1	DKC1	57.638	7.75096e+07	1.23445e+08	0.406615	17	17	34
	Q8WWY3.2		U4/U6 small nuclear ribonucleoprotein Prp31	PRPF31	55.421	7.69481e+07	1.22551e+08	0.330661	14	14	27
	Q13595.1		Transformer-2 protein homolog alpha	TRA2A	32.669	7.62897e+07	1.21502e+08	0.269504	11	7	22
	O43395.2		U4/U6 small nuclear ribonucleoprotein Prp3	PRPF3	77.481	7.45308e+07	1.18701e+08	0.371889	23	23	40
	P04080.2		Cystatin-B	CSTB	11.133	7.4315e+07	1.18357e+08	0.704082	4	4	5
	Q8NC51.2		Plasminogen activator inhibitor 1 RNA-binding protein	SERBP1	44.938	7.37718e+07	1.17492e+08	0.480392	18	18	33
	P62888.2		60S ribosomal protein L30	RPL30	12.776	7.31717e+07	1.16536e+08	0.504348	6	6	11
	Q15365.2	P57723.1	Poly(rC)-binding protein 1	PCBP1	37.474	7.20683e+07	1.14779e+08	0.508427	16	11	32
	P62312.1		U6 snRNA-associated Sm-like protein LSm6 [Homo sapiens]	LSM6	9.122	7.1236e+07	1.13454e+08	0.475	5	5	5
	Q9Y2X3.1		Nucleolar protein 58	NOP58	59.541	6.98327e+07	1.11219e+08	0.400756	18	18	28
	P62841.2		40S ribosomal protein S15	RPS15	17.029	6.85151e+07	1.0912e+08	0.496552	6	6	10
	P62847.1		40S ribosomal protein S24	RPS24	15.413	6.83386e+07	1.08839e+08	0.345865	5	5	7
	P46779.3		60S ribosomal protein L28	RPL28	15.738	6.69902e+07	1.06692e+08	0.350365	7	7	8
	Q9Y4Y9.3		U6 snRNA-associated Sm-like protein LSm5 [Homo sapiens]	LSM5	9.931	6.67131e+07	1.0625e+08	0.208791	5	5	9
	P62244.2		40S ribosomal protein S15a	RPS15A	14.83	6.59065e+07	1.04966e+08	0.3	5	5	7
	Q8WXA9.1		Splicing regulatory glutamine/lysine-rich protein 1	SREK1	59.345	6.53698e+07	1.04111e+08	0.301181	15	15	26
	P08865.4		40S ribosomal protein SA	RPSA	32.833	6.52908e+07	1.03985e+08	0.457627	10	10	16
	O76021.3		Ribosomal L1 domain-containing protein 1	RSL1D1	54.939	6.52234e+07	1.03878e+08	0.322449	12	12	17
	O00571.3	Q9NQI0.2; O15523.2	ATP-dependent RNA helicase DDX3X	DDX3X	73.198	6.42227e+07	1.02284e+08	0.41994	32	30	61
	Q7Z6E9.1		E3 ubiquitin-protein ligase RBBP6	RBBP6	201.442	6.3364e+07	1.00916e+08	0.310826	55	55	81
	Q16630.2		Cleavage and polyadenylation specificity factor subunit 6	CPSF6	59.173	6.22718e+07	9.91769e+07	0.283122	13	13	26
	P12956.2		X-ray repair cross-complementing protein 6	XRCC6	69.799	6.21899e+07	9.90463e+07	0.444992	24	24	43
	P0DMV8.1	P48741.2	Heat shock 70 kDa protein 1A	HSPA1B; HSPA1A	70.009	6.16551e+07	9.81947e+07	0.385335	26	24	49
	Q13347.1		Eukaryotic translation initiation factor 3 subunit I	EIF3I	36.479	6.12389e+07	9.75317e+07	0.258462	7	7	9
	P08708.2		40S ribosomal protein S17	RPS17; RPS17L	15.54	6.10045e+07	9.71585e+07	0.57037	9	9	13
	Q8N684.1		Cleavage and polyadenylation specificity factor subunit 7	CPSF7	52.018	6.06926e+07	9.66618e+07	0.329087	17	17	25
	P49458.2		Signal recognition particle 9 kDa protein	SRP9; SRP9P1	10.105	6.01401e+07	9.57818e+07	0.360465	3	3	4
	P11940.2	Q4VXU2.1; Q96DU9.1	Polyadenylate-binding protein 1	PABPC1	70.626	5.95479e+07	9.48386e+07	0.47327	38	8	71
	P61313.2		60S ribosomal protein L15	RPL15	24.131	5.94135e+07	9.46246e+07	0.421569	12	12	17
	Q96T37.2		RNA-binding protein 15	RBM15	107.124	5.89845e+07	9.39413e+07	0.447288	36	34	52
	Q15427.1		Splicing factor 3B subunit 4	SF3B4	44.357	5.71449e+07	9.10115e+07	0.264151	12	12	15
	Q13123.3		Protein Red	IK	65.562	5.65197e+07	9.00158e+07	0.324955	19	19	29
	Q92945.4		Far upstream element-binding protein 2	KHSRP	73.07	5.52104e+07	8.79305e+07	0.45429	29	28	48
	P55081.2		Microfibrillar-associated protein 1	MFAP1	51.927	5.48059e+07	8.72863e+07	0.341686	13	13	17
	P05386.1		60S acidic ribosomal protein P1	RPLP1	11.507	5.46374e+07	8.7018e+07	0.289474	2	1	4
	P62277.2		40S ribosomal protein S13	RPS13	17.212	5.42022e+07	8.63248e+07	0.298013	4	4	10
	P0DN76.1		Splicing factor U2AF 35 kDa subunit-like protein	U2AF1; LOC102724594; U2AF1L5	27.854	5.34905e+07	8.51913e+07	0.608333	17	12	32
	Q2TAY7.2		WD40 repeat-containing protein SMU1	SMU1	57.507	5.31351e+07	8.46253e+07	0.290448	11	11	23
	P62910.2		60S ribosomal protein L32	RPL32	15.85	5.2463e+07	8.35549e+07	0.207407	3	3	6
	O43660.1		Pleiotropic regulator 1 [Homo sapiens]	PLRG1	57.158	5.00162e+07	7.9658e+07	0.490272	23	23	38
	P26599.1		Polypyrimidine tract-binding protein 1	PTBP1	57.186	4.97993e+07	7.93125e+07	0.301318	15	13	27
	P05388.1	Q8NHW5.1	60S acidic ribosomal protein P0	RPLP0	34.252	4.92652e+07	7.84619e+07	0.274448	7	7	8
	Q9NX58.2		Cell growth-regulating nucleolar protein [Homo sapiens]	LYAR	43.588	4.9035e+07	7.80954e+07	0.358839	13	13	19
	P06753.2		Tropomyosin alpha-3 chain	TPM3	32.93	4.87778e+07	7.76858e+07	0.182456	7	2	13
	P46781.3		40S ribosomal protein S9	RPS9	22.578	4.84963e+07	7.72374e+07	0.28866	8	8	10
	P62913.2		60S ribosomal protein L11	RPL11	20.24	4.84883e+07	7.72247e+07	0.117978	2	2	4
	P46782.4		40S ribosomal protein S5	RPS5	22.862	4.84189e+07	7.71141e+07	0.401961	8	8	13
	Q9P013.2		Spliceosome-associated protein CWC15 homolog [Homo sapiens]	CWC15	26.608	4.82604e+07	7.68617e+07	0.231441	8	8	11
	P83876.1		Thioredoxin-like protein 4A	TXNL4A	16.775	4.74912e+07	7.56367e+07	0.549296	9	9	12
	Q5T8P6.3		RNA-binding protein 26	RBM26	113.527	4.72948e+07	7.53239e+07	0.224429	24	21	36
	P32969.1		60S ribosomal protein L9	RPL9	21.85	4.65392e+07	7.41204e+07	0.354167	5	5	7
	Q9Y3X0.1		Coiled-coil domain-containing protein 9 [Homo sapiens]	CCDC9	59.667	4.43634e+07	7.06552e+07	0.244821	14	14	28
	P18583.4		Protein SON	SON	263.664	4.42961e+07	7.05479e+07	0.185903	39	39	66
	Q13310.1	P0CB38.1	Polyadenylate-binding protein 4	PABPC4	70.738	4.31481e+07	6.87195e+07	0.36646	26	11	46
	Q9H8G2.2		Caspase activity and apoptosis inhibitor 1	CAAP1	38.344	4.2992e+07	6.8471e+07	0.213296	10	10	13
	Q5T200.1	Q8WZ42.4	Zinc finger CCCH domain-containing protein 13 [Homo sapiens]	ZC3H13	196.519	4.29777e+07	6.84482e+07	0.167266	32	32	45
	P27635.4	Q96L21.3	60S ribosomal protein L10	RPL10	24.588	4.26113e+07	6.78647e+07	0.280374	6	6	8
	O15042.2		U2 snRNP-associated SURP motif-containing protein	U2SURP	118.219	4.13504e+07	6.58566e+07	0.285714	25	25	35
	Q96IZ7.1		Serine/Arginine-related protein 53	RSRC1	38.654	4.07392e+07	6.4883e+07	0.296407	8	8	10
	Q6UN15.1		Pre-mRNA 3'-end-processing factor FIP1	FIP1L1	66.487	3.92356e+07	6.24884e+07	0.308081	14	14	20
	P63167.1		Dynein light chain 1, cytoplasmic	DYNLL1	10.359	3.85709e+07	6.14298e+07	0.325843	2	2	3
	Q75N03.1		E3 ubiquitin-protein ligase Hakai	CBLL1	54.484	3.82968e+07	6.09932e+07	0.311609	11	11	17
	P61513.2	A6NKH3.2	60S ribosomal protein L37a	RPL37A	10.268	3.82241e+07	6.08774e+07	0.293478	3	3	4
	P16403.2	Q02539.3; P22492.4	Histone H1.2	HIST1H1C	21.352	3.71517e+07	5.91695e+07	0.2723	7	3	18
	Q8NAV1.1		Pre-mRNA-splicing factor 38A [Homo sapiens]	PRPF38A	37.453	3.70008e+07	5.89291e+07	0.205128	6	6	8
	Q6NZY4.2		Zinc finger CCHC domain-containing protein 8	ZCCHC8	78.529	3.4868e+07	5.55323e+07	0.427157	26	26	39
	Q8IWX8.3		Calcium homeostasis endoplasmic reticulum protein	CHERP	103.637	3.40874e+07	5.42892e+07	0.14738	17	17	25
	Q9Y608.1		Leucine-rich repeat flightless-interacting protein 2	LRRFIP2	82.121	3.40008e+07	5.41512e+07	0.210818	17	16	22
	Q02543.2		60S ribosomal protein L18a	RPL18A	20.749	3.39629e+07	5.40908e+07	0.289773	5	5	6
	P61326.1		Protein mago nashi homolog [Homo sapiens]	MAGOH	17.153	3.35091e+07	5.33681e+07	0.712329	16	2	55
	Q66PJ3.2		ADP-ribosylation factor-like protein 6-interacting protein 4	ARL6IP4	44.888	3.34916e+07	5.33402e+07	0.19715	6	6	9
	Q9Y3C6.1		Peptidyl-prolyl cis-trans isomerase-like 1	PPIL1	18.225	3.33626e+07	5.31348e+07	0.355422	7	7	8
	Q9NZI8.2		Insulin-like growth factor 2 mRNA-binding protein 1	IGF2BP1	63.441	3.30648e+07	5.26605e+07	0.325823	20	17	27
	P42766.2		60S ribosomal protein L35	RPL35	14.543	3.30361e+07	5.26147e+07	0.138211	2	2	2
	Q16778.3	Q6DN03.3; P33778.2; Q96A08.3; Q6DRA6.3; Q8N257.3; P06899.3; P23527.3	Histone H2B type 2-E	HIST2H2BE	13.912	3.27247e+07	5.21188e+07	0.357143	9	2	26
	O95639.1	A6NMK7.3	Cleavage and polyadenylation specificity factor subunit 4	CPSF4	30.235	3.19936e+07	5.09545e+07	0.434944	9	9	14
	Q9H875.1		PRKR-interacting protein 1 [Homo sapiens]	PRKRIP1	20.984	3.18843e+07	5.07803e+07	0.048913	1	1	1
	P82979.3		SAP domain-containing ribonucleoprotein	SARNP	23.656	3.18451e+07	5.0718e+07	0.3	6	6	8
	P42285.3		Exosome RNA helicase MTR4	SKIV2L2	117.729	3.14465e+07	5.0083e+07	0.367562	37	37	59
	P17480.1		Nucleolar transcription factor 1	UBTF	89.35	3.12029e+07	4.96951e+07	0.230366	16	16	22
	P84098.1		60S ribosomal protein L19	RPL19	23.451	3.10112e+07	4.93899e+07	0.219388	5	5	5
	Q5VTL8.1		Pre-mRNA-splicing factor 38B	PRPF38B	64.429	3.04833e+07	4.85491e+07	0.137363	8	8	9
	P0DP23.1	P27482.2; P02585.2	Calmodulin-1 [Homo sapiens]		16.827	3.03057e+07	4.82662e+07	0.503356	7	7	12
	Q92522.1		Histone H1.10	H1FX	22.474	3.02839e+07	4.82315e+07	0.309859	6	6	9
	P68366.1	A6NHL2.2; Q9H853.2	Tubulin alpha-4A chain	TUBA4A	49.892	3.02816e+07	4.82279e+07	0.482143	24	2	65
	Q96A72.1		Protein mago nashi homolog 2 [Homo sapiens]	MAGOHB	17.265	2.99562e+07	4.77095e+07	0.709459	15	1	53
	P31942.2		Heterogeneous nuclear ribonucleoprotein H3	HNRNPH3	36.903	2.96645e+07	4.7245e+07	0.433526	12	11	15
	P55265.4		Double-stranded RNA-specific adenosine deaminase	ADAR	135.981	2.9626e+07	4.71838e+07	0.312398	32	32	44
	Q9BUJ2.2		Heterogeneous nuclear ribonucleoprotein U-like protein 1	HNRNPUL1	95.679	2.9391e+07	4.68094e+07	0.281542	19	19	28
	Q02040.2		A-kinase anchor protein 17A	AKAP17A	80.686	2.91181e+07	4.63748e+07	0.25036	17	17	22
	Q5BKZ1.2		DBIRD complex subunit ZNF326	ZNF326	65.613	2.86667e+07	4.56558e+07	0.271478	13	13	18
ü	P60709.1	A5A3E0.2; Q9BYX7.1; P0CG39.1; Q562R1.2; P0CG38.1	Actin, cytoplasmic 1	ACTB	41.71	2.77734e+07	4.42332e+07	0.704	35	6	149
	Q9BTD8.1		RNA-binding protein 42	RBM42	50.382	2.7564e+07	4.38997e+07	0.227083	8	8	12
	Q9UKF6.1		Cleavage and polyadenylation specificity factor subunit 3	CPSF3	77.436	2.68281e+07	4.27276e+07	0.400585	23	23	27
	O95926.1		Pre-mRNA-splicing factor SYF2	SYF2	28.705	2.65789e+07	4.23307e+07	0.423868	7	7	9
	Q9C0J8.2		pre-mRNA 3' end processing protein WDR33	WDR33	145.799	2.62799e+07	4.18545e+07	0.299401	31	31	40
	Q9HCD5.2		Nuclear receptor coactivator 5	NCOA5	65.496	2.56084e+07	4.07851e+07	0.262522	15	15	17
	P62854.3	Q5JNZ5.1	40S ribosomal protein S26	RPS26; LOC101929876; RPS26P25	13.007	2.55504e+07	4.06927e+07	0.208696	2	2	2
	Q9NPE3.1		H/ACA ribonucleoprotein complex subunit 3	NOP10	7.701	2.5258e+07	4.0227e+07	0.578125	4	4	4
	P13010.3		X-ray repair cross-complementing protein 5	XRCC5	82.652	2.52371e+07	4.01938e+07	0.364754	20	20	31
	Q9Y333.1		U6 snRNA-associated Sm-like protein LSm2	LSM2	10.828	2.52119e+07	4.01535e+07	0.684211	4	4	6
ü	cont_P06868	Q02325.1; Q15195.1; P00747.2	Plasminogen OS=Bos_taurus GN=PLG PE=1 SV=2		91.157	2.49961e+07	3.98098e+07	0.291872	21	21	30
	Q9P2I0.2		Cleavage and polyadenylation specificity factor subunit 2	CPSF2	88.431	2.44911e+07	3.90056e+07	0.337596	20	20	32
	P07437.2	A6NNZ2.1	Tubulin beta chain	TUBB	49.639	2.38679e+07	3.80131e+07	0.632883	36	7	128
	P68371.1	A6NNZ2.1; Q3ZCM7.2	Tubulin beta-4B chain	TUBB4B	49.799	2.3835e+07	3.79607e+07	0.593258	32	1	104
	O95816.1		BAG family molecular chaperone regulator 2	BAG2	23.757	2.36641e+07	3.76884e+07	0.298578	5	5	7
	Q14966.2		Zinc finger protein 638	ZNF638	220.488	2.35956e+07	3.75794e+07	0.306876	49	49	58
	O95400.1		CD2 antigen cytoplasmic tail-binding protein 2	CD2BP2	37.623	2.35765e+07	3.7549e+07	0.369501	9	9	11
	P17096.3		High mobility group protein HMG-I/HMG-Y	HMGA1	11.669	2.35414e+07	3.74931e+07	0.327103	4	4	5
	Q9NPA8.1		Transcription and mRNA export factor ENY2	ENY2	11.521	2.32621e+07	3.70483e+07	0.257426	2	2	4
	P83881.2		60S ribosomal protein L36a	RPL36A	12.433	2.27748e+07	3.62722e+07	0.235849	3	1	3
	Q96KR1.2		Zinc finger RNA-binding protein	ZFR	116.939	2.22501e+07	3.54364e+07	0.253259	28	28	32
	O43670.1		BUB3-interacting and GLEBS motif-containing protein ZNF207	ZNF207	50.717	2.21412e+07	3.5263e+07	0.129707	6	6	8
	Q9BZL1.1		Ubiquitin-like protein 5 [Homo sapiens]	UBL5	8.541	2.15212e+07	3.42756e+07	0.287671	2	2	2
	P46109.1		Crk-like protein [Homo sapiens]	CRKL	33.756	2.15016e+07	3.42444e+07	0.50165	10	10	12
	Q9NQ29.1		Putative RNA-binding protein Luc7-like 1	LUC7L	43.701	2.14277e+07	3.41267e+07	0.32345	15	8	28
	Q8WXF1.1		Paraspeckle component 1	PSPC1	58.706	2.13958e+07	3.40759e+07	0.305927	14	12	24
	Q13428.3		Treacle protein	TCOF1	152.015	2.11855e+07	3.3741e+07	0.222446	29	29	41
	P50914.4		60S ribosomal protein L14	RPL14	23.417	2.06008e+07	3.28098e+07	0.0837209	3	3	4
	Q9Y580.1		RNA-binding protein 7	RBM7	30.485	2.03703e+07	3.24426e+07	0.484962	12	12	14
	O14974.1		Protein phosphatase 1 regulatory subunit 12A	PPP1R12A	115.211	2.03113e+07	3.23486e+07	0.31068	30	30	37
	Q9UNP9.1	P30405.1	Peptidyl-prolyl cis-trans isomerase E	PPIE	33.41	2.01451e+07	3.2084e+07	0.428571	10	10	15
	Q8N9M1.1		Uncharacterized protein C19orf47 [Homo sapiens]	C19orf47	44.718	2.00628e+07	3.19529e+07	0.36019	12	12	12
	P98175.3		RNA-binding protein 10	RBM10	103.469	2.00624e+07	3.19523e+07	0.231183	20	18	25
	Q86XP3.1		ATP-dependent RNA helicase DDX42	DDX42	102.912	1.98662e+07	3.16399e+07	0.395522	28	28	36
	P41223.2		Protein BUD31 homolog	BUD31	16.989	1.95523e+07	3.11398e+07	0.388889	5	5	10
	Q71UM5.3		40S ribosomal protein S27-like	RPS27L	9.471	1.9451e+07	3.09785e+07	0.297619	3	1	5
	P53999.3		Activated RNA polymerase II transcriptional coactivator p15	SUB1	14.386	1.93757e+07	3.08585e+07	0.259843	3	3	6
	O60828.1		Polyglutamine-binding protein 1	PQBP1	30.454	1.93462e+07	3.08116e+07	0.260377	5	5	6
	Q9UJV9.2		Probable ATP-dependent RNA helicase DDX41	DDX41	69.793	1.90605e+07	3.03566e+07	0.454984	22	22	24
	P16402.2	Q02539.3; P22492.4	Histone H1.3	HIST1H1D	22.336	1.88417e+07	3.00081e+07	0.221719	5	1	12
	Q6P6C2.2		RNA demethylase ALKBH5	ALKBH5	44.229	1.87068e+07	2.97933e+07	0.375635	11	11	13
	Q99590.2		Protein SCAF11	SCAF11	164.551	1.85485e+07	2.95411e+07	0.293917	33	33	43
	Q9UHR5.1		SAP30-binding protein	SAP30BP	33.85	1.83252e+07	2.91855e+07	0.24026	6	6	10
	P09874.4		Poly [ADP-ribose] polymerase 1	PARP1	113.012	1.82776e+07	2.91097e+07	0.310651	26	26	28
	O75940.1		Survival of motor neuron-related-splicing factor 30	SMNDC1	26.694	1.78042e+07	2.83558e+07	0.247899	6	6	7
	P46087.2		Probable 28S rRNA (cytosine(4447)-C(5))-methyltransferase	NOP2	89.247	1.70588e+07	2.71685e+07	0.214286	14	14	14
	Q12872.3		Splicing factor, suppressor of white-apricot homolog	SFSWAP	104.758	1.69946e+07	2.70663e+07	0.214511	17	17	23
	O43684.1		Mitotic checkpoint protein BUB3 [Homo sapiens]	BUB3	37.131	1.67946e+07	2.67478e+07	0.304878	8	8	10
	Q92804.1		TATA-binding protein-associated factor 2N	TAF15	61.793	1.65993e+07	2.64368e+07	0.170608	13	11	20
	P52907.3		F-actin-capping protein subunit alpha-1	CAPZA1	32.902	1.65117e+07	2.62973e+07	0.458042	8	8	9
	Q9Y2W2.1		WW domain-binding protein 11	WBP11	69.954	1.64707e+07	2.6232e+07	0.24025	14	14	22
	Q10570.2		Cleavage and polyadenylation specificity factor subunit 1	CPSF1	160.782	1.63874e+07	2.60993e+07	0.210672	24	24	30
	O14776.2	Q5VWI1.2	Transcription elongation regulator 1	TCERG1	123.823	1.62467e+07	2.58752e+07	0.217668	24	24	29
	Q08945.1		FACT complex subunit SSRP1	SSRP1	81.024	1.58349e+07	2.52194e+07	0.190409	12	12	15
	Q8WYA6.1		Beta-catenin-like protein 1	CTNNBL1	65.132	1.57651e+07	2.51082e+07	0.181172	9	9	11
	Q9BRD0.1		BUD13 homolog [Homo sapiens]	BUD13	70.478	1.56573e+07	2.49365e+07	0.326333	19	19	23
	Q96FJ2.1		Dynein light chain 2, cytoplasmic	DYNLL2	10.343	1.56241e+07	2.48836e+07	0.325843	2	2	3
	P11021.2		Endoplasmic reticulum chaperone BiP	HSPA5	72.288	1.55227e+07	2.47221e+07	0.311927	17	15	23
	Q9UQE7.2		Structural maintenance of chromosomes protein 3	SMC3	141.454	1.55093e+07	2.47007e+07	0.00903862	1	1	1
	Q9BU76.1		Multiple myeloma tumor-associated protein 2	C1orf35	29.394	1.50103e+07	2.39061e+07	0.319392	7	7	8
	Q14980.2	O00471.1	Nuclear mitotic apparatus protein 1	NUMA1	238.115	1.47753e+07	2.35319e+07	0.392908	66	66	80
	Q9NRW3.2	Q8IUX4.3	DNA dC->dU-editing enzyme APOBEC-3C	APOBEC3C	22.811	1.47479e+07	2.34882e+07	0.363158	8	8	15
	P49750.4		YLP motif-containing protein 1		241.495	1.46421e+07	2.33197e+07	0.226002	39	39	49
	P67936.3	Q2TAC2.3; P07951.1	Tropomyosin alpha-4 chain	TPM4	28.504	1.46386e+07	2.33141e+07	0.33871	10	5	15
	Q8N5F7.1	Q5M9Q1.3	NF-kappa-B-activating protein [Homo sapiens]	NKAP	47.11	1.45803e+07	2.32212e+07	0.151807	4	4	4
	P37108.2		Signal recognition particle 14 kDa protein	SRP14	14.561	1.43709e+07	2.28878e+07	0.272059	4	4	5
	O94913.3		Pre-mRNA cleavage complex 2 protein Pcf11	PCF11	172.944	1.42516e+07	2.26977e+07	0.218006	29	29	32
	Q9NW64.1		Pre-mRNA-splicing factor RBM22	RBM22	46.865	1.38868e+07	2.21168e+07	0.180952	7	7	8
	Q6P1J9.1		Parafibromin	CDC73	60.539	1.38549e+07	2.2066e+07	0.19209	10	10	11
	P78527.3		DNA-dependent protein kinase catalytic subunit	PRKDC	468.788	1.34838e+07	2.14749e+07	0.222384	83	83	102
	Q9Y5B9.1		FACT complex subunit SPT16	SUPT16H	119.838	1.34e+07	2.13414e+07	0.198663	20	20	23
	Q69YN4.2		Protein virilizer homolog [Homo sapiens]	KIAA1429; VIRMA	201.898	1.3226e+07	2.10643e+07	0.181567	25	25	33
ü	P08727.4	Q14532.3; O76015.3; O76013.1; Q15323.3; Q8N1A0.1; Q14525.3; cont_P02534; Q99456.1; O76014.3	Keratin, type I cytoskeletal 19	KRT19	44.079	1.30971e+07	2.08591e+07	0.3375	14	10	20
	O00425.2		Insulin-like growth factor 2 mRNA-binding protein 3	IGF2BP3	63.666	1.30507e+07	2.07851e+07	0.343696	17	14	21
	Q9Y265.1		RuvB-like 1	RUVBL1	50.196	1.30089e+07	2.07185e+07	0.339912	12	12	16
	Q99848.2		Probable rRNA-processing protein EBP2	EBNA1BP2	34.83	1.30057e+07	2.07135e+07	0.281046	7	7	10
	Q9UBB9.1		Tuftelin-interacting protein 11	TFIP11	96.758	1.27111e+07	2.02443e+07	0.286738	19	19	22
	O60293.3		Zinc finger C3H1 domain-containing protein	ZFC3H1	226.214	1.24394e+07	1.98115e+07	0.25088	40	40	45
	O75909.2		Cyclin-K [Homo sapiens]	CCNK	64.199	1.22963e+07	1.95836e+07	0.191379	6	6	11
	Q8IX12.2		Cell division cycle and apoptosis regulator protein 1	CCAR1	132.739	1.21941e+07	1.94208e+07	0.198261	17	17	20
	Q9Y388.2		RNA-binding motif protein, X-linked 2 [Homo sapiens]	RBMX2	37.313	1.20784e+07	1.92366e+07	0.186335	5	5	8
	P11388.3		DNA topoisomerase 2-alpha	TOP2A	174.276	1.19073e+07	1.89641e+07	0.296538	39	31	49
	P62140.3		Serine/threonine-protein phosphatase PP1-beta catalytic subunit	PPP1CB	37.163	1.1806e+07	1.88028e+07	0.431193	13	4	15
	Q8TF01.2		Arginine/serine-rich protein PNISR	PNISR	92.521	1.17087e+07	1.86478e+07	0.0559006	5	5	6
	P35659.1		Protein DEK [Homo sapiens]	DEK	42.648	1.14884e+07	1.82969e+07	0.248	8	8	9
	P13639.4		Elongation factor 2	EEF2	95.277	1.14145e+07	1.81792e+07	0.199301	14	14	20
	Q8WUD4.1		Coiled-coil domain-containing protein 12 [Homo sapiens]	CCDC12	19.169	1.13712e+07	1.81103e+07	0.126506	2	2	3
	P51149.1		Ras-related protein Rab-7a [Homo sapiens]	RAB7A	23.475	1.12181e+07	1.78665e+07	0.328502	6	6	7
	P12270.3		Nucleoprotein TPR	TPR	267.131	1.12e+07	1.78376e+07	0.267457	57	57	67
	Q9Y6A4.1		Cilia- and flagella-associated protein 20	C16orf80; CFAP20	22.76	1.11678e+07	1.77864e+07	0.15544	3	3	3
	P14649.1		Myosin light chain 6B	MYL6B	22.75	1.11157e+07	1.77033e+07	0.533654	11	7	15
	O43719.1		HIV Tat-specific factor 1	HTATSF1	85.801	1.11115e+07	1.76967e+07	0.311258	19	19	22
	Q92797.2		Symplekin [Homo sapiens]	SYMPK	141.059	1.10857e+07	1.76555e+07	0.22292	21	21	27
	Q9NYL9.1		Tropomodulin-3	TMOD3	39.57	1.09928e+07	1.75076e+07	0.397727	10	10	15
	P62987.2	P0CG47.1; P0CG48.3	Ubiquitin-60S ribosomal protein L40	UBA52	14.719	1.06592e+07	1.69762e+07	0.34375	5	2	7
	Q15366.1	P57723.1	Poly(rC)-binding protein 2	PCBP2	38.556	1.05018e+07	1.67257e+07	0.29863	11	6	15
	Q9H5V9.1		UPF0428 protein CXorf56 [Homo sapiens]	CXorf56	25.608	1.05001e+07	1.67229e+07	0.283784	6	6	6
	Q9NRY2.1		SOSS complex subunit C	INIP	11.418	1.04942e+07	1.67136e+07	0.317308	2	2	3
	Q96QC0.1		Serine/threonine-protein phosphatase 1 regulatory subunit 10	PPP1R10	98.996	1.03527e+07	1.64882e+07	0.134043	12	12	14
	Q9ULR0.3		Pre-mRNA-splicing factor ISY1 homolog [Homo sapiens]	ISY1; ISY1-RAB43	32.972	1.03338e+07	1.6458e+07	0.263158	7	7	9
	Q9BZZ5.3		Apoptosis inhibitor 5	API5	58.968	1.0283e+07	1.63771e+07	0.124046	5	5	6
	Q6PKG0.2		La-related protein 1	LARP1	123.434	1.02064e+07	1.62552e+07	0.265511	22	22	27
	Q86UE4.2		Protein LYRIC	MTDH	63.799	1.01306e+07	1.61345e+07	0.226804	12	12	15
	Q8IXT5.2		RNA-binding protein 12B	RBM12B	118.03	1.0119e+07	1.6116e+07	0.248751	25	25	31
	Q8WUQ7.3		Cactin	CACTIN	88.648	9.7422e+06	1.55159e+07	0.23219	14	14	17
	Q9Y5B6.2		PAX3- and PAX7-binding protein 1	GCFC1; PAXBP1	104.739	9.74085e+06	1.55137e+07	0.242094	16	16	18
	O95319.1		CUGBP Elav-like family member 2	CELF2	54.25	9.68711e+06	1.54281e+07	0.13189	5	5	6
ü	P81605.2		Dermcidin	DCD	11.277	9.59968e+06	1.52889e+07	0.2	2	2	2
	Q9UKA9.1		Polypyrimidine tract-binding protein 2	PTBP2	57.455	9.47457e+06	1.50896e+07	0.0150659	2	2	6
	Q96BP3.1		Peptidylprolyl isomerase domain and WD repeat-containing protein 1	PPWD1	73.528	9.25754e+06	1.4744e+07	0.244582	13	13	15
	O60508.1		Pre-mRNA-processing factor 17	CDC40	65.479	9.25095e+06	1.47335e+07	0.38342	17	17	22
	Q14684.3		Ribosomal RNA processing protein 1 homolog B	RRP1B	84.375	9.08873e+06	1.44751e+07	0.299472	13	13	16
	P78347.2	Q6EKJ0.1; Q86UP8.3	General transcription factor II-I	GTF2I	112.346	8.93792e+06	1.42349e+07	0.219439	21	21	21
	Q6UX04.1		Spliceosome-associated protein CWC27 homolog	CWC27	53.814	8.9173e+06	1.42021e+07	0.271186	8	8	9
	P38432.1		Coilin	COIL	62.57	8.88417e+06	1.41493e+07	0.177083	8	8	9
	P62136.1		Serine/threonine-protein phosphatase PP1-alpha catalytic subunit	PPP1CA	37.488	8.82645e+06	1.40574e+07	0.493939	15	5	17
ü	cont_P01966	P69905.2	Hemoglobin subunit alpha OS=Bos_taurus GN=HBA PE=1 SV=2		15.175	8.77738e+06	1.39793e+07	0.401408	4	3	6
	Q96SI9.1		Spermatid perinuclear RNA-binding protein [Homo sapiens]	STRBP	73.606	8.76393e+06	1.39578e+07	0.278274	20	15	25
	P02545.1		Prelamin-A/C	LMNA	74.095	8.71629e+06	1.3882e+07	0.293675	19	19	20
ü	P13647.3	cont_REFSEQ:XP_932229; cont_P15241; cont_Q61726; Q14533.3; P78386.1; cont_Q8VED5; O43790.1; cont_P25691; P78385.2	Keratin, type II cytoskeletal 5	KRT5	62.34	8.66053e+06	1.37931e+07	0.313559	24	11	31
	Q8WW12.2		PEST proteolytic signal-containing nuclear protein	PCNP	18.913	8.54949e+06	1.36163e+07	0.376404	5	5	5
	Q69YQ0.2		Cytospin-A	SPECC1L	124.525	8.51553e+06	1.35622e+07	0.217547	18	18	22
	Q15061.3		WD repeat-containing protein 43	WDR43	74.843	8.45627e+06	1.34678e+07	0.225997	13	13	14
	P04792.2		Heat shock protein beta-1	HSPB1	22.768	8.31456e+06	1.32421e+07	0.170732	4	4	4
	Q8IX01.2		SURP and G-patch domain-containing protein 2	SUGP2	120.132	8.29141e+06	1.32053e+07	0.198706	19	19	22
	Q6UXN9.1		WD repeat-containing protein 82	WDR82	35.056	8.18739e+06	1.30396e+07	0.246006	7	7	10
	Q9NR56.2	Q5VZF2.2; Q9NUK0.2	Muscleblind-like protein 1	MBNL1	41.79	8.17349e+06	1.30175e+07	0.219072	6	6	6
	P05783.2	Q14532.3; O76015.3; O76013.1; Q15323.3; Q14525.3; Q92764.5; cont_Q497I4; cont_P02534; O76014.3; cont_H-INV:HIT000015463	Keratin, type I cytoskeletal 18	KRT18	48.029	8.13064e+06	1.29492e+07	0.34186	14	8	19
	Q96I24.2		Far upstream element-binding protein 3	FUBP3	61.602	8.09144e+06	1.28868e+07	0.337413	14	13	19
	O95391.2		Pre-mRNA-splicing factor SLU7	SLU7	68.344	8.08677e+06	1.28793e+07	0.3157	13	13	18
	Q9NYV4.2	Q96Q40.2; Q00535.3; P11802.2; O94921.3; Q07002.4; Q00537.2; Q00536.1	Cyclin-dependent kinase 12	CDK12	164.054	8.03403e+06	1.27954e+07	0.219463	29	27	34
	Q9BQ61.1		Telomerase RNA component interacting RNase	C19orf43; TRIR	18.408	8.02807e+06	1.27859e+07	0.346591	4	4	4
	Q5SSJ5.1		Heterochromatin protein 1-binding protein 3	HP1BP3	61.169	8.02301e+06	1.27778e+07	0.19349	10	10	10
	Q86X95.1		Corepressor interacting with RBPJ 1	CIR1	52.281	7.94791e+06	1.26582e+07	0.184444	7	7	8
	Q9Y3I0.1		RNA-splicing ligase RtcB homolog	C22orf28; RTCB	55.175	7.94237e+06	1.26494e+07	0.271287	11	11	12
	O95758.2		Polypyrimidine tract-binding protein 3	PTBP3	59.652	7.92595e+06	1.26232e+07	0.153986	7	5	9
	Q9P258.2		Protein RCC2	RCC2	56.049	7.9139e+06	1.2604e+07	0.183908	7	7	7
	P02100.2		Hemoglobin subunit epsilon	HBE1	16.192	7.86165e+06	1.25208e+07	0.340136	5	4	5
	Q9H0A0.2		RNA cytidine acetyltransferase	NAT10	115.657	7.83662e+06	1.2481e+07	0.239024	19	19	20
	Q9H3K6.1		BolA-like protein 2 [Homo sapiens]	BOLA2B; BOLA2; LOC107984053	10.11	7.76095e+06	1.23604e+07	0.290698	2	2	3
	Q9HCS7.2		Pre-mRNA-splicing factor SYF1	XAB2	99.946	7.62845e+06	1.21494e+07	0.238596	17	17	23
	P10412.2	Q02539.3; P22492.4	Histone H1.4	HIST1H1E	21.852	7.59171e+06	1.20909e+07	0.223744	6	2	12
	Q9ULX6.4		A-kinase anchor protein 8-like		71.595	7.57115e+06	1.20581e+07	0.165635	9	9	11
	Q92879.2		CUGBP Elav-like family member 1	CELF1	52.03	7.50056e+06	1.19457e+07	0.148148	6	6	8
ü	cont_P00018	cont_P42212	GFP-Tag GFP-Tag, Enhanced Green Fluorescent Protein, pEGFP		29.93	7.45351e+06	1.18708e+07	0.271698	5	5	5
	Q9BRF8.3		Serine/threonine-protein phosphatase CPPED1	CPPED1	35.526	7.30392e+06	1.16325e+07	0.324841	7	7	7
	Q8TAD8.1		Smad nuclear-interacting protein 1	SNIP1	45.75	7.28997e+06	1.16103e+07	0.239899	7	7	8
	O95104.3		SR-related and CTD-associated factor 4	SCAF4	125.79	7.25885e+06	1.15608e+07	0.167393	12	10	18
	Q8TDN6.2		Ribosome biogenesis protein BRX1 homolog	BRIX1	41.375	7.2562e+06	1.15566e+07	0.385269	12	12	15
	Q9UHB6.1		LIM domain and actin-binding protein 1	LIMA1	85.173	7.21583e+06	1.14923e+07	0.291173	16	16	18
	Q9BZJ0.4		Crooked neck-like protein 1	CRNKL1	100.389	7.10877e+06	1.13217e+07	0.149764	13	13	20
	O60870.2		DNA/RNA-binding protein KIN17	KIN	45.345	7.06543e+06	1.12527e+07	0.165394	7	7	8
	Q96NC0.1		Zinc finger matrin-type protein 2 [Homo sapiens]	ZMAT2	23.597	6.99456e+06	1.11399e+07	0.115578	4	4	5
	P07355.2	A6NMY6.2	Annexin A2	ANXA2	38.58	6.99314e+06	1.11376e+07	0.315634	10	10	10
	Q8N163.2		Cell cycle and apoptosis regulator protein 2	CCAR2; KIAA1967	102.838	6.96899e+06	1.10991e+07	0.239437	18	18	22
	Q9UL40.1		Zinc finger protein 346	ZNF346	32.912	6.95579e+06	1.10781e+07	0.326531	8	8	9
	Q9BV38.2		WD repeat-containing protein 18 [Homo sapiens]	WDR18	47.375	6.64062e+06	1.05761e+07	0.104167	4	4	5
	Q8NEY8.2		Periphilin-1	PPHLN1	52.705	6.56617e+06	1.04576e+07	0.124454	6	6	6
	Q96CB8.1		Integrator complex subunit 12	INTS12	48.777	6.53667e+06	1.04106e+07	0.209957	8	8	8
	Q9UNX4.1		WD repeat-containing protein 3 [Homo sapiens]	WDR3	106.032	6.53551e+06	1.04087e+07	0.144221	14	14	17
	Q96QZ7.3	P46937.2; Q86UL8.3	Membrane-associated guanylate kinase, WW and PDZ domain-containing protein 1	MAGI1	164.481	6.50698e+06	1.03633e+07	0.147552	14	14	17
	Q9UPT8.3		Zinc finger CCCH domain-containing protein 4 [Homo sapiens]	ZC3H4	140.169	6.4824e+06	1.03242e+07	0.139678	14	14	17
	P46013.2		Proliferation marker protein Ki-67	MKI67	358.474	6.47062e+06	1.03054e+07	0.247236	62	62	66
	Q7Z2W4.3		Zinc finger CCCH-type antiviral protein 1	ZC3HAV1	101.367	6.43303e+06	1.02455e+07	0.202882	16	16	16
	P63208.2		S-phase kinase-associated protein 1	SKP1	18.646	6.33154e+06	1.00839e+07	0.159509	2	2	2
	Q71U36.1	P0DPH7.1; A6NHL2.2; Q6PEY2.2	Tubulin alpha-1A chain	TUBA1A	50.104	6.30628e+06	1.00437e+07	0.596452	30	1	82
	P33240.1		Cleavage stimulation factor subunit 2	CSTF2	60.92	6.17721e+06	9.8381e+06	0.244367	10	4	18
	Q96GM8.1		Target of EGR1 protein 1 [Homo sapiens]	TOE1	56.512	6.03675e+06	9.6144e+06	0.219608	7	7	7
	Q09028.3		Histone-binding protein RBBP4	RBBP4	47.626	6.01624e+06	9.58173e+06	0.232941	9	4	11
	P56537.1		Eukaryotic translation initiation factor 6	EIF6	26.582	5.97633e+06	9.51817e+06	0.269388	4	4	4
	Q9NXE8.1		Pre-mRNA-splicing factor CWC25 homolog	CWC25	49.617	5.96627e+06	9.50215e+06	0.0823529	3	3	3
	Q9Y3A4.2	Q9NSQ0.1	Ribosomal RNA-processing protein 7 homolog A	RRP7A	32.314	5.91905e+06	9.42694e+06	0.235714	5	5	5
	O43823.1		A-kinase anchor protein 8	AKAP8	76.061	5.91045e+06	9.41324e+06	0.189306	9	9	10
	Q15369.1		Elongin-C	TCEB1; ELOC	12.465	5.88755e+06	9.37677e+06	0.205357	2	2	5
	Q02880.3		DNA topoisomerase 2-beta	TOP2B	183.152	5.81733e+06	9.26494e+06	0.273678	41	33	47
	O60306.4		RNA helicase aquarius	AQR	171.186	5.64719e+06	8.99396e+06	0.158249	19	19	23
	Q9NVP1.2		ATP-dependent RNA helicase DDX18	DDX18	75.359	5.6346e+06	8.97391e+06	0.198507	10	10	12
	Q14331.1	Q9BZ01.1	Protein FRG1	FRG1	29.154	5.62991e+06	8.96645e+06	0.352713	8	8	9
	P63261.1	A5A3E0.2; Q9BYX7.1; P0CG39.1; Q562R1.2; P0CG38.1	Actin, cytoplasmic 2	ACTG1	41.766	5.59953e+06	8.91806e+06	0.704	32	3	123
	P00519.4		Tyrosine-protein kinase ABL1	ABL1	122.796	5.53255e+06	8.81139e+06	0.252212	21	18	23
	Q9BTC0.5	P41161.1	Death-inducer obliterator 1	DIDO1	243.723	5.52804e+06	8.80421e+06	0.166071	25	25	27
	O75821.2		Eukaryotic translation initiation factor 3 subunit G	EIF3G	35.589	5.42755e+06	8.64415e+06	0.3125	7	7	7
	Q9BUF5.1		Tubulin beta-6 chain	TUBB6	49.825	5.41929e+06	8.63101e+06	0.488789	19	7	41
	Q8IUE6.3		Histone H2A type 2-B	HIST2H2AB	13.987	5.38473e+06	8.57596e+06	0.346154	3	2	6
	O75340.1		Programmed cell death protein 6	PDCD6	21.855	5.3222e+06	8.47638e+06	0.219895	4	4	5
	Q9Y230.3		RuvB-like 2	RUVBL2	51.125	5.28147e+06	8.4115e+06	0.241901	9	9	9
	Q9BWF3.1		RNA-binding protein 4	RBM4	40.289	5.23309e+06	8.33445e+06	0.434066	13	3	19
	Q13185.4		Chromobox protein homolog 3	CBX3; C15orf57; CCDC32	20.798	5.21866e+06	8.31147e+06	0.147541	2	2	4
	O95218.2		Zinc finger Ran-binding domain-containing protein 2	ZRANB2	37.382	5.16702e+06	8.22923e+06	0.163636	4	4	4
	Q7Z406.2	A7E2Y1.4; Q9UKX3.2; P11055.3; P12882.3; P12883.5; Q9UKX2.1; Q9Y623.2	Myosin-14	MYH14	227.732	5.15393e+06	8.20838e+06	0.043609	11	1	20
	Q8IY67.1		Ribonucleoprotein PTB-binding 1	RAVER1	63.837	5.13297e+06	8.17499e+06	0.19802	7	7	10
	Q96PV6.3		Leukocyte receptor cluster member 8 [Homo sapiens]		88.102	5.09145e+06	8.10888e+06	0.17375	10	10	12
	Q14247.2		Src substrate cortactin	CTTN	61.549	5.06985e+06	8.07446e+06	0.207273	9	9	9
	Q96E39.1	Q8N7X1.2; Q8IZ40.2	RNA binding motif protein, X-linked-like-1	RBMXL1	42.116	4.96057e+06	7.90042e+06	0.376923	19	3	60
	Q8TBK6.1		Zinc finger CCHC domain-containing protein 10 [Homo sapiens]	ZCCHC10	20.954	4.90504e+06	7.81198e+06	0.0729167	1	1	1
	P09493.2		Tropomyosin alpha-1 chain	TPM1	32.689	4.82701e+06	7.68772e+06	0.105634	5	3	10
	Q9Y3C1.2		Nucleolar protein 16	NOP16	21.175	4.76958e+06	7.59624e+06	0.224719	4	4	5
	Q9H000.2		Probable E3 ubiquitin-protein ligase makorin-2	MKRN2	46.909	4.73525e+06	7.54157e+06	0.170673	7	6	7
	P52756.2		RNA-binding protein 5	RBM5	92.097	4.69644e+06	7.47976e+06	0.192638	14	12	16
	Q9HCG8.3		Pre-mRNA-splicing factor CWC22 homolog	CWC22	105.402	4.68764e+06	7.46575e+06	0.118943	10	10	12
	P35249.2		Replication factor C subunit 4	RFC4	39.657	4.68408e+06	7.46008e+06	0.264463	7	7	8
	Q9H6N6.2	Q9UBC1.1	Putative uncharacterized protein MYH16	MYH16	128.211	4.57583e+06	7.28766e+06	0.0127621	2	1	2
	Q8N9Q2.1		Protein SREK1IP1	SREK1IP1	18.166	4.54591e+06	7.24002e+06	0.122581	2	2	2
	Q8N3X1.3		Formin-binding protein 4	FNBP4	110.198	4.5364e+06	7.22487e+06	0.129794	11	11	11
	Q9Y4W2.2		Ribosomal biogenesis protein LAS1L	LAS1L	83.013	4.52151e+06	7.20115e+06	0.201635	9	9	10
	Q12996.1		Cleavage stimulation factor subunit 3	CSTF3	82.869	4.43486e+06	7.06315e+06	0.145049	9	9	11
	Q8NI36.1		WD repeat-containing protein 36	WDR36	105.255	4.4209e+06	7.04091e+06	0.0830704	8	8	9
	Q96T58.1		Msx2-interacting protein	SPEN	402.004	4.41219e+06	7.02705e+06	0.155841	43	43	48
	Q03701.3		CCAAT/enhancer-binding protein zeta	CEBPZ	120.898	4.38313e+06	6.98076e+06	0.165085	14	14	16
	Q9Y3B9.2		RRP15-like protein	RRP15	31.465	4.38146e+06	6.97811e+06	0.12766	3	3	3
	Q8TED0.3		U3 small nucleolar RNA-associated protein 15 homolog [Homo sapiens]	UTP15	58.379	4.37646e+06	6.97015e+06	0.204633	8	8	8
	O15226.2		NF-kappa-B-repressing factor	NKRF	77.624	4.35961e+06	6.9433e+06	0.195652	15	15	16
	Q13356.1		RING-type E3 ubiquitin-protein ligase PPIL2	PPIL2	58.787	4.26079e+06	6.78593e+06	0.196154	9	9	11
	Q6ZU65.2		Ubinuclein-2 [Homo sapiens]	UBN2	145.998	4.24623e+06	6.76274e+06	0.170007	17	17	20
	Q8IUQ4.2		E3 ubiquitin-protein ligase SIAH1	SIAH1	31.102	4.23305e+06	6.74174e+06	0.138298	3	3	3
	Q01085.1		Nucleolysin TIAR	TIAL1	41.564	4.20371e+06	6.69501e+06	0.173333	5	3	7
	Q92620.2		Pre-mRNA-splicing factor ATP-dependent RNA helicase PRP16	DHX38	140.415	4.18373e+06	6.66319e+06	0.179299	18	18	20
	P15927.1		Replication protein A 32 kDa subunit	RPA2	29.228	4.17677e+06	6.6521e+06	0.207407	4	4	4
	Q92828.2		Coronin-2A	CORO2A	59.725	4.17162e+06	6.6439e+06	0.152381	8	8	8
	P54198.2		Protein HIRA	HIRA	111.764	4.15939e+06	6.62443e+06	0.157325	11	11	11
	Q9Y2R4.3		Probable ATP-dependent RNA helicase DDX52	DDX52	67.456	4.14598e+06	6.60308e+06	0.223706	9	9	12
	P47756.4		F-actin-capping protein subunit beta	CAPZB	31.331	4.12033e+06	6.56222e+06	0.249097	6	6	7
	Q14562.1		ATP-dependent RNA helicase DHX8	DHX8	139.227	4.07716e+06	6.49347e+06	0.255738	24	23	26
	Q86U44.2		N6-adenosine-methyltransferase catalytic subunit	METTL3	64.433	4.06591e+06	6.47555e+06	0.148276	6	6	7
	Q9BQ15.1	Q96AH0.1	SOSS complex subunit B1	NABP2	22.324	4.03319e+06	6.42344e+06	0.146919	2	2	3
	Q13439.1		Golgin subfamily A member 4	GOLGA4	260.98	4.00194e+06	6.37366e+06	0.113453	21	21	21
	Q92576.3		PHD finger protein 3 [Homo sapiens]	PHF3	229.339	3.99786e+06	6.36718e+06	0.222658	35	35	37
	P23284.2		Peptidyl-prolyl cis-trans isomerase B	PPIB	23.728	3.99246e+06	6.35857e+06	0.240741	5	5	5
	Q8N2M8.4		CLK4-associating serine/arginine rich protein	CLASRP	77.115	3.91457e+06	6.23452e+06	0.0652819	4	4	6
	Q9P0L0.3		Vesicle-associated membrane protein-associated protein A	VAPA	27.875	3.85905e+06	6.14609e+06	0.2249	5	4	6
	P16989.4	Q9Y2T7.2	Y-box-binding protein 3	CSDA; YBX3	40.066	3.83492e+06	6.10767e+06	0.239247	8	3	14
	Q9BRX9.1		WD repeat domain-containing protein 83	WDR83	34.321	3.82829e+06	6.0971e+06	0.212698	5	5	7
	Q9BQG0.2		Myb-binding protein 1A [Homo sapiens]	MYBBP1A	148.762	3.80086e+06	6.05342e+06	0.131777	14	14	16
	P67870.1		Casein kinase II subunit beta	CSNK2B	24.926	3.77033e+06	6.0048e+06	0.116279	2	2	2
	P11274.2	Q12979.2	Breakpoint cluster region protein	BCR	142.73	3.76652e+06	5.99873e+06	0.226593	20	20	24
	Q9NXV6.3		CDKN2A-interacting protein	CDKN2AIP	61.088	3.76423e+06	5.99508e+06	0.255172	12	12	13
	Q15058.1		Kinesin-like protein KIF14 [Homo sapiens]	KIF14	186.375	3.75711e+06	5.98374e+06	0.189927	26	26	28
	Q9BZE4.3		Nucleolar GTP-binding protein 1	GTPBP4	73.918	3.74165e+06	5.95911e+06	0.162461	10	10	10
	Q02241.3		Kinesin-like protein KIF23	KIF23	109.99	3.66139e+06	5.83129e+06	0.188542	13	13	13
	Q96PU8.1		Protein quaking	QKI	37.647	3.65489e+06	5.82094e+06	0.131965	4	4	4
	Q13601.4		KRR1 small subunit processome component homolog	KRR1	43.638	3.64585e+06	5.80655e+06	0.11811	3	3	3
	Q9GZS1.3		DNA-directed RNA polymerase I subunit RPA49		47.23	3.6181e+06	5.76235e+06	0.150358	5	5	7
	Q9H7N4.3		Splicing factor, arginine/serine-rich 19	SCAF1	139.186	3.61612e+06	5.75919e+06	0.147866	13	12	14
	P19388.4		DNA-directed RNA polymerases I, II, and III subunit RPABC1	POLR2E	24.536	3.56389e+06	5.67602e+06	0.190476	3	3	3
	P63241.2	Q6IS14.2; Q9GZV4.3	Eukaryotic translation initiation factor 5A-1	EIF5A	16.821	3.56162e+06	5.6724e+06	0.357143	5	5	5
	Q8N7H5.2		RNA polymerase II-associated factor 1 homolog	PAF1	59.939	3.5471e+06	5.64927e+06	0.182674	8	8	9
	Q9H479.1		Fructosamine-3-kinase	FN3K	35.149	3.5417e+06	5.64066e+06	0.300971	7	7	7
	Q13885.1	A6NNZ2.1; Q9BVA1.1	Tubulin beta-2A chain	TUBB2A	49.875	3.51619e+06	5.60004e+06	0.550562	31	2	99
	Q96DH6.1	O43347.1	RNA-binding protein Musashi homolog 2	MSI2	35.174	3.50449e+06	5.5814e+06	0.176829	5	5	5
	Q4G0J3.1		La-related protein 7	LARP7	66.857	3.49574e+06	5.56747e+06	0.0979381	5	5	5
	P50750.3	Q96Q40.2; Q00535.3; P11802.2; O94921.3; Q07002.4; Q00537.2; Q00536.1	Cyclin-dependent kinase 9	CDK9	42.75	3.48136e+06	5.54457e+06	0.169355	6	5	7
	Q9UQ80.3		Proliferation-associated protein 2G4	PA2G4	43.759	3.43445e+06	5.46985e+06	0.203046	7	7	8
	Q15050.2		Ribosome biogenesis regulatory protein homolog [Homo sapiens]	RRS1	41.168	3.41985e+06	5.4466e+06	0.189041	5	5	7
	Q9H0H5.1		Rac GTPase-activating protein 1	RACGAP1	70.982	3.35142e+06	5.33762e+06	0.224684	9	9	10
	Q9H2H8.1		Peptidyl-prolyl cis-trans isomerase-like 3	PPIL3	18.143	3.30972e+06	5.27121e+06	0.136646	2	2	2
	Q9BQE3.1	A6NHL2.2; Q9H853.2	Tubulin alpha-1C chain	TUBA1C	49.863	3.27028e+06	5.20839e+06	0.625835	29	4	81
	Q92499.2		ATP-dependent RNA helicase DDX1	DDX1	82.38	3.25346e+06	5.1816e+06	0.189189	11	11	11
	Q9NP64.1		Nucleolar protein of 40 kDa	ZCCHC17	27.552	3.24109e+06	5.16191e+06	0.165975	3	3	3
	Q99439.4	Q15417.1	Calponin-2	CNN2	33.675	3.18858e+06	5.07828e+06	0.220065	5	5	5
	Q8NFW8.2		N-acylneuraminate cytidylyltransferase	CMAS	48.349	3.15357e+06	5.02251e+06	0.218894	8	8	8
	Q16576.1		Histone-binding protein RBBP7	RBBP7	47.79	3.13318e+06	4.99004e+06	0.202353	8	3	11
	Q86V48.2		Leucine zipper protein 1 [Homo sapiens]	LUZP1	120.202	3.10384e+06	4.94332e+06	0.254647	21	21	22
	Q9HAN9.1		Nicotinamide/nicotinic acid mononucleotide adenylyltransferase 1	NMNAT1	31.913	3.10343e+06	4.94266e+06	0.225806	5	5	5
	P42166.2		Lamina-associated polypeptide 2, isoform alpha	TMPO	75.446	3.08138e+06	4.90755e+06	0.304035	15	7	16
	Q92614.3		Unconventional myosin-XVIIIa	MYO18A	232.971	3.07769e+06	4.90166e+06	0.158228	25	25	30
	O94842.1	O94900.3; Q96NM4.2; O15405.2	TOX high mobility group box family member 4	TOX4	66.153	3.04738e+06	4.85339e+06	0.10306	6	6	6
	P61956.3	Q6EEV6.2; P55854.2	Small ubiquitin-related modifier 2	SUMO2	10.864	3.02698e+06	4.8209e+06	0.126316	1	1	1
	Q9H814.1		Phosphorylated adapter RNA export protein	PHAX	44.375	3.0258e+06	4.81903e+06	0.121827	4	4	4
	Q9NVM6.1		DnaJ homolog subfamily C member 17 [Homo sapiens]	DNAJC17	34.666	3.01217e+06	4.79731e+06	0.111842	3	3	3
	P15976.1	P23769.3	Erythroid transcription factor	GATA1	42.724	2.98747e+06	4.75798e+06	0.145278	4	4	4
	P49916.2		DNA ligase 3	LIG3	112.835	2.98499e+06	4.75403e+06	0.151635	12	12	13
	Q99497.2		Parkinson disease protein 7	PARK7	19.878	2.97694e+06	4.74121e+06	0.26455	3	3	4
	P49759.2		Dual specificity protein kinase CLK1	CLK1	57.254	2.95129e+06	4.70036e+06	0.119835	6	5	7
	Q9H0D6.1		5'-3' exoribonuclease 2	XRN2	108.513	2.93762e+06	4.67859e+06	0.192632	15	15	17
	P51659.3		Peroxisomal multifunctional enzyme type 2	HSD17B4	79.636	2.90795e+06	4.63133e+06	0.195652	10	10	10
	Q9BRR8.1		G patch domain-containing protein 1	GPATCH1	103.282	2.88047e+06	4.58756e+06	0.192266	11	11	12
	O94776.1		Metastasis-associated protein MTA2	MTA2	74.976	2.86828e+06	4.56816e+06	0.107784	6	6	6
	O60563.1	O60583.2	Cyclin-T1	CCNT1	80.634	2.86361e+06	4.56071e+06	0.130854	8	8	9
	Q9H8H0.1		Nucleolar protein 11 [Homo sapiens]	NOL11	81.072	2.84161e+06	4.52567e+06	0.137691	8	8	9
	P69891.2	P69892.2	Hemoglobin subunit gamma-1	HBG1	16.13	2.83477e+06	4.51478e+06	0.265306	4	3	4
	Q01780.2		Exosome component 10	EXOSC10	100.768	2.8128e+06	4.47979e+06	0.120904	10	10	10
	Q9UDY2.2		Tight junction protein ZO-2	TJP2	133.876	2.76133e+06	4.39781e+06	0.142857	15	15	16
	O75683.3		Surfeit locus protein 6 [Homo sapiens]	SURF6	41.426	2.75164e+06	4.38239e+06	0.180055	5	5	5
	P78332.5		RNA-binding protein 6	RBM6	128.565	2.71485e+06	4.3238e+06	0.153161	16	14	16
	Q15269.2		Periodic tryptophan protein 2 homolog [Homo sapiens]	PWP2; LOC102724159	102.387	2.69723e+06	4.29572e+06	0.154516	10	10	11
	Q13263.5		Transcription intermediary factor 1-beta	TRIM28	88.493	2.69444e+06	4.29128e+06	0.11497	7	7	7
	P08238.4	Q58FF7.1	Heat shock protein HSP 90-beta	HSP90AB1	83.212	2.67082e+06	4.25367e+06	0.230663	16	7	16
	Q9Y294.1	Q9NVP2.1	Histone chaperone ASF1A	ASF1A	22.954	2.66429e+06	4.24327e+06	0.264706	3	3	4
	Q9ULM3.2		YEATS domain-containing protein 2 [Homo sapiens]	YEATS2	150.689	2.61935e+06	4.1717e+06	0.00492264	1	1	1
	Q9ULW0.2		Targeting protein for Xklp2	TPX2	85.6	2.60605e+06	4.15051e+06	0.172691	10	10	10
ü	P02533.4	Q14532.3; cont_Q9Z2K1; O76015.3; O76013.1; Q15323.3; Q8N1A0.1; Q14525.3; cont_Q6IFX2; cont_Q9D312; Q7Z3Y9.2; cont_P02534; cont_Q61782; cont_Q3ZAW8; O76014.3; P35900.1	Keratin, type I cytoskeletal 14	KRT14	51.529	2.59478e+06	4.13256e+06	0.252119	15	3	28
	P23528.3	Q9Y281.1	Cofilin-1	CFL1	18.491	2.5918e+06	4.12782e+06	0.295181	3	3	3
	P62826.3		GTP-binding nuclear protein Ran	RAN	24.408	2.55223e+06	4.0648e+06	0.101852	2	2	2
	P21980.2	P49221.2	Protein-glutamine gamma-glutamyltransferase 2	TGM2	77.28	2.5394e+06	4.04436e+06	0.117904	8	8	9
	Q96JB3.2		Hypermethylated in cancer 2 protein	HIC2	66.114	2.53554e+06	4.03822e+06	0.0926829	4	4	4
	Q9NW13.3		RNA-binding protein 28	RBM28	85.685	2.53288e+06	4.03398e+06	0.184453	12	12	12
	Q13045.2		Protein flightless-1 homolog [Homo sapiens]	FLII	144.659	2.52698e+06	4.02458e+06	0.117415	13	13	16
	Q9UHC7.3	Q13434.1	E3 ubiquitin-protein ligase makorin-1	MKRN1	53.315	2.52354e+06	4.01911e+06	0.0892116	4	3	4
	Q9NPD3.3		Exosome complex component RRP41	EXOSC4	26.366	2.45078e+06	3.90321e+06	0.0489796	1	1	1
	Q7KZF4.1		Staphylococcal nuclease domain-containing protein 1	SND1	101.934	2.4126e+06	3.84242e+06	0.11978	9	9	12
	Q9Y421.2		Protein FAM32A	FAM32A	13.17	2.39413e+06	3.813e+06	0.116071	1	1	1
	P51610.2	Q9Y5Z7.1	Host cell factor 1	HCFC1	208.602	2.38882e+06	3.80454e+06	0.103686	13	13	13
	Q9UH17.1	P31941.3	DNA dC->dU-editing enzyme APOBEC-3B	APOBEC3B	45.894	2.38834e+06	3.80378e+06	0.123037	4	4	4
	Q9BZK7.1	Q9BQ87.1	F-box-like/WD repeat-containing protein TBL1XR1	TBL1XR1	55.56	2.36521e+06	3.76694e+06	0.124514	4	3	4
	Q5T3I0.2		G patch domain-containing protein 4 [Homo sapiens]	GPATCH4	50.351	2.36494e+06	3.7665e+06	0.14574	6	6	6
	Q96KM6.1		Zinc finger protein 512B [Homo sapiens]	ZNF512B	97.202	2.36072e+06	3.75979e+06	0.117713	7	7	7
	O43818.1		U3 small nucleolar RNA-interacting protein 2	RRP9	51.809	2.30762e+06	3.67522e+06	0.0736842	3	3	4
	Q8IZL8.2		Proline-, glutamic acid- and leucine-rich protein 1	PELP1	119.624	2.30092e+06	3.66455e+06	0.121239	7	7	9
	Q8IWA0.1		WD repeat-containing protein 75	WDR75	94.438	2.27365e+06	3.62111e+06	0.115663	8	8	8
	Q13501.1		Sequestosome-1	SQSTM1	47.657	2.26342e+06	3.60482e+06	0.106818	3	3	3
	Q68E01.1		Integrator complex subunit 3	INTS3	117.994	2.2516e+06	3.58599e+06	0.103547	6	6	8
	Q99873.3	Q9NR22.2	Protein arginine N-methyltransferase 1		42.434	2.25074e+06	3.58463e+06	0.115903	4	4	4
	Q1ED39.1		Lysine-rich nucleolar protein 1	C16orf88; KNOP1	51.557	2.23662e+06	3.56214e+06	0.229258	7	7	7
	P45973.1		Chromobox protein homolog 5	CBX5	22.211	2.20328e+06	3.50904e+06	0.125654	2	2	2
	Q9NQT5.3		Exosome complex component RRP40	EXOSC3	29.553	2.19925e+06	3.50262e+06	0.16	3	3	3
	P21127.4	Q13882.1	Cyclin-dependent kinase 11B		92.563	2.19854e+06	3.50149e+06	0.29434	22	2	29
	P18887.2		DNA repair protein XRCC1	XRCC1	69.434	2.1948e+06	3.49553e+06	0.0979463	5	5	6
	Q969X6.1		U3 small nucleolar RNA-associated protein 4 homolog	CIRH1A; UTP4	76.841	2.17321e+06	3.46115e+06	0.106414	6	6	6
	Q14690.3		Protein RRP5 homolog	PDCD11	208.57	2.17126e+06	3.45804e+06	0.114912	17	17	18
	Q99613.1	B5ME19.1	Eukaryotic translation initiation factor 3 subunit C	EIF3C	105.278	2.17002e+06	3.45607e+06	0.102957	8	8	11
	P35244.1		Replication protein A 14 kDa subunit	RPA3	13.56	2.14897e+06	3.42255e+06	0.272727	2	2	2
	Q12788.2		Transducin beta-like protein 3	TBL3	88.978	2.12132e+06	3.37851e+06	0.131188	9	9	10
	Q9UKD2.2		mRNA turnover protein 4 homolog	MRTO4	27.543	2.11212e+06	3.36385e+06	0.16318	4	4	4
	P58546.2		Myotrophin	LUZP6; MTPN	12.887	2.07227e+06	3.30038e+06	0.144068	2	2	2
	O15446.1		DNA-directed RNA polymerase I subunit RPA34	CD3EAP	54.951	2.06092e+06	3.28231e+06	0.209804	6	6	7
	Q6DKI1.2		60S ribosomal protein L7-like 1		29.651	2.03239e+06	3.23688e+06	0.137255	3	3	3
	Q96NB3.2		Zinc finger protein 830	ZNF830	41.973	2.02003e+06	3.21718e+06	0.0591398	2	2	3
	Q13868.2		Exosome complex component RRP4	EXOSC2	32.768	2.01417e+06	3.20786e+06	0.1843	4	4	4
	O15371.1		Eukaryotic translation initiation factor 3 subunit D	EIF3D	63.932	2.01331e+06	3.20649e+06
	Q6WCQ1.3		Myosin phosphatase Rho-interacting protein	MPRIP	116.461	1.99194e+06	3.17246e+06	0.243902	18	18	20
	O95793.2		Double-stranded RNA-binding protein Staufen homolog 1 [Homo sapiens]	STAU1	63.143	1.95705e+06	3.11689e+06	0.154246	7	7	7
	Q96AG4.1		Leucine-rich repeat-containing protein 59	LRRC59	34.909	1.9441e+06	3.09627e+06	0.114007	3	3	3
	Q76FK4.1		Nucleolar protein 8	NOL8	131.535	1.92308e+06	3.06278e+06	0.123393	13	13	13
	P50402.1		Emerin [Homo sapiens]	EMD	28.976	1.91982e+06	3.05759e+06	0.125984	3	3	3
	Q9NWT1.2		p21-activated protein kinase-interacting protein 1	PAK1IP1	43.936	1.89759e+06	3.02219e+06	0.117347	4	4	5
	P56182.1		Ribosomal RNA processing protein 1 homolog A	RRP1	52.807	1.89136e+06	3.01226e+06	0.13449	6	6	6
	Q9Y6M1.2		Insulin-like growth factor 2 mRNA-binding protein 2	IGF2BP2	66.081	1.88352e+06	2.99977e+06	0.118531	7	5	8
	P05455.2		Lupus La protein	SSB	46.808	1.83097e+06	2.91609e+06	0.198529	7	7	7
	P52292.1		Importin subunit alpha-1	KPNA2	57.826	1.82698e+06	2.90973e+06	0.117202	4	4	5
	Q15370.1		Elongin-B	TCEB2; ELOB	13.125	1.82623e+06	2.90853e+06	0.152542	2	2	2
	Q9GZS3.1		WD repeat-containing protein 61	WDR61	33.56	1.81327e+06	2.8879e+06	0.265574	5	5	5
	Q96FK6.1		WD repeat-containing protein 89 [Homo sapiens]	WDR89	43.187	1.78067e+06	2.83597e+06	0.149871	5	5	6
	P35251.4		Replication factor C subunit 1	RFC1	128.175	1.76905e+06	2.81747e+06	0.149826	13	13	13
	Q9NVM9.2		Integrator complex subunit 13	ASUN; INTS13	80.174	1.7685e+06	2.81659e+06	0.109065	7	7	8
	Q96CT7.1		Coiled-coil domain-containing protein 124 [Homo sapiens]	CCDC124	25.82	1.76453e+06	2.81027e+06	0.201794	3	3	3
	Q96C57.2		Protein CUSTOS [Homo sapiens]	C12orf43	28.153	1.76344e+06	2.80853e+06	0.156489	2	2	2
	P61964.1		WD repeat-containing protein 5	WDR5	36.565	1.75317e+06	2.79217e+06	0.0778443	2	2	2
	Q9BXY0.2		Protein MAK16 homolog	MAK16	35.347	1.73679e+06	2.7661e+06	0.1	2	2	2
	Q8WXX5.1		DnaJ homolog subfamily C member 9	DNAJC9	29.891	1.73571e+06	2.76436e+06	0.126923	3	3	3
	Q13541.3		Eukaryotic translation initiation factor 4E-binding protein 1	EIF4EBP1	12.572	1.73149e+06	2.75766e+06	0.330508	2	2	2
	O15372.1		Eukaryotic translation initiation factor 3 subunit H	EIF3H	39.905	1.729e+06	2.75368e+06	0.127841	3	3	3
	Q9Y262.1		Eukaryotic translation initiation factor 3 subunit L	EIF3L	66.684	1.70561e+06	2.71642e+06	0.0992908	5	5	5
	Q9GZR7.1		ATP-dependent RNA helicase DDX24	DDX24	96.271	1.69602e+06	2.70115e+06	0.111758	8	8	9
	Q9HCE5.2		N6-adenosine-methyltransferase non-catalytic subunit	METTL14	52.118	1.68331e+06	2.68092e+06	0.127193	5	5	5
ü	cont_P02676	P02675.2	Fibrinogen beta chain OS=Bos_taurus GN=FGB PE=1 SV=2		53.306	1.67728e+06	2.67131e+06	0.111111	4	4	4
	Q9P0K7.2		Ankycorbin	RAI14	109.973	1.67338e+06	2.6651e+06	0.12449	11	11	12
	Q9HAZ1.1		Dual specificity protein kinase CLK4	CLK4	57.455	1.6627e+06	2.64809e+06	0.174636	6	5	7
	Q9P1Y6.3		PHD and RING finger domain-containing protein 1 [Homo sapiens]	PHRF1	178.557	1.64453e+06	2.61915e+06	0.06792	8	7	10
	Q9Y3T9.4		Nucleolar complex protein 2 homolog	NOC2L	84.866	1.63902e+06	2.61038e+06	0.0761015	5	5	5
ü	Q06830.1	Q13162.1	Peroxiredoxin-1	PRDX1	22.096	1.63643e+06	2.60625e+06	0.201005	3	3	3
	P61923.1		Coatomer subunit zeta-1	COPZ1	20.185	1.63398e+06	2.60235e+06	0.0621469	1	1	1
	P35250.3		Replication factor C subunit 2	RFC2	39.132	1.62712e+06	2.59143e+06	0.110169	3	3	3
	Q15024.3		Exosome complex component RRP42	EXOSC7	31.801	1.62551e+06	2.58887e+06	0.0927835	2	2	2
	Q9H2U1.2		ATP-dependent DNA/RNA helicase DHX36	DHX36	114.688	1.61237e+06	2.56793e+06	0.135913	8	8	8
	Q9HCE1.2		Helicase MOV-10	MOV10	113.599	1.60132e+06	2.55033e+06	0.140578	11	11	12
	Q5BKY9.1	Q8N9E0.1	Protein FAM133B [Homo sapiens]	FAM133B	28.368	1.5536e+06	2.47433e+06	0.0404858	1	1	1
	P09429.3	P23497.3; B2RPK0.1	High mobility group protein B1	HMGB1	24.878	1.53382e+06	2.44283e+06	0.0651163	1	1	1
	O75569.1		Interferon-inducible double-stranded RNA-dependent protein kinase activator A	PRKRA	34.383	1.52755e+06	2.43284e+06	0.118211	3	3	3
	Q71UI9.3	P0C0S5.2	Histone H2A.V	H2AFV	13.501	1.51799e+06	2.41761e+06	0.234375	3	1	10
	P60228.1		Eukaryotic translation initiation factor 3 subunit E	EIF3E	52.187	1.51706e+06	2.41614e+06	0.161798	6	6	7
	Q92769.2		Histone deacetylase 2	HDAC2	55.329	1.51606e+06	2.41455e+06	0.143443	5	3	6
	P27694.2		Replication protein A 70 kDa DNA-binding subunit	RPA1	68.095	1.51583e+06	2.41417e+06	0.116883	6	6	6
	Q92878.1		DNA repair protein RAD50	RAD50	153.797	1.51163e+06	2.40749e+06	0.0907012	11	11	12
	Q9H9J4.3		Ubiquitin carboxyl-terminal hydrolase 42	USP42	145.302	1.50895e+06	2.40321e+06	0.0838369	8	8	10
	P55884.3		Eukaryotic translation initiation factor 3 subunit B	EIF3B	92.424	1.50863e+06	2.40272e+06	0.132678	8	8	9
	Q9BRJ7.1		Tudor-interacting repair regulator protein	NUDT16L1	23.323	1.50132e+06	2.39107e+06	0.0521327	1	1	1
	O75190.2	Q8WWF6.1; P25686.3; Q8NHS0.1	DnaJ homolog subfamily B member 6	DNAJB6	36.065	1.49752e+06	2.38502e+06	0.110429	3	3	3
	Q9BRT6.1		Protein LLP homolog	LLPH	15.215	1.49264e+06	2.37724e+06	0.124031	1	1	1
	Q9NVR2.2		Integrator complex subunit 10	INTS10	82.183	1.48699e+06	2.36825e+06	0.0901408	6	6	6
	O43813.1		Glutathione S-transferase LANCL1	LANCL1	45.254	1.46641e+06	2.33547e+06	0.0776942	3	3	3
	Q92974.4		Rho guanine nucleotide exchange factor 2	ARHGEF2	111.473	1.45054e+06	2.31019e+06	0.136917	10	10	11
	Q13889.2		General transcription factor IIH subunit 3	GTF2H3	34.356	1.43657e+06	2.28794e+06	0.149351	3	3	3
	Q969S3.1		Zinc finger protein 622	ZNF622	54.237	1.43339e+06	2.28288e+06	0.138365	5	5	5
	Q9C005.1		Protein dpy-30 homolog	DPY30	11.243	1.42675e+06	2.27231e+06	0.292929	1	1	1
	Q8WVV9.1		Heterogeneous nuclear ribonucleoprotein L-like	HNRNPLL; HNRPLL	60.045	1.4069e+06	2.24069e+06	0.182657	7	7	7
	O60264.1	P28370.2	SWI/SNF-related matrix-associated actin-dependent regulator of chromatin subfamily A member 5	SMARCA5	121.828	1.39031e+06	2.21426e+06	0.0598859	6	6	6
	P31689.2		DnaJ homolog subfamily A member 1	DNAJA1	44.839	1.38962e+06	2.21317e+06	0.256927	6	6	6
	P68400.1	Q8NEV1.2	Casein kinase II subunit alpha	CSNK2A1	45.115	1.38737e+06	2.20959e+06	0.130435	4	4	4
	Q6IQ49.1		Replication stress response regulator SDE2	SDE2	49.711	1.38632e+06	2.20792e+06	0.150776	5	5	5
	P49959.3		Double-strand break repair protein MRE11	MRE11A; MRE11	80.543	1.37767e+06	2.19414e+06	0.0579096	4	4	4
	P60842.1		Eukaryotic initiation factor 4A-I	EIF4A1	46.125	1.37514e+06	2.19011e+06	0.251232	13	4	18
	Q9NZ63.1		Telomere length and silencing protein 1 homolog	C9orf78	33.667	1.37123e+06	2.18387e+06	0.121107	3	3	3
	Q9BTT4.1		Mediator of RNA polymerase II transcription subunit 10	MED10	15.678	1.3632e+06	2.17109e+06	0.0666667	1	1	1
	Q15286.1	Q96E17.1; P20336.1; Q86YS6.1; P20337.2; Q6IQ22.3; P20338.3; P61018.1; Q96AX2.3; Q15771.2; Q96DA2.1	Ras-related protein Rab-35	RAB35	23.011	1.36165e+06	2.16862e+06	0.144279	4	3	5
	Q9GZL7.2		Ribosome biogenesis protein WDR12	WDR12	47.678	1.35767e+06	2.16229e+06	0.144208	4	4	5
	Q9H583.3		HEAT repeat-containing protein 1	HEATR1	242.215	1.35438e+06	2.15705e+06	0.0685634	14	14	14
	Q9P031.2		Thyroid transcription factor 1-associated protein 26	CCDC59	28.652	1.35372e+06	2.15599e+06	0.128631	3	3	3
	O15144.1		Actin-related protein 2/3 complex subunit 2	ARPC2	34.311	1.35001e+06	2.15009e+06	0.0733333	2	2	3
	Q9BYG3.1		MKI67 FHA domain-interacting nucleolar phosphoprotein	MKI67IP; NIFK	34.201	1.3467e+06	2.14482e+06	0.177474	4	4	4
	Q14676.3		Mediator of DNA damage checkpoint protein 1	MDC1	226.529	1.33879e+06	2.13222e+06	0.101484	13	13	13
	Q49A26.4		Putative oxidoreductase GLYR1		60.509	1.33433e+06	2.12511e+06	0.0886076	4	4	4
	Q5T280.3		Putative methyltransferase C9orf114	C9orf114; SPOUT1	41.982	1.33428e+06	2.12503e+06	0.0585106	2	2	4
	Q15020.1		Squamous cell carcinoma antigen recognized by T-cells 3	SART3	109.865	1.33392e+06	2.12447e+06	0.0332295	3	3	3
	Q9BWW4.1	Q9BWG4.1; P81877.2	Single-stranded DNA-binding protein 3	SSBP3	40.395	1.3293e+06	2.11711e+06	0.0257732	1	1	1
	P04083.2		Annexin A1	ANXA1	38.69	1.32001e+06	2.1023e+06	0.115607	3	3	3
ü	P62937.2	A0A0B4J2A2.1; F5H284.1; Q9Y536.1; A0A075B759.1; A0A075B767.1; P0DN37.1	Peptidyl-prolyl cis-trans isomerase A	PPIA	18.001	1.31696e+06	2.09745e+06	0.248485	2	2	2
	P22061.4		Protein-L-isoaspartate(D-aspartate) O-methyltransferase	PCMT1	24.621	1.31667e+06	2.09699e+06	0.110132	2	2	2
	Q8WVC0.1		RNA polymerase-associated protein LEO1	LEO1	75.359	1.31222e+06	2.08991e+06	0.130631	6	6	7
	P30153.4	P30154.3	Serine/threonine-protein phosphatase 2A 65 kDa regulatory subunit A alpha isoform	PPP2R1A	65.267	1.31137e+06	2.08855e+06	0.0679117	4	4	4
	Q01105.3	P0DME0.1	Protein SET	SET	33.469	1.30393e+06	2.07669e+06	0.0724138	2	2	2
	Q9NV88.2		Integrator complex subunit 9	INTS9	73.767	1.30303e+06	2.07527e+06	0.104863	5	5	6
	P98179.1		RNA-binding protein 3	RBM3	17.16	1.28595e+06	2.04806e+06	0.0636943	1	1	1
	Q9Y224.1		RNA transcription, translation and transport factor protein	C14orf166; RTRAF	28.051	1.28213e+06	2.04197e+06	0.22541	4	4	5
	Q9NPF5.1		DNA methyltransferase 1-associated protein 1	DMAP1	52.96	1.24753e+06	1.98687e+06	0.100642	4	4	4
	P46060.1		Ran GTPase-activating protein 1	RANGAP1	63.502	1.22752e+06	1.955e+06	0.0817717	4	4	4
	Q58FF6.1		Putative heat shock protein HSP 90-beta 4 [Homo sapiens]	HSP90AB4P	58.228	1.21171e+06	1.92982e+06	0.0693069	5	1	5
	Q9UNZ5.1		Leydig cell tumor 10 kDa protein homolog [Homo sapiens]	C19orf53	10.57	1.19411e+06	1.9018e+06	0.0909091	1	1	1
	Q9ULU4.2		Protein kinase C-binding protein 1	ZMYND8	131.61	1.19374e+06	1.9012e+06	0.146712	13	13	13
	Q8IY81.2		pre-rRNA 2'-O-ribose RNA methyltransferase FTSJ3	FTSJ3	96.499	1.19246e+06	1.89917e+06	0.171192	8	8	10
	O75822.2		Eukaryotic translation initiation factor 3 subunit J	EIF3J	29.045	1.17933e+06	1.87826e+06	0.186047	4	4	4
	P61026.1	Q96E17.1; P20336.1; Q86YS6.1; P20337.2; P59190.1; Q6IQ22.3; P20338.3; P61018.1; P51153.1; Q96AX2.3; Q96DA2.1	Ras-related protein Rab-10 [Homo sapiens]	RAB10	22.527	1.17044e+06	1.8641e+06	0.17	3	2	4
	Q99661.2	Q8N4N8.3	Kinesin-like protein KIF2C	KIF2C	81.261	1.16798e+06	1.86018e+06	0.124138	7	7	7
	P07900.5	Q58FG0.1; Q14568.2; Q58FG1.1	Heat shock protein HSP 90-alpha	HSP90AA1	84.607	1.1647e+06	1.85496e+06	0.169399	13	6	13
	P32780.1		General transcription factor IIH subunit 1	GTF2H1	61.993	1.16315e+06	1.85248e+06	0.142336	5	5	5
	Q9H4L4.2		Sentrin-specific protease 3	SENP3	64.969	1.15704e+06	1.84275e+06	0.0853659	3	3	3
	Q96AE4.3		Far upstream element-binding protein 1	FUBP1	67.518	1.15404e+06	1.83798e+06	0.0652174	4	3	4
	Q9Y446.1		Plakophilin-3 [Homo sapiens]	PKP3	87.029	1.15197e+06	1.83468e+06	0.0840652	6	6	6
	Q9BQ39.1		ATP-dependent RNA helicase DDX50	DDX50	82.514	1.15032e+06	1.83206e+06	0.170963	10	7	11
	Q96DF8.1		Splicing factor ESS-2 homolog	DGCR14; ESS2	52.536	1.13845e+06	1.81315e+06	0.205882	5	5	5
	P05114.3		Non-histone chromosomal protein HMG-14	HMGN1	10.653	1.1221e+06	1.78711e+06	0.13	1	1	1
	Q05048.1		Cleavage stimulation factor subunit 1	CSTF1	48.327	1.11871e+06	1.7817e+06	0.0765661	3	3	3
	P02549.5		Spectrin alpha chain, erythrocytic 1	SPTA1	279.842	1.10915e+06	1.76649e+06	0.136833	27	27	28
	Q14152.1		Eukaryotic translation initiation factor 3 subunit A	EIF3A	166.468	1.10217e+06	1.75537e+06	0.0694645	10	10	10
	P54687.3		Branched-chain-amino-acid aminotransferase, cytosolic	BCAT1	42.939	1.10087e+06	1.75329e+06	0.0492228	2	2	2
	Q9NU22.2		Midasin	MDN1	632.42	1.09267e+06	1.74024e+06	0.086133	34	34	35
	Q58FF8.2		Putative heat shock protein HSP 90-beta 2	HSP90AB2P	44.321	1.07997e+06	1.72001e+06	0.160105	7	1	7
ü	cont_P02672		Fibrinogen alpha chain OS=Bos_taurus GN=FGA PE=1 SV=5		66.971	1.05117e+06	1.67413e+06	0.105691	6	6	6
	P62491.3	Q15907.4	Ras-related protein Rab-11A	RAB11A	24.378	1.04615e+06	1.66614e+06	0.0972222	2	2	2
	Q15185.1		Prostaglandin E synthase 3	PTGES3	18.685	1.02005e+06	1.62457e+06	0.1375	2	2	2
	P02008.2		Hemoglobin subunit zeta	HBZ	15.627	1.0166e+06	1.61909e+06	0.15493	2	1	2
	Q9Y5A9.2		YTH domain-containing family protein 2	YTHDF2	62.296	1.00975e+06	1.60818e+06	0.0397237	2	1	2
	O15514.1		DNA-directed RNA polymerase II subunit RPB4	POLR2D	16.301	1.00945e+06	1.60769e+06	0.176056	2	2	2
	P61981.2	P31947.1	14-3-3 protein gamma	YWHAG	28.285	1.00625e+06	1.6026e+06	0.218623	6	4	6
	P20700.2		Lamin-B1	LMNB1	66.368	995952	1.5862e+06	0.170648	9	9	9
	Q5JVF3.2		PCI domain-containing protein 2	PCID2	46	978537	1.55846e+06	0.142857	4	4	4
	P31946.3	P31947.1	14-3-3 protein beta/alpha	YWHAB	28.065	966770	1.53972e+06	0.162602	4	2	4
	Q9NYB0.1		Telomeric repeat-binding factor 2-interacting protein 1	TERF2IP	44.233	956573	1.52348e+06	0.140351	4	4	4
	Q9Y6D9.2	Q8NCX0.2	Mitotic spindle assembly checkpoint protein MAD1	MAD1L1	83.016	953342	1.51833e+06	0.0779944	5	5	5
	Q5M775.1		Cytospin-B	SPECC1	118.512	938609	1.49487e+06	0.0374532	4	4	4
	Q86WB0.1		Nuclear-interacting partner of ALK	ZC3HC1	55.226	928484	1.47875e+06	0.0657371	3	3	3
	Q8TA86.2		Retinitis pigmentosa 9 protein	RP9	26.091	921839	1.46816e+06	0.158371	2	2	2
	Q5RKV6.1		Exosome complex component MTR3	EXOSC6	28.218	918009	1.46206e+06	0.117647	2	2	3
	Q15554.3		Telomeric repeat-binding factor 2	TERF2	59.557	917477	1.46121e+06	0.118081	4	4	4
	Q96EV2.3		RNA-binding protein 33	RBM33	129.906	914577	1.4566e+06	0.100855	7	7	7
	Q96LT9.1		RNA-binding region-containing protein 3	RNPC3	58.538	908939	1.44762e+06	0.205029	8	8	8
	P06730.2		Eukaryotic translation initiation factor 4E	EIF4E	25.082	906149	1.44317e+06	0.0645161	1	1	1
	O15143.3		Actin-related protein 2/3 complex subunit 1B	ARPC1B	40.923	904685	1.44084e+06	0.102151	3	3	3
	Q3L8U1.2		Chromodomain-helicase-DNA-binding protein 9	CHD9	325.819	902822	1.43787e+06	0.0107007	3	1	3
	Q01831.4		DNA repair protein complementing XP-C cells	XPC	105.887	891739	1.42022e+06	0.0978723	7	7	7
	Q9UHB7.1		AF4/FMR2 family member 4	AFF4	127.382	872190	1.38909e+06	0.0791058	7	7	7
	Q92989.1		Polyribonucleotide 5'-hydroxyl-kinase Clp1	CLP1	47.615	857025	1.36494e+06	0.08	2	2	4
	P13674.2		Prolyl 4-hydroxylase subunit alpha-1	P4HA1	61.011	854823	1.36143e+06	0.0617978	3	3	3
	P62258.1	P31947.1	14-3-3 protein epsilon	YWHAE	29.155	844305	1.34468e+06	0.133333	4	2	4
	Q6PD62.1		RNA polymerase-associated protein CTR9 homolog	CTR9	133.42	835775	1.33109e+06	0.111679	11	11	11
	Q9UIA9.3		Exportin-7	XPO7	123.828	833208	1.327e+06	0.0533579	5	5	6
	Q8IXB1.2		DnaJ homolog subfamily C member 10	DNAJC10	91.021	830474	1.32265e+06	0.0807062	6	6	6
	Q14157.2		Ubiquitin-associated protein 2-like	UBAP2L	114.465	828828	1.32003e+06	0.0459982	4	4	4
	Q01082.2	O15020.3	Spectrin beta chain, non-erythrocytic 1	SPTBN1	274.439	828188	1.31901e+06	0.121827	20	20	22
	P0DMU9.1	P0DMU7.1; Q8NHU0.1; P0DMV1.1; Q5HYN5.1	Cancer/testis antigen family 45 member A10	LOC102723631; CT45A10; CT45A5; CT45A6; LOC102723680; CT45A9	21.132	828096	1.31886e+06	0.0529101	1	1	1
	P50613.1	Q9C098.2	Cyclin-dependent kinase 7	CDK7	39.014	826873	1.31691e+06	0.083815	3	3	3
	P13535.3	A7E2Y1.4; Q9UKX3.2; P11055.3; P12882.3; P12883.5; Q9UKX2.1; Q9Y623.2	Myosin-8	MYH8	222.625	819852	1.30573e+06	0.0103252	2	1	3
	Q9H7B2.2		Ribosome production factor 2 homolog	RPF2	35.56	819240	1.30476e+06	0.0816993	2	2	2
	Q96N46.1		Tetratricopeptide repeat protein 14	TTC14	88.265	816769	1.30082e+06	0.074026	6	6	6
	P27824.2		Calnexin	CANX	67.526	808893	1.28828e+06	0.101351	5	5	5
	Q96SY0.2		Integrator complex subunit 14	VWA9; INTS14	57.434	801138	1.27593e+06	0.0212355	1	1	1
	P54727.1		UV excision repair protein RAD23 homolog B	RAD23B	43.145	797385	1.26995e+06	0.112469	4	4	5
	Q8IXZ2.3		Zinc finger CCCH domain-containing protein 3	ZC3H3	101.878	795863	1.26753e+06	0.0601266	5	5	5
	Q15072.2	Q5MCW4.1; P17027.3; Q96NJ6.1; O75290.3; O15535.1; Q9HCZ1.2; Q96NG5.1; O75123.3; Q8WV37.2; Q6ZMW2.1; P17023.4; Q9Y6Q3.3; P17020.3; Q5HYK9.2; P21506.3; Q8TAU3.2; Q86W11.1; P17036.3; Q6ZN57.1; O43309.1; Q06730.3; P17025.2; Q6NX49.1; O14709.1; Q9P2J8.3; O43830.1; Q49AA0.2; P17032.3; Q8N883.2; Q06732.2; Q9BY31.2; Q9UNY5.1; P0CG24.1	Zinc finger protein OZF	ZNF146	33.286	790641	1.25921e+06	0.123288	4	3	4
	Q8NCA5.2		Protein FAM98A [Homo sapiens]		55.238	777710	1.23862e+06	0.050193	2	2	2
	Q96GQ7.2		Probable ATP-dependent RNA helicase DDX27	DDX27	89.779	777270	1.23791e+06	0.048995	4	4	4
	P04183.2		Thymidine kinase, cytosolic [Homo sapiens]	TK1	25.452	773475	1.23187e+06	0.042735	1	1	1
	P24928.2		DNA-directed RNA polymerase II subunit RPB1	POLR2A	217.039	766221	1.22032e+06	0.0568528	10	10	10
	Q8TDW7.3		Protocadherin Fat 3		501.666	761507	1.21281e+06	0.0015361	1	1	1
	Q8IWZ8.2		SURP and G-patch domain-containing protein 1	SUGP1	72.425	756722	1.20519e+06	0.0713178	3	3	3
	Q9UQ88.4	Q13882.1	Cyclin-dependent kinase 11A	CDK11A	91.306	747447	1.19042e+06	0.291188	21	1	28
	Q99856.2		AT-rich interactive domain-containing protein 3A	ARID3A	62.85	743077	1.18346e+06	0.0573356	3	3	3
	Q9HD42.1		Charged multivesicular body protein 1a	CHMP1A	21.689	740745	1.17974e+06	0.127551	3	3	3
	O60884.1		DnaJ homolog subfamily A member 2	DNAJA2	45.717	736166	1.17245e+06	0.15534	4	4	4
	Q8NDT2.3		Putative RNA-binding protein 15B	RBM15B	97.147	733757	1.16861e+06	0.130337	8	6	9
	Q14444.2		Caprin-1	CAPRIN1	78.318	722794	1.15115e+06	0.0310296	2	2	2
	Q6IEG0.2		U11/U12 small nuclear ribonucleoprotein 48 kDa protein	SNRNP48	39.941	717364	1.14251e+06	0.058997	2	2	2
	Q9Y6J0.1		Calcineurin-binding protein cabin-1	CABIN1	246.197	714551	1.13803e+06	0.0936937	14	14	14
	O96019.1	O94805.1	Actin-like protein 6A	ACTL6A	47.43	706986	1.12598e+06	0.102564	3	3	3
	O43251.3	A6NFN3.4; Q9NWB1.2	RNA binding protein fox-1 homolog 2	RBFOX2	41.348	704628	1.12222e+06	0.0384615	1	1	1
	Q96HW7.2	Q96LV5.1; Q2T9F4.1	Integrator complex subunit 4	INTS4	108.102	698611	1.11264e+06	0.05919	5	5	6
	Q7RTP6.2		[F-actin]-monooxygenase MICAL3	MICAL3	224.156	686194	1.09286e+06	0.0624376	12	12	12
	Q6ZUT1.2		Uncharacterized protein NKAPD1	C11orf57; NKAPD1	34.089	682073	1.0863e+06	0.0787671	2	2	2
	Q5SY16.1		Polynucleotide 5'-hydroxyl-kinase NOL9	NOL9	79.272	681762	1.08581e+06	0.0327635	2	2	2
	Q9H0S4.1		Probable ATP-dependent RNA helicase DDX47	DDX47	50.615	680279	1.08344e+06	0.0615385	2	2	2
	O75607.3		Nucleoplasmin-3 [Homo sapiens]	NPM3	19.331	676576	1.07755e+06	0.0898876	1	1	1
	P09382.2		Galectin-1	LGALS1	14.706	670751	1.06827e+06	0.177778	2	2	2
	P60953.2		Cell division control protein 42 homolog	CDC42	21.245	668716	1.06503e+06	0.146597	2	2	2
	Q13415.2		Origin recognition complex subunit 1	ORC1	97.289	666920	1.06217e+06	0.0569106	4	4	4
	P54132.1		Bloom syndrome protein	BLM	158.901	660117	1.05133e+06	0.0458716	6	6	6
	Q3B726.1		DNA-directed RNA polymerase I subunit RPA43	TWISTNB	37.409	659014	1.04957e+06	0.035503	1	1	1
	Q8NEM2.3		SHC SH2 domain-binding protein 1 [Homo sapiens]	SHCBP1	75.642	648081	1.03216e+06	0.0342262	2	2	3
	Q5VUA4.2		Zinc finger protein 318	ZNF318	250.958	645718	1.0284e+06	0.0636244	12	12	12
	P41208.1	Q12798.1	Centrin-2	CETN2	19.726	643486	1.02484e+06	0.151163	2	2	2
	Q9NQ55.1		Suppressor of SWI4 1 homolog	PPAN; PPAN-P2RY11	53.161	639270	1.01813e+06	0.0634249	3	3	3
	Q13492.2	O60641.2	Phosphatidylinositol-binding clathrin assembly protein	PICALM	70.71	638910	1.01756e+06	0.0521472	3	3	4
	Q9UBU9.1		Nuclear RNA export factor 1	NXF1	70.139	636995	1.01451e+06	0.0872375	4	4	4
	Q96BK5.2		PIN2/TERF1-interacting telomerase inhibitor 1	PINX1	37.012	635787	1.01258e+06	0.0853659	2	2	2
	Q13283.1		Ras GTPase-activating protein-binding protein 1	G3BP1	52.132	633650	1.00918e+06	0.0600858	3	2	3
	Q96EP5.1		DAZ-associated protein 1	DAZAP1	43.356	633446	1.00885e+06	0.039312	1	1	1
	Q9H0J9.1		Protein mono-ADP-ribosyltransferase PARP12	PARP12	79.013	633334	1.00868e+06	0.0256776	2	2	3
	O00541.1		Pescadillo homolog [Homo sapiens]	PES1	67.96	631716	1.0061e+06	0.0901361	5	5	5
	Q92917.2		G-patch domain and KOW motifs-containing protein	GPKOW	52.197	629029	1.00182e+06	0.121849	4	4	4
	Q9Y2X9.1		Zinc finger protein 281	ZNF281	96.855	625322	995915	0.0469274	3	3	4
	Q6PI47.2		BTB/POZ domain-containing protein KCTD18 [Homo sapiens]	KCTD18	46.71	622986	992196	0.0328638	1	1	1
	P46821.2		Microtubule-associated protein 1B	MAP1B	270.468	619967	987387	0.0676661	13	12	13
	Q9UHA3.1		Probable ribosome biogenesis protein RLP24	RSL24D1	19.608	619820	987153	0.0429448	1	1	1
	Q9UKJ3.2	A4D1E1.2; Q7Z570.3	G patch domain-containing protein 8 [Homo sapiens]	GPATCH8	164.098	613591	977233	0.0925433	10	10	10
	Q9H5Z1.2		Probable ATP-dependent RNA helicase DHX35	DHX35	78.86	611819	974410	0.0483642	3	3	3
	Q96BZ8.1		Leukocyte receptor cluster member 1 [Homo sapiens]	LENG1	30.511	604376	962556	0.0340909	1	1	1
	Q5TA45.2		Integrator complex subunit 11	CPSF3L; INTS11	67.619	602025	958812	0.0366667	2	2	2
	Q6PJG2.2		Mitotic deacetylase-associated SANT domain protein	ELMSAN1	114.918	594603	946992	0.0842105	7	7	8
	Q8TEQ6.3		Gem-associated protein 5	GEMIN5	168.483	590454	940383	0.030504	4	4	4
	Q9NQT4.1		Exosome complex component RRP46	EXOSC5	25.233	589851	939423	0.195745	3	3	4
	Q9H6R4.2		Nucleolar protein 6	NOL6	127.513	580602	924692	0.0148342	2	2	2
	Q9H5H4.2		Zinc finger protein 768 [Homo sapiens]	ZNF768	60.191	572127	911194	0.0222222	1	1	1
	Q14137.2		Ribosome biogenesis protein BOP1	BOP1	83.577	567595	903977	0.0965147	7	7	7
	Q9Y5J1.3		U3 small nucleolar RNA-associated protein 18 homolog	UTP18	61.964	563144	896888	0.0755396	3	3	3
	P30414.2		NK-tumor recognition protein	NKTR	165.577	557445	887812	0.0396717	5	5	5
	Q92785.2	Q8WYB5.3; Q92782.2; Q92794.2; Q92784.3	Zinc finger protein ubi-d4	DPF2	44.127	555482	884686	0.0613811	2	2	2
	Q9HB71.2		Calcyclin-binding protein	CACYBP	26.194	554527	883165	0.0789474	2	2	2
	Q16543.1		Hsp90 co-chaperone Cdc37	CDC37	44.44	554217	882671	0.0449735	1	1	1
	Q9NVH2.1		Integrator complex subunit 7	INTS7	106.766	553522	881564	0.0550936	4	4	5
	Q16637.1		Survival motor neuron protein	SMN1; SMN2	31.828	552089	879281	0.0748299	2	2	2
	O14578.2		Citron Rho-interacting kinase	CIT	231.286	548382	873378	0.0695609	12	12	14
	P19447.1		General transcription and DNA repair factor IIH helicase subunit XPB	ERCC3	89.221	547732	872342	0.0511509	4	4	5
	Q8N1G0.1		Zinc finger protein 687 [Homo sapiens]	ZNF687	129.446	547203	871500	0.0525465	5	5	5
	O75554.1		WW domain-binding protein 4	WBP4	42.481	546667	870647	0.242021	5	5	5
	Q9BYW2.3		Histone-lysine N-methyltransferase SETD2	SETD2	287.418	537316	855753	0.0483619	11	11	11
	P62993.1		Growth factor receptor-bound protein 2	GRB2	25.19	535680	853148	0.0552995	1	1	1
	Q96ME7.2		Zinc finger protein 512 [Homo sapiens]	ZNF512	64.641	528277	841357	0.0529101	2	2	2
	P40938.2		Replication factor C subunit 3	RFC3	40.53	526064	837833	0.129213	3	3	4
	Q9BVP2.2		Guanine nucleotide-binding protein-like 3	GNL3	61.954	525367	836723	0.0983607	5	5	5
	Q9NXF1.2		Testis-expressed protein 10 [Homo sapiens]	TEX10	105.608	523374	833549	0.0699677	5	5	5
	O43583.2		Density-regulated protein	DENR	22.078	511384	814453
	Q8N201.2		Integrator complex subunit 1	INTS1	244.143	507974	809022	0.0401827	6	6	6
	Q8WTT2.1		Nucleolar complex protein 3 homolog	NOC3L	92.49	507066	807577	0.05875	4	4	4
	Q9BRS2.2		Serine/threonine-protein kinase RIO1	RIOK1	65.542	506501	806676	0.0387324	2	2	2
	Q6PK04.1		Coiled-coil domain-containing protein 137 [Homo sapiens]	CCDC137	33.211	503787	802354	0.0346021	1	1	1
	P22102.1		Trifunctional purine biosynthetic protein adenosine-3	GART	107.699	500610	797294	0.0247525	3	3	3
	Q6S8J3.3	A5A3E0.2; Q9BYX7.1; P0CG39.1; P0CG38.1	POTE ankyrin domain family member E	POTEE	121.286	495147	788594	0.0846512	12	1	47
	Q9BYJ9.1		YTH domain-containing family protein 1	YTHDF1	60.836	488364	777789	0.0858676	4	2	4
	P25490.2	Q96MM3.2; O15391.1	Transcriptional repressor protein YY1	YY1	44.685	485721	773580	0.0917874	3	3	3
	P43362.1	P43363.2; P43358.2	Melanoma-associated antigen 9	MAGEA9; MAGEA9B	35.066	485504	773235	0.136508	3	3	3
	Q92922.3		SWI/SNF complex subunit SMARCC1	SMARCC1	122.79	470309	749036	0.0669683	6	5	9
	P40937.1		Replication factor C subunit 5	RFC5	38.472	465884	741988	0.0411765	1	1	1
	P28289.1		Tropomodulin-1	TMOD1	40.544	465747	741769	0.0584958	2	2	2
	Q68D10.3		Protein SPT2 homolog	SPTY2D1	75.553	464767	740208	0.0729927	5	5	5
	P31483.3		Nucleolysin TIA-1 isoform p40	TIA1	42.936	461713	735344	0.119171	4	2	5
ü	Q86YZ3.2		Hornerin [Homo sapiens]	HRNR	282.228	457835	729169	0.0301754	5	5	8
	P15531.1		Nucleoside diphosphate kinase A	NME1	17.138	456381	726853	0.203947	3	1	3
	P51948.1		CDK-activating kinase assembly factor MAT1	MNAT1	35.8	449561	715991	0.0582524	2	2	2
	P0DN79.1		Cystathionine beta-synthase-like protein	CBS; LOC102724560; CBSL	60.548	445611	709701	0.0508167	2	2	2
	Q9NTZ6.1		RNA-binding protein 12	RBM12	97.333	445299	709202	0.0332618	3	3	3
	Q9BYB4.2		Guanine nucleotide-binding protein subunit beta-like protein 1	GNB1L	35.595	441493	703142	0.0397554	1	1	1
	Q5UIP0.2		Telomere-associated protein RIF1	RIF1	274.294	440146	700995	0.0469256	8	8	9
	Q13547.1		Histone deacetylase 1	HDAC1	55.068	436225	694751	0.112033	4	2	5
	Q92900.2		Regulator of nonsense transcripts 1	UPF1	124.267	434471	691958	0.0744021	7	7	7
ü	cont_P02070		Hemoglobin subunit beta OS=Bos_taurus GN=HBB PE=1 SV=1		15.944	432812	689316	0.137931	2	1	2
	Q14119.2	P17098.2	Vascular endothelial zinc finger 1	VEZF1	56.895	432732	689188	0.0345489	2	2	3
	Q7L2J0.1		7SK snRNA methylphosphate capping enzyme	MEPCE	74.31	417447	664845	0.0914369	4	4	4
	P42167.2		Lamina-associated polypeptide 2, isoforms beta/gamma	TMPO	50.639	416858	663907	0.290749	10	2	11
	O14647.2		Chromodomain-helicase-DNA-binding protein 2	CHD2	211.214	411816	655876	0.0640044	10	6	10
	Q13422.1	Q9UKT9.2; Q9UKS7.2	DNA-binding protein Ikaros	IKZF1	57.491	410651	654022	0.0635838	2	2	2
	O15541.1	Q8IZP6.3	E3 ubiquitin-protein ligase RNF113A	RNF113A	38.763	410455	653710	0.0932945	2	2	2
	P36873.1		Serine/threonine-protein phosphatase PP1-gamma catalytic subunit	PPP1CC	36.96	408035	649855	0.352941	10	1	12
	O95785.2		Protein Wiz	WIZ	178.563	405466	645763	0.0387644	6	6	6
	P25685.4	Q9UDY4.1	DnaJ homolog subfamily B member 1	DNAJB1	38.02	405299	645498	0.0676471	2	2	2
	Q8N9T8.3		Protein KRI1 homolog [Homo sapiens]	KRI1	82.548	403167	642102	0.0640114	4	4	4
	Q7Z460.1		CLIP-associating protein 1	CLASP1	169.346	399833	636792	0.0715215	9	9	9
	P30740.1		Leukocyte elastase inhibitor	SERPINB1	42.715	398619	634858	0.055409	2	2	2
	O75150.5		E3 ubiquitin-protein ligase BRE1B		113.609	390908	622577	0.0729271	6	4	6
	P02751.5		Fibronectin		272.15	388865	619323	0.0327008	7	7	7
	Q5SW79.1	Q96L14.2; Q9Y4F5.4	Centrosomal protein of 170 kDa	CEP170	175.187	381775	608031	0.0580808	7	7	8
	Q03111.2		Protein ENL	MLLT1	62.018	378598	602971	0.0429338	2	2	2
	Q96GA3.1		Protein LTV1 homolog [Homo sapiens]	LTV1	54.821	377168	600695	0.0842105	3	3	3
	Q9Y4E5.2		E3 SUMO-protein ligase ZNF451	ZNF451	121.406	370000	589279	0.0556079	6	6	6
	Q92979.4		Ribosomal RNA small subunit methyltransferase NEP1	EMG1	26.703	368482	586861	0.0327869	1	1	1
	Q9ULV3.2		Cip1-interacting zinc finger protein	CIZ1	99.983	368093	586241	0.0556793	4	4	4
	Q8WUA2.1		Peptidyl-prolyl cis-trans isomerase-like 4	PPIL4	57.189	367019	584531	0.0182927	1	1	1
	O15014.2	Q9ULD9.4	Zinc finger protein 609 [Homo sapiens]	ZNF609	151.098	360710	574482	0.0248051	3	3	3
	Q9UBL3.1		Set1/Ash2 histone methyltransferase complex subunit ASH2	ASH2L	68.679	359336	572295	0.0541401	3	3	3
	O60231.2		Pre-mRNA-splicing factor ATP-dependent RNA helicase DHX16	DHX16	119.189	358855	571528	0.037464	3	2	3
	O14744.4		Protein arginine N-methyltransferase 5	PRMT5	72.638	358720	571313	0.0612245	3	3	3
	Q8NBT2.2		Kinetochore protein Spc24	SPC24	22.464	354406	564443	0.106599	1	1	1
	Q9H089.2		Large subunit GTPase 1 homolog	LSG1	75.178	353612	563178	0.0592705	4	4	4
	O75475.1		PC4 and SFRS1-interacting protein	PSIP1	60.067	353193	562510	0.0207547	1	1	1
	Q9UL03.1		Integrator complex subunit 6	INTS6	100.326	328887	523801	0.0417136	3	3	3
	P19784.1		Casein kinase II subunit alpha'	CSNK2A2	41.187	322444	513539	0.0342857	1	1	1
	Q96HS1.2		Serine/threonine-protein phosphatase PGAM5, mitochondrial	PGAM5	31.985	320634	510656	0.083045	2	2	2
	O76094.3		Signal recognition particle subunit SRP72	SRP72	74.56	317867	506250	0.0700447	3	3	3
	P02786.2		Transferrin receptor protein 1	TFRC	84.818	316911	504726	0.0421053	3	3	3
	Q15131.1		Cyclin-dependent kinase 10	CDK10	41.012	314231	500458	0.0916667	3	3	3
	Q9UKL0.2		REST corepressor 1	RCOR1	53.295	309795	493393	0.0927835	3	1	3
	Q969S8.1		Polyamine deacetylase HDAC10	HDAC10	71.399	309396	492758	0.116592	4	4	4
	P17987.1		T-complex protein 1 subunit alpha	TCP1	60.306	308884	491942	0.0377698	2	2	2
	Q9P2E9.5		Ribosome-binding protein 1		152.365	305649	486790	0.064539	7	7	7
	Q9Y4P3.1		Transducin beta-like protein 2	TBL2	49.766	303459	483302	0.0290828	1	1	1
	Q9HC52.3	O95503.1	Chromobox protein homolog 8	CBX8	43.369	301931	480869	0.0565553	1	1	1
	Q05193.2		Dynamin-1 [Homo sapiens]	DNM1	97.347	299443	476907	0.0243056	2	1	2
	Q75QN2.1		Integrator complex subunit 8	INTS8	113.016	296308	471914	0.0452261	3	3	3
	P61204.2	P84077.2; P84085.2	ADP-ribosylation factor 3 [Homo sapiens]	ARF3	20.588	295289	470290	0.0552486	1	1	1
	Q9Y520.4		Protein PRRC2C	PRRC2C	316.718	294904	469677	0.0300414	7	6	7
	O75528.1		Transcriptional adapter 3	TADA3	48.872	294341	468781	0.0277778	1	1	1
	P57721.2	P57723.1	Poly(rC)-binding protein 3	PCBP3	39.44	291765	464679	0.115903	4	1	6
	Q9H0H0.2		Integrator complex subunit 2	INTS2	134.237	288571	459591	0.0415282	3	3	3
	P14635.1		G2/mitotic-specific cyclin-B1 [Homo sapiens]	CCNB1	48.306	288155	458929	0.0254042	1	1	1
	Q8ND56.3		Protein LSM14 homolog A	LSM14A	50.499	284954	453830	0.0215983	1	1	1
	P35658.2		Nuclear pore complex protein Nup214	NUP214	213.488	277727	442320	0.0392344	6	6	6
	Q13042.2		Cell division cycle protein 16 homolog	CDC16	71.609	277634	442172	0.0322581	2	2	2
	Q9NRX1.1		RNA-binding protein PNO1	PNO1	27.907	276288	440028	0.0634921	1	1	1
	Q92930.2	Q96E17.1; P20336.1; Q86YS6.1; P20337.2; P59190.1; Q6IQ22.3; P20338.3; P61018.1; Q96AX2.3; Q96DA2.1	Ras-related protein Rab-8B	RAB8B	23.569	273031	434842	0.0917874	2	1	3
	P51532.2		Transcription activator BRG1	SMARCA4	184.53	272398	433833	0.0382514	5	3	5
	Q06330.3		Recombining binding protein suppressor of hairless	RBPJ	55.602	272258	433610	0.048	2	2	2
	P61106.4	Q96E17.1; P20336.1; Q86YS6.1; P20337.2; Q6IQ22.3; P20338.3; P61018.1; Q96AX2.3; Q96DA2.1	Ras-related protein Rab-14 [Homo sapiens]	RAB14	23.882	267133	425448	0.102326	2	1	3
	Q9NWA0.1		Mediator of RNA polymerase II transcription subunit 9	MED9	16.392	260769	415312	0.157534	1	1	1
	Q7KZI7.2	Q9P0L2.2; Q96L34.1	Serine/threonine-protein kinase MARK2	MARK2	87.856	259644	413520	0.0393401	3	3	3
	Q96SB4.2	Q9UPE1.2; P78362.3	SRSF protein kinase 1	SRPK1	74.278	259444	413201	0.0549618	2	2	2
	Q14974.2		Importin subunit beta-1	KPNB1	97.108	259223	412850	0.0525114	4	4	4
	P04406.3		Glyceraldehyde-3-phosphate dehydrogenase	GAPDH	36.03	253992	404518	0.0447761	1	1	1
	P53621.2		Coatomer subunit alpha	COPA	138.258	248925	396448	0.0318627	3	3	4
	Q04917.4	P31947.1	14-3-3 protein eta	YWHAH	28.201	248581	395900	0.097561	3	1	3
	P48634.3		Protein PRRC2A	PRRC2A	228.724	248348	395529	0.0278164	5	4	5
	Q14004.2	Q96Q40.2; Q00535.3; P11802.2; O94921.3; Q07002.4; Q00537.2; Q00536.1	Cyclin-dependent kinase 13	CDK13	164.823	246392	392415	0.0515873	6	4	8
	Q9NQC3.2		Reticulon-4	RTN4	129.851	245633	391207	0.010906	1	1	1
	Q8N6H7.1		ADP-ribosylation factor GTPase-activating protein 2	ARFGAP2	56.685	243942	388513	0.0729367	3	3	3
	P78406.1		mRNA export factor	RAE1	40.942	243730	388175	0.0543478	1	1	1
	Q9UN86.2		Ras GTPase-activating protein-binding protein 2	G3BP2	54.088	242788	386675	0.0643154	3	2	3
	P35606.2		Coatomer subunit beta'	COPB2	102.422	242673	386491	0.0309051	2	2	2
	O75122.3		CLIP-associating protein 2		140.976	241601	384784	0.053323	4	4	4
	Q15291.2		Retinoblastoma-binding protein 5	RBBP5	59.116	240973	383784	0.035316	2	2	2
	Q9BQ04.1		RNA-binding protein 4B	RBM4B	40.124	239118	380831	0.325905	11	1	16
	Q9UJX2.3		Cell division cycle protein 23 homolog	CDC23	68.79	237646	378485	0.0251256	1	1	1
	Q14839.2	Q8TDI0.1	Chromodomain-helicase-DNA-binding protein 4	CHD4	217.867	231666	368961	0.0376569	6	5	6
	O75367.4		Core histone macro-H2A.1	H2AFY	39.592	230303	366791	0.0591398	1	1	1
	Q92973.2	O14787.3	Transportin-1	TNPO1	102.289	219783	350037	0.00890869	1	1	1
	Q8WW33.2		Gametocyte-specific factor 1	GTSF1	19.254	219573	349702	0.0538922	1	1	1
	Q9UJX3.4		Anaphase-promoting complex subunit 7	ANAPC7	66.813	219198	349104	0.0200334	1	1	1
	Q14320.2	Q9Y247.1	Protein FAM50A	FAM50A	40.216	217803	346883	0.0383481	1	1	1
	Q5JSJ4.1		Integrator complex subunit 6-like	DDX26B; INTS6L	96.612	217707	346730	0.0545877	3	3	3
	Q96RN5.2		Mediator of RNA polymerase II transcription subunit 15	MED15	86.699	217678	346684	0.0139594	1	1	1
	Q04637.4		Eukaryotic translation initiation factor 4 gamma 1	EIF4G1	175.382	216242	344397	0.0293934	4	4	4
	P58317.2	Q9BX82.1; Q14585.1; Q6ZSS3.1; Q5MCW4.1; Q9GZX5.3; Q8NDQ6.1; P17027.3; P17039.5; Q9H0M5.1; Q6PG37.2; Q96MU6.3; Q147U1.2; Q96NJ6.1; O15535.1; Q9HCZ1.2; Q86XU0.1; Q9NQX6.1; Q96NG5.1; Q8WV37.2; Q3KNS6.1; Q9ULM2.2; Q5JVG2.1; Q96SK3.3; P17023.4; Q6PDB4.2; Q8TAQ5.1; Q8N7M2.4; P15621.3; A8MQ14.2; Q9HBT7.2; Q96ND8.2; P17020.3; Q9BUY5.1; Q8TAF7.2; Q8N184.3; Q8N141.1; Q8N2I2.1; Q8N8J6.2; Q6ZN19.1; Q8NA42.1;…	Zinc finger protein 121	ZNF121	44.665	215060	342514	0.0512821	2	1	2
	Q14008.3		Cytoskeleton-associated protein 5	CKAP5	225.352	214696	341934	0.0413386	6	6	6
	P31948.1		Stress-induced-phosphoprotein 1	STIP1	62.599	214399	341462	0.0331492	2	2	2
	Q14739.2		Delta(14)-sterol reductase LBR	LBR	70.658	214003	340831	0.0308943	2	2	2
	Q14146.2		Unhealthy ribosome biogenesis protein 2 homolog [Homo sapiens]	URB2	170.435	206479	328848	0.015748	2	2	2
	Q9NZB2.2		Constitutive coactivator of PPAR-gamma-like protein 1	FAM120A	121.811	206108	328257	0.029517	2	2	2
	Q6ZN17.1		Protein lin-28 homolog B	LIN28B	27.066	201020	320153	0.04	1	1	1
	Q02413.2		Desmoglein-1	DSG1	113.676	200879	319929	0.0181125	1	1	1
	Q9NQW6.2		Anillin [Homo sapiens]	ANLN	124.122	200749	319722	0.0106762	1	1	1
	Q9NPG3.2		Ubinuclein-1	UBN1	121.446	199717	318078	0.0449735	4	4	5
	Q6KC79.2		Nipped-B-like protein	NIPBL	315.854	195977	312122	0.0139087	4	4	4
	Q06265.3		Exosome complex component RRP45	EXOSC9	48.918	195610	311536	0.0546697	2	2	2
	O15234.2		Protein CASC3	CASC3	76.232	194409	309624	0.0782361	4	4	4
	Q9Y285.3		Phenylalanine--tRNA ligase alpha subunit	FARSA	57.528	193400	308018	0.0216535	1	1	1
	P50990.4		T-complex protein 1 subunit theta	CCT8	59.583	193057	307471	0.0529197	2	2	2
	Q8NE71.2		ATP-binding cassette sub-family F member 1	ABCF1	95.866	190218	302949	0.0130178	1	1	1
	P33981.2		Dual specificity protein kinase TTK	TTK	97.011	188579	300339	0.0256709	2	2	2
	P62979.2	P0CG47.1; P0CG48.3	Ubiquitin-40S ribosomal protein S27a	RPS27A	17.953	186614	297209	0.339744	4	1	6
ü	P13646.4	Q14532.3; O76015.3; O76013.1; Q15323.3; Q8N1A0.1; Q2M2I5.1; Q14525.3; cont_Q9D312; cont_P02534; O76014.3; P35900.1	Keratin, type I cytoskeletal 13	KRT13	49.557	186163	296491	0.133188	13	2	21
	P17858.6		ATP-dependent 6-phosphofructokinase, liver type	PFKL	84.964	185877	296036	0.0371795	3	3	3
	O60237.2		Protein phosphatase 1 regulatory subunit 12B	PPP1R12B	110.337	184610	294018	0.0437882	3	3	3
	O95602.2		DNA-directed RNA polymerase I subunit RPA1	POLR1A	194.687	182809	291150	0.0348837	4	4	4
	Q5JTH9.2		RRP12-like protein [Homo sapiens]	RRP12	143.611	179839	286420	0.0161912	2	2	3
	Q8TB72.2		Pumilio homolog 2	PUM2	114.145	179095	285234	0.0168856	2	1	2
	Q9H0L4.1		Cleavage stimulation factor subunit 2 tau variant	CSTF2T	64.396	178060	283587	0.149351	7	1	11
	P49327.3		Fatty acid synthase	FASN	273.254	175375	279310	0.0258861	6	6	6
	P51858.1		Hepatoma-derived growth factor	HDGF	26.772	172884	275342	0.0666667	1	1	1
	P49761.3		Dual specificity protein kinase CLK3	CLK3	73.469	172434	274626	0.0203762	1	1	1
	A2AJT9.1		BCLAF1 and THRAP3 family member 3 [Homo sapiens]	CXorf23; BCLAF3	83.82	171451	273061	0.0168776	1	1	1
	Q9H0U4.1	Q96E17.1; P20336.1; Q86YS6.1; P20337.2; P59190.1; Q6IQ22.3; P20338.3; Q92928.2; P61018.1; Q96AX2.3; Q96DA2.1	Ras-related protein Rab-1B [Homo sapiens]	RAB1B	22.157	171279	272787	0.393035	6	1	7
	Q00013.2		55 kDa erythrocyte membrane protein	MPP1	52.264	170041	270814	0.0257511	1	1	1
	Q53EL6.2		Programmed cell death protein 4	PDCD4	51.703	161617	257399	0.0554371	2	2	2
	Q9NPJ6.1		Mediator of RNA polymerase II transcription subunit 4	MED4	29.727	160942	256324	0.037037	1	1	1
	Q6SPF0.1		Atherin	SAMD1	56.018	160117	255010	0.0315985	1	1	1
	Q14677.1		Clathrin interactor 1	CLINT1	68.216	156250	248850	0.0208	1	1	1
	Q00610.5	P53675.2	Clathrin heavy chain 1	CLTC	191.493	155390	247481	0.0161194	2	2	2
	Q9UHB9.2		Signal recognition particle subunit SRP68	SRP68	70.686	153863	245049	0.0350877	2	2	2
	O95782.3	O94973.2	AP-2 complex subunit alpha-1	AP2A1	107.478	153661	244728	0.0337769	3	3	3
	O60341.2		Lysine-specific histone demethylase 1A	KDM1A	92.845	153464	244414	0.0258216	2	2	2
	Q8TAQ2.1		SWI/SNF complex subunit SMARCC2	SMARCC2	132.797	149154	237549	0.0362438	3	2	3
	Q9NP61.1		ADP-ribosylation factor GTPase-activating protein 3	ARFGAP3	56.893	146199	232844	0.0213178	1	1	1
	P61019.1	Q8WUD1.1	Ras-related protein Rab-2A [Homo sapiens]	RAB2A	23.531	144838	230676	0.0754717	1	1	1
	O43175.4		D-3-phosphoglycerate dehydrogenase	PHGDH	56.614	144606	230305	0.0225141	1	1	1
	Q99496.1		E3 ubiquitin-protein ligase RING2	RNF2	37.632	144185	229635	0.0833333	2	1	2
	P08237.2		ATP-dependent 6-phosphofructokinase, muscle type	PFKM	85.128	142198	226471	0.0141026	1	1	1
	Q9Y5K6.1		CD2-associated protein	CD2AP	71.407	141902	225999	0.0375587	2	2	2
	Q13206.2		Probable ATP-dependent RNA helicase DDX10	DDX10	100.825	141326	225082	0.0148571	1	1	1
	O00159.4	Q9UBC5.1	Unconventional myosin-Ic	MYO1C	121.606	141271	224994	0.0310442	2	2	2
	Q8IYD1.2		Eukaryotic peptide chain release factor GTP-binding subunit ERF3B	GSPT2	68.84	139776	222614	0.0541401	3	1	3
	P68036.1	A0A1B0GUS4.1	Ubiquitin-conjugating enzyme E2 L3	UBE2L3	17.85	139057	221469	0.0909091	1	1	1
	Q9UBD5.1		Origin recognition complex subunit 3	ORC3	82.201	138886	221196	0.0154712	1	1	1
	Q13469.2	Q14934.2; O95644.3	Nuclear factor of activated T-cells, cytoplasmic 2	NFATC2	100.083	138428	220467	0.0172973	2	2	2
ü	Q8N1N4.2	cont_P15241; cont_Q61726; Q14533.3; P78386.1; O43790.1; cont_P25691; P78385.2	Keratin, type II cytoskeletal 78	KRT78	56.83	137014	218215	0.0519231	3	1	4
	P15170.1		Eukaryotic peptide chain release factor GTP-binding subunit ERF3A	GSPT1	55.72	136093	216748	0.0541082	3	1	3
	P63010.1	Q10567.2	AP-2 complex subunit beta	AP2B1	104.486	134331	213941	0.022412	2	2	2
	Q9BTA9.3		WW domain-containing adapter protein with coiled-coil [Homo sapiens]	WAC	70.681	133926	213296	0.0324575	1	1	1
	P51114.3	Q06787.1; P51116.2	Fragile X mental retardation syndrome-related protein 1	FXR1	69.678	132480	210994	0.0161031	1	1	1
	Q07157.3		Tight junction protein ZO-1	TJP1	195.34	132097	210384	0.0354691	5	5	5
	P78316.3		Nucleolar protein 14	NOP14	97.607	131054	208722	0.0373396	2	2	2
	O60885.2	Q58F21.4	Bromodomain-containing protein 4	BRD4	152.124	129089	205593	0.0176211	2	2	2
	Q8N5C6.2		S1 RNA-binding domain-containing protein 1 [Homo sapiens]	SRBD1	111.705	128826	205175	0.0502513	6	6	6
	Q7Z2E3.2		Aprataxin	APTX	40.714	128619	204844	0.0224719	1	1	2
	O75691.3		Small subunit processome component 20 homolog	UTP20	318.182	125976	200635	0.0193896	5	5	5
ü	cont_P00027		His6- MBP-Prescission protease His6- MBP-Prescission protease		70.473	125647	200111	0.0732087	3	3	3
	P35611.2		Alpha-adducin	ADD1	80.905	125007	199092	0.0162822	1	1	1
	Q2NL82.1		Pre-rRNA-processing protein TSR1 homolog [Homo sapiens]	TSR1	91.752	121663	193766	0.0310945	2	2	2
	Q9BQ67.1		Glutamate-rich WD repeat-containing protein 1 [Homo sapiens]	GRWD1	49.388	121299	193186	0.0358744	1	1	1
	Q9BZI7.1		Regulator of nonsense transcripts 3B	UPF3B	57.727	119457	190253	0.0269151	1	1	1
	P37802.3		Transgelin-2	TAGLN2	22.377	119451	190243	0.0703518	1	1	1
	Q14240.2		Eukaryotic initiation factor 4A-II	EIF4A2	46.373	116902	186184	0.176904	10	1	15
	Q9NVN8.1		Guanine nucleotide-binding protein-like 3-like protein [Homo sapiens]	GNL3L	65.532	115023	183191	0.0429553	2	2	2
	Q9P275.4		Ubiquitin carboxyl-terminal hydrolase 36		122.832	114326	182080	0.0249332	3	3	3
	Q9H9Y6.2		DNA-directed RNA polymerase I subunit RPA2	POLR1B	128.146	114183	181854	0.0193833	2	2	2
	Q9H9B1.4		Histone-lysine N-methyltransferase EHMT1	EHMT1	141.377	113708	181096	0.0254237	3	3	3
	O60287.4		Nucleolar pre-ribosomal-associated protein 1	URB1	254.227	110785	176442	0.00924703	2	2	2
	O00505.2		Importin subunit alpha-4	KPNA3	57.775	110431	175877	0.024952	1	1	1
	P27448.5	Q9P0L2.2; Q96L34.1	MAP/microtubule affinity-regulating kinase 3		84.376	109603	174559	0.0159363	1	1	1
	P78344.1		Eukaryotic translation initiation factor 4 gamma 2	EIF4G2	102.297	109403	174240	0.0198456	2	2	2
	Q8NEY1.2		Neuron navigator 1	NAV1	202.347	107776	171648	0.0154502	2	2	2
	Q96CW1.2		AP-2 complex subunit mu	AP2M1	49.623	107384	171024	0.0206897	1	1	1
	P30260.2		Cell division cycle protein 27 homolog	CDC27	91.809	106736	169992	0.0182039	1	1	1
	P78371.4		T-complex protein 1 subunit beta	CCT2	57.452	106608	169788	0.0299065	1	1	1
	Q8N954.4		G patch domain-containing protein 11		33.257	106576	169738	0.0315789	1	1	1
	P52294.3	O15131.2; O60684.1	Importin subunit alpha-5	KPNA1	60.184	105751	168424	0.0204461	1	1	1
	Q15648.4		Mediator of RNA polymerase II transcription subunit 1	MED1	168.373	102928	163927	0.0145478	2	2	2
	P26641.3		Elongation factor 1-gamma	EEF1G	50.087	99702.3	158790	0.020595	1	1	1
	Q9Y5K5.3		Ubiquitin carboxyl-terminal hydrolase isozyme L5	UCHL5	37.583	98294	156547	0.0243161	1	1	1
	Q9BY42.3		Replication termination factor 2	RTFDC1	33.865	96955.1	154415	0.0686275	2	2	2
	Q9BXS6.1		Nucleolar and spindle-associated protein 1	NUSAP1	49.422	96724.2	154047	0.0294785	1	1	1
	P07237.3		Protein disulfide-isomerase	P4HB	57.081	96619.6	153881	0.0354331	2	2	2
	O95429.1		BAG family molecular chaperone regulator 4	BAG4	49.563	96215.9	153238	0.02407	1	1	1
	Q13895.3		Bystin [Homo sapiens]	BYSL	49.57	94939.3	151205	0.0183066	1	1	1
	Q9NSY1.2		BMP-2-inducible protein kinase	BMP2K	129.091	92040.9	146588	0.0223945	2	2	2
	Q15149.3	P58107.3	Plectin	PLEC	531.466	91707.3	146057	0.0245517	10	10	10
	P55072.4		Transitional endoplasmic reticulum ATPase	VCP	89.266	88949	141664	0.0148883	1	1	1
	O43707.2	P12814.2; Q08043.2	Alpha-actinin-4	ACTN4	104.788	88775.7	141388	0.039517	2	2	2
	P40227.3		T-complex protein 1 subunit zeta	CCT6A	57.988	88583.5	141082	0.0225989	1	1	1
	Q9NUL3.2		Double-stranded RNA-binding protein Staufen homolog 2 [Homo sapiens]		62.569	87186.4	138857	0.0421053	2	2	2
	Q09666.2	P48552.2	Neuroblast differentiation-associated protein AHNAK	AHNAK	628.699	86718.8	138112	0.00950764	5	5	5
	Q13610.1		Periodic tryptophan protein 1 homolog	PWP1	55.793	86386.2	137583	0.0219561	1	1	1
	O95983.1		Methyl-CpG-binding domain protein 3	MBD3	32.823	84181.4	134071	0.116838	2	2	2
	Q9Y266.1		Nuclear migration protein nudC	NUDC	38.219	82165.3	130860	0.0302115	1	1	1
	P49792.2	P0DJD0.1; Q05823.2; Q99666.3; P0DJD1.1; O14715.2; A6NKT7.2; Q7Z3J3.3	E3 SUMO-protein ligase RanBP2	RANBP2	357.974	82104.8	130764	0.0198511	6	6	6
	Q13509.2		Tubulin beta-3 chain	TUBB3	50.4	81608.9	129974	0.348889	21	1	70
	P14618.4		Pyruvate kinase PKM	PKM	57.9	81606.9	129971	0.047081	2	2	2
	Q8N5A5.3		Zinc finger CCCH-type with G patch domain-containing protein	ZGPAT	57.324	80023.6	127449	0.0602637	2	2	2
	O00410.4		Importin-5	IPO5	123.55	78811.5	125519	0.00638104	1	1	1
	Q96D46.1		60S ribosomal export protein NMD3	NMD3	57.566	77928.6	124112	0.0337972	2	2	2
	Q6Y7W6.1		GRB10-interacting GYF protein 2	GIGYF2	149.978	75431	120135	0.0331024	3	3	3
	O95619.1		YEATS domain-containing protein 4	YEATS4	26.483	74460.9	118590	0.0396476	1	1	1
	P27348.1	P31947.1	14-3-3 protein theta	YWHAQ	27.747	74071.2	117969	0.118367	3	1	3
	P61129.2		Zinc finger CCCH domain-containing protein 6 [Homo sapiens]	ZC3H6	131.589	73929.9	117744	0.0176619	1	1	1
	Q15776.2	Q5MCW4.1; P17027.3; Q86Y25.1; Q96NJ6.1; O15535.1; Q9HCZ1.2; Q96NG5.1; Q8WV37.2; P17023.4; P17020.3; Q5HYK9.2; P21506.3; Q8TAU3.2; Q86W11.1; P17036.3; O43309.1; P17025.2; Q6NX49.1; O14709.1; Q9P2J8.3; O43830.1; Q49AA0.2; P17032.3; Q8N883.2; Q9BY31.2; P0CG24.1	Zinc finger protein with KRAB and SCAN domains 8	ZKSCAN8; ZNF192	65.775	73920.4	117729	0.032872	2	1	2
	Q99575.2		Ribonucleases P/MRP protein subunit POP1	POP1	114.636	73712.3	117398	0.0107422	1	1	1
	P55795.1		Heterogeneous nuclear ribonucleoprotein H2	HNRNPH2	49.232	73262	116680	0.184855	9	1	18
	Q14527.2		Helicase-like transcription factor	HLTF	113.857	73065.1	116367
	Q9Y2X0.2		Mediator of RNA polymerase II transcription subunit 16	MED16	96.731	72902.8	116108	0.0125428	1	1	1
	Q8TEM1.3		Nuclear pore membrane glycoprotein 210	NUP210	204.983	71962.7	114611	0.0111288	2	2	2
	Q7L2H7.1		Eukaryotic translation initiation factor 3 subunit M	EIF3M	42.476	70957.6	113010	0.0775401	2	2	2
	Q9Y3B2.1		Exosome complex component CSL4	EXOSC1	21.438	69502.2	110692	0.0871795	1	1	1
	P55209.1		Nucleosome assembly protein 1-like 1	NAP1L1	45.346	69113.8	110074	0.0460358	1	1	1
	Q8N1G1.3		RNA exonuclease 1 homolog	REXO1	131.429	68985.9	109870	0.018837	2	2	3
	Q96P11.2		Probable 28S rRNA (cytosine-C(5))-methyltransferase	NSUN5	46.662	67146.9	106941	0.04662	2	2	2
	P00338.2	P07864.4; Q6ZMR3.1	L-lactate dehydrogenase A chain	LDHA	36.665	64165.3	102193	0.0451807	1	1	1
ü	Q5D862.1		Filaggrin-2	FLG2	247.928	64066.7	102036	0.00501882	1	1	1
	Q5VWQ0.2		Lysine-specific demethylase 9	RSBN1	90.015	61549.1	98025.8	0.0149626	1	1	1
	O60716.1		Catenin delta-1	CTNND1	108.103	60575.6	96475.4	0.00826446	1	1	1
	Q969Q0.3		60S ribosomal protein L36a-like	RPL36AL	12.461	60553.9	0	0.160377	2		2
	P53803.1		DNA-directed RNA polymerases I, II, and III subunit RPABC4	POLR2K	6.999	60553.9	0
	P06454.2		Prothymosin alpha	PTMA	12.196	60553.9	0
	Q7Z739.1		YTH domain-containing family protein 3 [Homo sapiens]	YTHDF3	63.822	60553.9	0	0.0393162	2		2
	Q8N6T3.2		ADP-ribosylation factor GTPase-activating protein 1	ARFGAP1	44.64	60553.9	0
	Q99536.2		Synaptic vesicle membrane protein VAT-1 homolog [Homo sapiens]	VAT1	41.893	60553.9	0	0.0305344	1	1	1
	P62820.3	Q96E17.1; P20336.1; Q86YS6.1; P20337.2; P59190.1; Q6IQ22.3; P20338.3; P61018.1; Q96AX2.3; Q96DA2.1	Ras-related protein Rab-1A	RAB1A	22.663	60553.9	0	0.302439	5		6
	Q9UMY1.2		Nucleolar protein 7	NOL7	29.409	60553.9	0
	Q99417.3		c-Myc-binding protein	MYCBP	11.959	60553.9	0
	Q9NR31.1		GTP-binding protein SAR1a	SAR1A	22.353	60553.9	0
	P61224.1	A6NIZ1.1	Ras-related protein Rap-1b	RAP1B	20.812	60553.9	0	0.11413	2		2
	P63104.1	P31947.1	14-3-3 protein zeta/delta	YWHAZ	27.728	60553.9	0	0.114286	3	1	3
	O43399.2		Tumor protein D54	TPD52L2	22.224	60553.9	0
	P41567.1	O60739.2	Eukaryotic translation initiation factor 1	EIF1	12.725	60553.9	0
	P39748.1		Flap endonuclease 1	FEN1	42.566	60553.9	0
	Q9NVJ2.1		ADP-ribosylation factor-like protein 8B	ARL8B	21.525	60553.9	0
	P67775.1	P62714.1	Serine/threonine-protein phosphatase 2A catalytic subunit alpha isoform	PPP2CA	35.571	60553.9	0	0.02589	1	1	1
	Q9NZ01.1		Very-long-chain enoyl-CoA reductase	TECR	36.011	60553.9	0
	P48507.1		Glutamate--cysteine ligase regulatory subunit	GCLM	30.708	60553.9	0
	Q9UBQ5.1		Eukaryotic translation initiation factor 3 subunit K	EIF3K	25.043	60553.9	0	0.0504587	1	1	1
	P36954.1		DNA-directed RNA polymerase II subunit RPB9	POLR2I	14.514	60553.9	0
	P09496.1		Clathrin light chain A	CLTA	27.06	60553.9	0
	P49760.1		Dual specificity protein kinase CLK2	CLK2	60.053	60553.9	0
	Q8WUH6.1		Transmembrane protein 263 [Homo sapiens]	C12orf23; TMEM263	11.741	60553.9	0
	Q9H944.1		Mediator of RNA polymerase II transcription subunit 20	MED20	23.206	60553.9	0
	P40616.1		ADP-ribosylation factor-like protein 1 [Homo sapiens]	ARL1	20.404	60553.9	0	0.0607735	1	1	1
	Q32P51.2		Heterogeneous nuclear ribonucleoprotein A1-like 2	HNRNPA1L2	34.204	60553.9	0	0.365625	18		136
	P20042.2		Eukaryotic translation initiation factor 2 subunit 2	EIF2S2	38.364	60553.9	0
	Q96A49.1		Synapse-associated protein 1	SYAP1	39.909	60553.9	0
	Q8WUA4.2		General transcription factor 3C polypeptide 2	GTF3C2	100.616	60553.9	0
	P61586.1	P08134.1	Transforming protein RhoA	RHOA	21.754	60553.9	0
	P39687.1	O43423.1; O95626.2	Acidic leucine-rich nuclear phosphoprotein 32 family member A	ANP32A	28.568	60553.9	0
	P17482.2		Homeobox protein Hox-B9	HOXB9	28.041	60553.9	0
	Q9Y6B6.1		GTP-binding protein SAR1b	SAR1B	22.396	60553.9	0
	O95721.1		Synaptosomal-associated protein 29	SNAP29	28.953	60553.9	0
	Q92759.1		General transcription factor IIH subunit 4	GTF2H4	52.153	60553.9	0
	Q99816.2		Tumor susceptibility gene 101 protein	TSG101	43.916	60553.9	0
ü	P02538.3	cont_REFSEQ:XP_932229; cont_P15241; cont_Q61726; Q14533.3; P78386.1; cont_Q8VED5; P48668.3; O43790.1; cont_P25691; P78385.2	Keratin, type II cytoskeletal 6A	KRT6A	60.008	60553.9	0	0.152482	15		23
	Q92733.1		Proline-rich protein PRCC	PRCC	52.386	60553.9	0
	Q12972.2		Nuclear inhibitor of protein phosphatase 1	PPP1R8	38.455	60553.9	0
	P49755.2		Transmembrane emp24 domain-containing protein 10	TMED10	24.96	60553.9	0
ü	P35030.2		Trypsin-3	PRSS3	32.508	60553.9	0
	Q16890.1		Tumor protein D53	TPD52L1	22.435	60553.9	0
	Q96BN2.1		Transcriptional adapter 1	TADA1	37.358	60553.9	0
	Q8NFH5.1		Nucleoporin NUP35	NUP35	34.751	60553.9	0
	Q9Y5Q8.2		General transcription factor 3C polypeptide 5	GTF3C5	59.533	60553.9	0
	P37198.3		Nuclear pore glycoprotein p62	NUP62	53.222	60553.9	0	0.0268199	1	1	1
	Q5VTR2.2		E3 ubiquitin-protein ligase BRE1A	RNF20	113.592	60553.9	0	0.0225641	2		2
	Q96G25.2		Mediator of RNA polymerase II transcription subunit 8	MED8	29.062	60553.9	0
	Q9Y3D6.2		Mitochondrial fission 1 protein	FIS1	16.927	60553.9	0
	Q12962.1		Transcription initiation factor TFIID subunit 10	TAF10	21.698	60553.9	0
	P05198.3		Eukaryotic translation initiation factor 2 subunit 1	EIF2S1	36.089	60553.9	0
ü	cont_Q9QWL7	Q14532.3; O76015.3; O76013.1; Q15323.3; Q8N1A0.1; Q14525.3; cont_Q9D312; cont_P02534; Q04695.2; O76014.3; P35900.1	Keratin, type I cytoskeletal 17 OS=Mus musculus GN=Krt17 PE=1 SV=3		48.132	60553.9	0	0.147806	7		13
	P22234.3		Multifunctional protein ADE2	PAICS	47.049	60553.9	0
ü	cont_Q3ZBS7	P04004.1	Uncharacterized protein OS=Bos_taurus GN=VTN PE=2 SV=1		53.541	60553.9	0	0.0315126	1	1	1
	Q92688.1		Acidic leucine-rich nuclear phosphoprotein 32 family member B	ANP32B	28.77	60553.9	0
	P06733.2	P13929.5; P09104.3	Alpha-enolase	ENO1	47.139	60553.9	0
	Q13416.2		Origin recognition complex subunit 2 [Homo sapiens]	ORC2	65.931	60553.9	0
	P50991.4		T-complex protein 1 subunit delta	CCT4	57.888	60553.9	0
	Q9UHI6.2		Probable ATP-dependent RNA helicase DDX20	DDX20	92.183	60553.9	0
	Q9BZ95.1		Histone-lysine N-methyltransferase NSD3	WHSC1L1; NSD3	161.509	60553.9	0	0.00765484	1	1	1
	O15027.4		Protein transport protein Sec16A		251.738	60553.9	0	0.00339415	1	1	1
	Q99547.2		M-phase phosphoprotein 6 [Homo sapiens]	MPHOSPH6	19.012	60553.9	0
	O76071.1		Probable cytosolic iron-sulfur protein assembly protein CIAO1	CIAO1	37.816	60553.9	0
	Q9HAV4.1		Exportin-5	XPO5	136.222	60553.9	0	0.00913621	1	1	1
	Q9Y314.1		Nitric oxide synthase-interacting protein	NOSIP	33.151	60553.9	0
	Q96JP5.1		E3 ubiquitin-protein ligase ZFP91	ZFP91	63.406	60553.9	0
	P55197.2		Protein AF-10	MLLT10	113.251	60553.9	0
	O00629.1		Importin subunit alpha-3	KPNA4	57.851	60553.9	0
	Q00577.2		Transcriptional activator protein Pur-alpha	PURA	34.889	60553.9	0
	Q14683.2		Structural maintenance of chromosomes protein 1A	SMC1A	143.144	60553.9	0
	Q15019.1		Septin-2	SEPT2	41.461	60553.9	0
	Q9ULR3.2	Q5JR12.1	Protein phosphatase 1H [Homo sapiens]	PPM1H	56.413	60553.9	0
	Q14680.3		Maternal embryonic leucine zipper kinase	MELK	74.594	60553.9	0
	Q9UPN6.1		SR-related and CTD-associated factor 8	SCAF8	140.433	60553.9	0	0.0149489	2		2
	Q9Y5Q9.1		General transcription factor 3C polypeptide 3	GTF3C3	101.208	60553.9	0
	Q8NEF9.1		Serum response factor-binding protein 1	SRFBP1	48.604	60553.9	0	0.032634	1	1	1
	O43929.2		Origin recognition complex subunit 4 [Homo sapiens]	ORC4	50.345	60553.9	0
	O75319.2		RNA/RNP complex-1-interacting phosphatase		43.683	60553.9	0
	Q6P2C8.1		Mediator of RNA polymerase II transcription subunit 27	MED27	35.409	60553.9	0	0.0385852	1	1	1
	Q86U06.1		Probable RNA-binding protein 23	RBM23	48.701	60553.9	0	0.0911162	3	1	5
	Q9NUD5.2		Zinc finger CCHC domain-containing protein 3 [Homo sapiens]		43.52	60553.9	0	0.0248139	1	1	1
	O60216.2		Double-strand-break repair protein rad21 homolog	RAD21	71.645	60553.9	0
	Q6P4R8.2		Nuclear factor related to kappa-B-binding protein	NFRKB	138.915	60553.9	0
	Q9H0E9.2		Bromodomain-containing protein 8	BRD8	135.251	60553.9	0
	Q5VT52.1		Regulation of nuclear pre-mRNA domain-containing protein 2 [Homo sapiens]	RPRD2	155.924	60553.9	0
	O75694.1		Nuclear pore complex protein Nup155	NUP155	155.1	60553.9	0
	P04843.1		Dolichyl-diphosphooligosaccharide--protein glycosyltransferase subunit 1	RPN1	68.527	60553.9	0
	O60934.1		Nibrin	NBN	84.906	60553.9	0	0.0344828	2	2	2
	Q9UL25.3		Ras-related protein Rab-21	RAB21	24.332	60553.9	0
	Q9NR12.1		PDZ and LIM domain protein 7	PDLIM7	49.813	60553.9	0
	O60244.2		Mediator of RNA polymerase II transcription subunit 14	MED14	160.504	60553.9	0
	P26583.2		High mobility group protein B2	HMGB2	24.019	60553.9	0
	P27797.1		Calreticulin	CALR	48.112	60553.9	0
	O60812.1	B7ZW38.1; B2RXH8.1	Heterogeneous nuclear ribonucleoprotein C-like 1	HNRNPCL1	32.123	60553.9	0	0.150171	11		51
	Q9H1E3.1		Nuclear ubiquitous casein and cyclin-dependent kinase substrate 1	NUCKS1	27.28	60553.9	0
	Q9UNY4.2		Transcription termination factor 2	TTF2	129.508	60553.9	0
	P09132.3		Signal recognition particle 19 kDa protein	SRP19	16.145	60553.9	0
	Q8WU79.1		Stromal membrane-associated protein 2	SMAP2	46.755	60553.9	0
	P08047.3		Transcription factor Sp1 [Homo sapiens]	SP1	80.644	60553.9	0
	Q15532.3		Protein SSXT	SS18	45.899	60553.9	0
	Q12824.2		SWI/SNF-related matrix-associated actin-dependent regulator of chromatin subfamily B member 1	SMARCB1	44.113	60553.9	0
	Q15084.1		Protein disulfide-isomerase A6	PDIA6	48.091	60553.9	0
	Q9HA64.2		Ketosamine-3-kinase	FN3KRP	34.39	60553.9	0
	Q9UI10.2		Translation initiation factor eIF-2B subunit delta	EIF2B4	57.521	60553.9	0
	O60869.1		Endothelial differentiation-related factor 1	EDF1	16.359	60553.9	0
	P14625.1	Q58FF3.1	Endoplasmin	HSP90B1	92.411	60553.9	0	0.014944	1		1
	Q9UNF1.2		Melanoma-associated antigen D2	MAGED2	64.914	60553.9	0
	P61011.1		Signal recognition particle 54 kDa protein	SRP54	55.668	60553.9	0
	O43852.2		Calumenin	CALU	37.084	60553.9	0
	P49790.2		Nuclear pore complex protein Nup153	NUP153	153.843	60553.9	0
	P13667.2		Protein disulfide-isomerase A4	PDIA4	72.887	60553.9	0
	Q9NRY5.4		Protein FAM114A2 [Homo sapiens]	FAM114A2	55.434	60553.9	0
	Q13409.3		Cytoplasmic dynein 1 intermediate chain 2	DYNC1I2	71.412	60553.9	0
	Q7Z7C8.1		Transcription initiation factor TFIID subunit 8	TAF8	34.241	60553.9	0
	P30101.4		Protein disulfide-isomerase A3	PDIA3	56.747	60553.9	0
	P16949.3	Q9H169.1	Stathmin	STMN1	17.292	60553.9	0
	Q86UP2.1		Kinectin	KTN1	156.179	60553.9	0
	Q6PI98.1		INO80 complex subunit C	INO80C	20.63	60553.9	0
	P06493.3	Q96Q40.2; Q00535.3; P11802.2; O94921.3; Q07002.4; Q00537.2; Q00526.1; Q00536.1	Cyclin-dependent kinase 1	CDK1	34.074	60553.9	0	0.026936	1		1
	Q8WXI9.1		Transcriptional repressor p66-beta	GATAD2B	65.22	60553.9	0	0.0185497	1		1
	Q13643.4		Four and a half LIM domains protein 3	FHL3	31.171	60553.9	0
	P43487.1	Q9C010.1	Ran-specific GTPase-activating protein	RANBP1	23.296	60553.9	0
	P23588.2		Eukaryotic translation initiation factor 4B	EIF4B	69.11	60553.9	0
	P14859.2	P09086.3; Q9UKI9.3	POU domain, class 2, transcription factor 1	POU2F1	76.425	60553.9	0
	P21281.3		V-type proton ATPase subunit B, brain isoform	ATP6V1B2	56.465	60553.9	0
	P14314.2		Glucosidase 2 subunit beta	PRKCSH	59.388	60553.9	0
	Q15545.1		Transcription initiation factor TFIID subunit 7	TAF7	40.234	60553.9	0
	Q9NQZ2.1		Something about silencing protein 10	UTP3	54.525	60553.9	0
	Q9Y3F4.1		Serine-threonine kinase receptor-associated protein	STRAP	38.414	60553.9	0
	P51531.2		Probable global transcription activator SNF2L2	SMARCA2	181.166	60553.9	0	0.0144654	2		2
	Q9BTT0.1		Acidic leucine-rich nuclear phosphoprotein 32 family member E	ANP32E	30.674	60553.9	0
	Q99832.2		T-complex protein 1 subunit eta	CCT7	59.329	60553.9	0
	Q96ST2.2		Protein IWS1 homolog	IWS1	91.899	60553.9	0
	Q99986.1		Serine/threonine-protein kinase VRK1	VRK1	45.447	60553.9	0
	Q96ST3.2		Paired amphipathic helix protein Sin3a	SIN3A	145.085	60553.9	0
	Q9BVC5.1		Ashwin [Homo sapiens]	C2orf49	25.843	60553.9	0
	Q52LJ0.2		Protein FAM98B [Homo sapiens]		45.519	60553.9	0
	P05204.3	Q15651.2	Non-histone chromosomal protein HMG-17	HMGN2	9.387	60553.9	0
	O75506.1		Heat shock factor-binding protein 1	HSBP1	8.538	60553.9	0
	Q14493.1		Histone RNA hairpin-binding protein	SLBP	31.266	60553.9	0
	Q9BRL6.1		Serine/arginine-rich splicing factor 8	SRSF8	32.268	60553.9	0	0.109929	3	1	5
ü	P00441.2		Superoxide dismutase [Cu-Zn]	SOD1	15.926	60553.9	0
	P16401.3		Histone H1.5	HIST1H1B	22.566	60553.9	0
	P48444.1		Coatomer subunit delta	ARCN1	57.174	60553.9	0
	Q70Z53.3		Protein FRA10AC1 [Homo sapiens]	FRA10AC1	37.525	60553.9	0
	Q99633.1		Pre-mRNA-splicing factor 18	PRPF18	39.835	60553.9	0
	P84095.1		Rho-related GTP-binding protein RhoG	RHOG	21.295	60553.9	0
	P04632.1	Q96L46.2	Calpain small subunit 1	CAPNS1	28.298	60553.9	0
	Q9BSJ8.1		Extended synaptotagmin-1	ESYT1	122.78	60553.9	0
	P51148.2	P20339.2; P61020.1	Ras-related protein Rab-5C	RAB5C	23.468	60553.9	0
	Q9UK58.1		Cyclin-L1	CCNL1	59.597	60553.9	0
	Q99747.1		Gamma-soluble NSF attachment protein	NAPG	34.724	60553.9	0
	P35270.1		Sepiapterin reductase	SPR	28.031	60553.9	0
	Q9BW85.1		Splicing factor YJU2	CCDC94	37.063	60553.9	0
	P07384.1		Calpain-1 catalytic subunit	CAPN1	81.838	60553.9	0
	P54920.3		Alpha-soluble NSF attachment protein	NAPA	33.211	60553.9	0
	Q8IXQ4.1		GPALPP motifs-containing protein 1	GPALPP1; KIAA1704	38.119	60553.9	0
	Q9UHQ1.1		Nuclear prelamin A recognition factor	NARF	51.124	60553.9	0
	O95292.3		Vesicle-associated membrane protein-associated protein B/C	VAPB	27.211	60553.9	0	0.0493827	1		2
	Q14244.1		Ensconsin	MAP7	84.002	60553.9	0
	Q9UFW8.2		CGG triplet repeat-binding protein 1	CGGBP1	18.809	60553.9	0
	O94762.2		ATP-dependent DNA helicase Q5	RECQL5	108.79	60553.9	0
	Q9BXL5.1		Hemogen	HEMGN	55.307	60553.9	0
	P13994.2		Coiled-coil domain-containing protein 130	CCDC130	44.774	60553.9	0
	P33316.4		Deoxyuridine 5'-triphosphate nucleotidohydrolase, mitochondrial	DUT	26.547	60553.9	0
	P30041.3		Peroxiredoxin-6	PRDX6	25.019	60553.9	0
	O14777.1		Kinetochore protein NDC80 homolog	NDC80	73.867	60553.9	0
	Q9H0G5.1		Nuclear speckle splicing regulatory protein 1	NSRP1	66.35	60553.9	0
	P53618.3		Coatomer subunit beta	COPB1	107.074	60553.9	0
	Q8IUH3.1		RNA-binding protein 45	RBM45	53.469	60553.9	0
	P10244.1		Myb-related protein B	MYBL2	78.715	60553.9	0
	Q9H7L9.2		Sin3 histone deacetylase corepressor complex component SDS3	SUDS3	38.112	60553.9	0
	Q06323.1		Proteasome activator complex subunit 1	PSME1	28.705	60553.9	0
	Q02809.2		Procollagen-lysine,2-oxoglutarate 5-dioxygenase 1	PLOD1	83.497	60553.9	0
	Q9BW19.2		Kinesin-like protein KIFC1	KIFC1	73.702	60553.9	0
	P61006.1	Q96E17.1; P20336.1; Q86YS6.1; P20337.2; P59190.1; Q6IQ22.3; P20338.3; P61018.1; Q96AX2.3; Q96DA2.1	Ras-related protein Rab-8A	RAB8A	23.653	60553.9	0	0.0531401	1		2
	P49915.1		GMP synthase [glutamine-hydrolyzing]	GMPS	76.667	60553.9	0
	Q96MF7.2		E3 SUMO-protein ligase NSE2	NSMCE2	27.915	60553.9	0
	Q93075.2		Putative deoxyribonuclease TATDN2 [Homo sapiens]	TATDN2	84.97	60553.9	0
	O00257.3		E3 SUMO-protein ligase CBX4	CBX4	61.329	60553.9	0
ü	cont_Q61414.2	Q14532.3; O76015.3; O76013.1; Q15323.3; Q8N1A0.1; Q14525.3; cont_Q9D312; Q7Z3Y9.2; cont_P02534; O76014.3; P35900.1	Keratin, type I cytoskeletal 15		49.107	60553.9	0	0.0951327	8		19
	Q9ULX3.1		RNA-binding protein NOB1	NOB1	46.646	60553.9	0
	Q9H081.1		Protein MIS12 homolog [Homo sapiens]	MIS12	24.124	60553.9	0
	O14757.2		Serine/threonine-protein kinase Chk1	CHEK1	54.399	60553.9	0
	Q96BD8.1		Spindle and kinetochore-associated protein 1 [Homo sapiens]	SKA1	29.465	60553.9	0
	Q9UBF2.1		Coatomer subunit gamma-2	COPG2	97.56	60553.9	0
	Q6PII3.3		Coiled-coil domain-containing protein 174 [Homo sapiens]	CCDC174	53.924	60553.9	0	0.0214133	1	1	1
	Q9NYZ3.3		G2 and S phase-expressed protein 1	GTSE1	76.598	60553.9	0
ü	cont_P15252		Rubber elongation factor protein OS=Hevea brasiliensis PE=1 SV=2		14.713	60553.9	0
	O76070.2	Q16143.1	Gamma-synuclein	SNCG	13.323	60553.9	0
	Q9P016.1		Thymocyte nuclear protein 1	THYN1	25.681	60553.9	0
	Q9Y6H1.1	Q5T1J5.1	Coiled-coil-helix-coiled-coil-helix domain-containing protein 2	CHCHD2	15.503	60553.9	0
	Q8NHZ8.1		Anaphase-promoting complex subunit CDC26	CDC26	9.771	60553.9	0
	O15498.1		Synaptobrevin homolog YKT6	YKT6	22.403	60553.9	0
	P39656.4		Dolichyl-diphosphooligosaccharide--protein glycosyltransferase 48 kDa subunit	DDOST	50.769	60553.9	0
	Q15691.3		Microtubule-associated protein RP/EB family member 1	MAPRE1	29.98	60553.9	0
	P26358.2		DNA (cytosine-5)-methyltransferase 1	DNMT1	183.05	60553.9	0
	P31949.2		Protein S100-A11	S100A11	11.733	60553.9	0
	Q9HBM1.1		Kinetochore protein Spc25	SPC25	26.137	60553.9	0
	P08651.2	Q14938.2	Nuclear factor 1 C-type	NFIC	55.64	60553.9	0
	P41091.3	Q2VIR3.2	Eukaryotic translation initiation factor 2 subunit 3	EIF2S3	51.077	60553.9	0
	P29372.3		DNA-3-methyladenine glycosylase	MPG	32.848	60553.9	0
	P04844.3		Dolichyl-diphosphooligosaccharide--protein glycosyltransferase subunit 2	RPN2	69.241	60553.9	0
	Q9UNL2.1		Translocon-associated protein subunit gamma	SSR3	21.067	60553.9	0
	Q96ES7.1		SAGA-associated factor 29	CCDC101; SGF29	33.217	60553.9	0
	P17028.4		Zinc finger protein 24	ZNF24	42.129	60553.9	0
	P23193.2	Q15560.1	Transcription elongation factor A protein 1	TCEA1	33.948	60553.9	0
	Q9UBB5.1		Methyl-CpG-binding domain protein 2	MBD2	43.228	60553.9	0
	Q9NV56.1		MRG/MORF4L-binding protein	MRGBP	22.403	60553.9	0
	Q6P2E9.1		Enhancer of mRNA-decapping protein 4	EDC4	151.567	60553.9	0
	Q9UHD8.2		Septin-9	SEPT9	65.361	60553.9	0
	Q99615.2		DnaJ homolog subfamily C member 7	DNAJC7	56.405	60553.9	0
	Q9H2S9.2	Q9UKT9.2; Q9UKS7.2	Zinc finger protein Eos	IKZF4	64.065	60553.9	0
	Q15014.1		Mortality factor 4-like protein 2	MORF4L2	32.288	60553.9	0
	Q9BWU0.1		Kanadaptin	SLC4A1AP	88.759	60553.9	0	0.0138191	1	1	1
ü	Q7Z794.3		Keratin, type II cytoskeletal 1b	KRT77	61.864	60553.9	0	0.0380623	3	1	7
	Q9NVC6.2		Mediator of RNA polymerase II transcription subunit 17	MED17	72.845	60553.9	0
	P23327.1		Sarcoplasmic reticulum histidine-rich calcium-binding protein	HRC	80.196	60553.9	0
	P00558.3	P07205.3	Phosphoglycerate kinase 1	PGK1	44.586	60553.9	0
	O95239.3	Q9Y496.4; Q2VIQ3.2; Q6ZMV9.3	Chromosome-associated kinesin KIF4A	KIF4A	139.794	60553.9	0
	Q96KB5.3		Lymphokine-activated killer T-cell-originated protein kinase	PBK	36.062	60553.9	0
	Q9H7Z6.2		Histone acetyltransferase KAT8	KAT8	52.37	60553.9	0
	Q9NQG5.1		Regulation of nuclear pre-mRNA domain-containing protein 1B	RPRD1B	36.877	60553.9	0
	Q5TKA1.1		Protein lin-9 homolog	LIN9	61.907	60553.9	0
	Q9NSI8.1	O94885.3	SAM domain-containing protein SAMSN-1	SAMSN1	41.682	60553.9	0
	Q9H410.2		Kinetochore-associated protein DSN1 homolog [Homo sapiens]	DSN1	40.042	60553.9	0	0.0224719	1	1	1
	P50502.2	Q8IZP2.1; Q8NFI4.1	Hsc70-interacting protein	ST13	41.305	60553.9	0
	P15923.1		Transcription factor E2-alpha	TCF3	67.559	60553.9	0
	O00267.1		Transcription elongation factor SPT5	SUPT5H	120.925	60553.9	0
	Q14671.3		Pumilio homolog 1	PUM1	126.395	60553.9	0	0.0084317	1		1
	P17029.3	Q5MCW4.1; P17021.3; P17027.3; Q9BSG1.5; Q6P9A3.2; Q8TAW3.2; Q8TF45.2; Q68DY9.2; P51523.2; Q9Y2P7.2; Q2M3X9.1; P52742.3; Q96NJ6.1; O15535.1; Q9HCZ1.2; P17031.3; Q7Z340.3; Q5CZA5.3; Q96NG5.1; Q8WV37.2; Q9HCX3.2; P0CG31.1; Q13106.3; P51814.2; Q5TYW1.2; Q6PK81.1; Q4V348.1; Q9UJW8.2; P17023.4; P17020.3; Q15937.2; Q9BWM5.1; P51504.2; Q3KQV3.2; Q6P2D0.2; Q5HYK9.2; Q96HQ0.2; P52740.2; Q96JF6.3; Q9UJN7.2;…	Zinc finger protein with KRAB and SCAN domains 1	ZKSCAN1	63.59	60553.9	0	0.0159858	1		1
	Q8IX90.2		Spindle and kinetochore-associated protein 3 [Homo sapiens]	SKA3	46.33	60553.9	0
	Q01167.3		Forkhead box protein K2	FOXK2	69.02	60553.9	0
	P06400.2		Retinoblastoma-associated protein	RB1	106.092	60553.9	0
	O14617.1		AP-3 complex subunit delta-1	AP3D1	130.076	60553.9	0
	Q9Y450.1		HBS1-like protein	HBS1L	75.426	60553.9	0
ü	P04075.2	P09972.2; cont_P00883; P05062.2	Fructose-bisphosphate aldolase A	ALDOA	39.395	60553.9	0
	Q56P03.4		E2F-associated phosphoprotein	EAPP	32.742	60553.9	0
	P62633.1		Cellular nucleic acid-binding protein	CNBP	19.45	60553.9	0
	Q13442.1		28 kDa heat- and acid-stable phosphoprotein	PDAP1	20.618	60553.9	0
	Q13257.1		Mitotic spindle assembly checkpoint protein MAD2A	MAD2L1	23.495	60553.9	0
	P18615.3		Negative elongation factor E	NELFE; RDBP	43.214	60553.9	0
	Q92890.3		Ubiquitin recognition factor in ER-associated degradation protein 1	UFD1L; UFD1	34.478	60553.9	0
	Q9Y5N6.1		Origin recognition complex subunit 6 [Homo sapiens]	ORC6	28.089	60553.9	0
	Q6PCB5.2		Lysine-specific demethylase RSBN1L	RSBN1L	94.81	60553.9	0
	Q7Z7F0.1		KH homology domain-containing protein 4	KIAA0907; KHDC4	64.805	60553.9	0
	P10809.2		60 kDa heat shock protein, mitochondrial	HSPD1	61.016	60553.9	0
	P07195.2	P07864.4; Q6ZMR3.1	L-lactate dehydrogenase B chain	LDHB	36.615	60553.9	0
	Q96EZ8.1		Microspherule protein 1	MCRS1	51.771	60553.9	0
	Q9Y448.2		Small kinetochore-associated protein	C15orf23; KNSTRN	35.416	60553.9	0
	A6NHT5.1		Homeobox protein HMX3	HMX3	37.801	60553.9	0
	Q96MG7.1		Non-structural maintenance of chromosomes element 3 homolog	NDNL2; NSMCE3	34.287	60553.9	0
	Q9BZD4.2		Kinetochore protein Nuf2	NUF2	54.269	60553.9	0
	Q2NKX8.1		DNA excision repair protein ERCC-6-like	ERCC6L	141.015	60553.9	0
	Q8WUM4.1		Programmed cell death 6-interacting protein	PDCD6IP	95.963	60553.9	0
	P0CG12.1		Decreased expression in renal and prostate cancer protein [Homo sapiens]	CHTF8	51.359	60553.9	0
	O14545.1		TRAF-type zinc finger domain-containing protein 1	TRAFD1	64.8	60553.9	0
	Q7Z5L9.2	Q9H1B7.1	Interferon regulatory factor 2-binding protein 2	IRF2BP2	60.987	60553.9	0
	P37235.3	P61601.2; P84074.2	Hippocalcin-like protein 1	HPCAL1	22.299	60553.9	0
	O43148.1		mRNA cap guanine-N7 methyltransferase	RNMT	54.809	60553.9	0
	Q8NEM7.2		Transcription factor SPT20 homolog	FAM48A; SUPT20H	85.735	60553.9	0	0.0141207	1	1	1
	Q9HCK8.5		Chromodomain-helicase-DNA-binding protein 8	CHD8	290.338	60553.9	0	0.00774893	2		2
	P17812.2	Q9NRF8.1	CTP synthase 1	CTPS1	66.648	60553.9	0	0.0203046	1	1	1
	Q9UBW7.1		Zinc finger MYM-type protein 2	ZMYM2	154.81	60553.9	0
	Q9NXR1.3		Nuclear distribution protein nudE homolog 1		37.698	60553.9	0
	Q8N0X7.1		Spartin	SPG20; SPART	72.788	60553.9	0
	Q8NEZ5.1		F-box only protein 22	FBXO22	44.48	60553.9	0
	O43633.1		Charged multivesicular body protein 2a	CHMP2A	25.088	60553.9	0
	P00390.2		Glutathione reductase, mitochondrial	GSR	56.221	60553.9	0
	Q96HR9.2		Receptor expression-enhancing protein 6	REEP6	23.403	60553.9	0
	Q13049.2		E3 ubiquitin-protein ligase TRIM32	TRIM32	71.942	60553.9	0
	Q7LFL8.1		CXXC-type zinc finger protein 5	CXXC5	32.956	60553.9	0
	Q9ULC4.1		Malignant T-cell-amplified sequence 1	MCTS1	20.542	60553.9	0
	Q15906.1		Vacuolar protein sorting-associated protein 72 homolog	VPS72	40.57	60553.9	0
	P53350.1		Serine/threonine-protein kinase PLK1	PLK1	68.212	60553.9	0
	O94864.1		STAGA complex 65 subunit gamma	SUPT7L	46.164	60553.9	0
	Q7L2Z9.1		Centromere protein Q	CENPQ	30.576	60553.9	0
	Q15181.2		Inorganic pyrophosphatase	PPA1	32.639	60553.9	0
	Q96PM9.2		Zinc finger protein 385A	ZNF385A	40.428	60553.9	0
	Q9H981.2		Actin-related protein 8	ACTR8	70.439	60553.9	0
	Q9C0F1.2		Centrosomal protein of 44 kDa	CEP44	44.111	60553.9	0
	Q99741.1		Cell division control protein 6 homolog	CDC6	62.681	60553.9	0
	P41240.1		Tyrosine-protein kinase CSK	CSK	50.672	60553.9	0
	Q9UFC0.2		Leucine-rich repeat and WD repeat-containing protein 1	LRWD1	70.816	60553.9	0
	O75663.2		TIP41-like protein	TIPRL	31.424	60553.9	0
	O14733.2		Dual specificity mitogen-activated protein kinase kinase 7	MAP2K7	47.455	60553.9	0
	Q9Y6J9.1		TAF6-like RNA polymerase II p300/CBP-associated factor-associated factor 65 kDa subunit 6L	TAF6L	67.772	60553.9	0
	Q9H8M2.2		Bromodomain-containing protein 9	BRD9	66.958	60553.9	0
	Q3KQU3.1		MAP7 domain-containing protein 1	MAP7D1	92.764	60553.9	0
	Q6P3W7.1		SCY1-like protein 2	SCYL2	103.642	60553.9	0
	O00311.1		Cell division cycle 7-related protein kinase	CDC7	63.848	60553.9	0
	P42229.1	P51692.2	Signal transducer and activator of transcription 5A [Homo sapiens]	STAT5A	90.59	60553.9	0
	Q71F23.1		Centromere protein U	MLF1IP; CENPU	47.493	60553.9	0
	O75529.1		TAF5-like RNA polymerase II p300/CBP-associated factor-associated factor 65 kDa subunit 5L	TAF5L	66.114	60553.9	0
	Q9UPW6.2	Q01826.1	DNA-binding protein SATB2	SATB2	82.504	60553.9	0	0.0150068	1	1	1
	Q15398.2		Disks large-associated protein 5	DLGAP5	95.056	60553.9	0
	P38398.2		Breast cancer type 1 susceptibility protein	BRCA1	207.592	60553.9	0
	Q6BDS2.1		UHRF1-binding protein 1	UHRF1BP1	159.385	60553.9	0
	Q92560.2		Ubiquitin carboxyl-terminal hydrolase BAP1	BAP1	80.312	60553.9	0
	Q06413.1	Q02078.1	Myocyte-specific enhancer factor 2C	MEF2C	51.189	60553.9	0
	Q9H3Q1.1		Cdc42 effector protein 4	CDC42EP4	37.957	60553.9	0
	Q86UU1.1		Pleckstrin homology-like domain family B member 1	PHLDB1	151.068	60553.9	0
	Q8NBZ0.1		INO80 complex subunit E	INO80E	26.462	60553.9	0
	P61024.1		Cyclin-dependent kinases regulatory subunit 1	CKS1B	9.654	60553.9	0
	O95997.1	Q9NZH5.2; Q9NZH4.1	Securin	PTTG1	22.01	60553.9	0
	Q9H3P2.3		Negative elongation factor A	NELFA; WHSC2	57.241	60553.9	0
	P35269.2		General transcription factor IIF subunit 1	GTF2F1	58.205	60553.9	0
	P13984.2		General transcription factor IIF subunit 2	GTF2F2	28.363	60553.9	0
	Q6PGN9.1		Proline/serine-rich coiled-coil protein 1 [Homo sapiens]	PSRC1	38.773	60553.9	0
	Q13765.1	E9PAV3.1	Nascent polypeptide-associated complex subunit alpha	NACA	23.37	60553.9	0
	Q92599.4		Septin-8 [Homo sapiens]	SEPT8	55.721	60553.9	0
	Q9NW68.1		BSD domain-containing protein 1 [Homo sapiens]	BSDC1	47.134	60553.9	0
	Q96B01.1		RAD51-associated protein 1	RAD51AP1	38.434	60553.9	0
	Q96A00.1		Protein phosphatase 1 regulatory subunit 14A	PPP1R14A	16.683	60553.9	0
	P0C1Z6.1		TCF3 fusion partner	TFPT	28.261	60553.9	0
	Q8NCF5.1		NFATC2-interacting protein	NFATC2IP	45.789	60553.9	0
	O95197.2		Reticulon-3	RTN3	112.541	60553.9	0
	Q92572.1		AP-3 complex subunit sigma-1	AP3S1	21.718	60553.9	0
	O75061.3		Putative tyrosine-protein phosphatase auxilin	DNAJC6	99.933	60553.9	0
	Q9NVA2.3		Septin-11 [Homo sapiens]	SEPT11	49.367	60553.9	0
	P24941.2	Q96Q40.2; Q00535.3; P11802.2; O94921.3; Q07002.4; Q00537.2; Q00526.1; Q00536.1	Cyclin-dependent kinase 2	CDK2	33.908	60553.9	0	0.0268456	1		1
	Q12800.2	Q9NZI6.1	Alpha-globin transcription factor CP2	TFCP2	57.22	60553.9	0	0.0358566	1		1
	P39880.3	O14529.4; Q13948.2	Homeobox protein cut-like 1	CUX1	164.087	60553.9	0
	Q8TAF3.1		WD repeat-containing protein 48	WDR48	76.162	60553.9	0
	P43034.2		Platelet-activating factor acetylhydrolase IB subunit alpha	PAFAH1B1	46.608	60553.9	0
	Q9C086.2		INO80 complex subunit B	INO80B	38.613	60553.9	0
	Q9UKX7.2		Nuclear pore complex protein Nup50	NUP50	50.113	60553.9	0
	P32519.2		ETS-related transcription factor Elf-1	ELF1	67.456	60553.9	0
	P49006.2		MARCKS-related protein	MARCKSL1	19.517	60553.9	0
	Q15013.1		MAD2L1-binding protein	MAD2L1BP	31.032	60553.9	0
	Q9H204.1		Mediator of RNA polymerase II transcription subunit 28	MED28	19.508	60553.9	0
	P04150.1		Glucocorticoid receptor	NR3C1	85.605	60553.9	0
	Q99614.1		Tetratricopeptide repeat protein 1	TTC1	33.505	60553.9	0
	P27695.2		DNA-(apurinic or apyrimidinic site) lyase	APEX1	35.532	60553.9	0
	Q92830.3		Histone acetyltransferase KAT2A	KAT2A	93.866	60553.9	0
	Q96CP2.1		FLYWCH family member 2 [Homo sapiens]	FLYWCH2	14.555	60553.9	0
	Q8TEK3.3		Histone-lysine N-methyltransferase, H3 lysine-79 specific		164.755	60553.9	0
	P10242.2		Transcriptional activator Myb	MYB	72.296	60553.9	0
	Q00765.3		Receptor expression-enhancing protein 5	REEP5	21.479	60553.9	0
	P48382.1		DNA-binding protein RFX5	RFX5	65.283	60553.9	0
	Q86UK7.1		E3 ubiquitin-protein ligase ZNF598	ZNF598	98.575	60553.9	0
	Q9P2N6.2		KAT8 regulatory NSL complex subunit 3	KANSL3	95.932	60553.9	0
	P20248.2		Cyclin-A2	CCNA2	48.52	60553.9	0
	Q15723.2		ETS-related transcription factor Elf-2	ELF2	63.927	60553.9	0
	O75586.2		Mediator of RNA polymerase II transcription subunit 6	MED6	28.407	60553.9	0
	Q9UMX0.2	Q9UHD9.2	Ubiquilin-1	UBQLN1	62.479	60553.9	0
	Q9BTK6.1		PAXIP1-associated glutamate-rich protein 1	PAGR1	27.699	60553.9	0
	Q92541.4		RNA polymerase-associated protein RTF1 homolog [Homo sapiens]	RTF1	80.265	60553.9	0
	P30040.4		Endoplasmic reticulum resident protein 29	ERP29	28.975	60553.9	0
	O15294.3		UDP-N-acetylglucosamine--peptide N-acetylglucosaminyltransferase 110 kDa subunit	OGT	116.85	60553.9	0
	Q7Z5K2.1		Wings apart-like protein homolog	WAPAL; WAPL	132.863	60553.9	0
	O75348.3	O95670.1	V-type proton ATPase subunit G 1	ATP6V1G1	13.749	60553.9	0
	Q9BV68.2		E3 ubiquitin-protein ligase RNF126		33.84	60553.9	0
	Q8IYB5.2		Stromal membrane-associated protein 1 [Homo sapiens]	SMAP1	50.354	60553.9	0
	Q9HAW4.3		Claspin	CLSPN	151.002	60553.9	0
	Q9NQS1.1		Cell death regulator Aven [Homo sapiens]	AVEN	38.483	60553.9	0
	Q9UBU7.1		Protein DBF4 homolog A	DBF4	76.81	60553.9	0
	Q16342.2		Programmed cell death protein 2	PDCD2	38.567	60553.9	0
	Q14814.1	Q02078.1	Myocyte-specific enhancer factor 2D [Homo sapiens]	MEF2D	55.903	60553.9	0
	Q9NZI7.1		Upstream-binding protein 1	UBP1	60.453	60553.9	0	0.0333333	1		1
	Q15583.3	Q9GZN2.1	Homeobox protein TGIF1	TGIF1	42.986	60553.9	0
	Q92993.2		Histone acetyltransferase KAT5	KAT5	58.545	60553.9	0
	Q9NSV4.4		Protein diaphanous homolog 3	DIAPH3	136.839	60553.9	0
	O15265.1		Ataxin-7	ATXN7	95.392	60553.9	0
	O75330.2		Hyaluronan mediated motility receptor	HMMR	84.049	60553.9	0
	Q16594.1		Transcription initiation factor TFIID subunit 9	TAF9	28.956	60553.9	0
	Q96R06.2		Sperm-associated antigen 5	SPAG5	134.338	60553.9	0
	O75925.2	O75928.3	E3 SUMO-protein ligase PIAS1	PIAS1	71.79	60553.9	0
	Q5T6C5.1		Ataxin-7-like protein 2 [Homo sapiens]	ATXN7L2	77.132	60553.9	0
	Q99607.1		ETS-related transcription factor Elf-4	ELF4	70.686	60553.9	0
	P83916.1		Chromobox protein homolog 1	CBX1	21.405	60553.9	0
	Q9NUU7.1		ATP-dependent RNA helicase DDX19A	DDX19A	53.941	60553.9	0
	Q9Y2Z0.3		Protein SGT1 homolog	SUGT1	40.998	60553.9	0
	Q15643.3		Thyroid receptor-interacting protein 11	TRIP11	227.447	60553.9	0
	Q99719.1		Septin-5	SEPT5	42.75	60553.9	0
	Q14186.1		Transcription factor Dp-1	TFDP1	45.043	60553.9	0
	Q6UVJ0.1		Spindle assembly abnormal protein 6 homolog	SASS6	74.351	60553.9	0
	Q53EZ4.3		Centrosomal protein of 55 kDa	CEP55	54.145	60553.9	0
	Q96BD5.1		PHD finger protein 21A	PHF21A	74.807	60553.9	0
	Q9NXR8.2		Inhibitor of growth protein 3	ING3	46.713	60553.9	0
	Q9UKT4.1		F-box only protein 5	FBXO5	50.114	60553.9	0
	Q9GZM8.1		Nuclear distribution protein nudE-like 1	NDEL1	38.351	60553.9	0
	Q8IVW6.2		AT-rich interactive domain-containing protein 3B	ARID3B	60.6	60553.9	0
	P22392.1	O60361.1	Nucleoside diphosphate kinase B	NME2; NME1-NME2	17.287	60553.9	0	0.138158	2		2
	P17542.2		T-cell acute lymphocytic leukemia protein 1	TAL1	34.249	60553.9	0
	Q96KG9.1		N-terminal kinase-like protein	SCYL1	89.575	60553.9	0
	Q9H0C8.1		Integrin-linked kinase-associated serine/threonine phosphatase 2C	ILKAP	42.88	60553.9	0
	Q9Y678.1		Coatomer subunit gamma-1	COPG1	97.655	60553.9	0
	Q7Z628.1		Neuroepithelial cell-transforming gene 1 protein	NET1	67.698	60553.9	0
	Q6MZP7.3		Protein lin-54 homolog	LIN54	79.444	60553.9	0
	Q8IWJ2.4		GRIP and coiled-coil domain-containing protein 2	GCC2	195.789	60553.9	0
	Q9UPW0.2		Forkhead box protein J3 [Homo sapiens]	FOXJ3	68.917	60553.9	0
	O43615.2		Mitochondrial import inner membrane translocase subunit TIM44	TIMM44	51.323	60553.9	0
	Q9H9A6.1		Leucine-rich repeat-containing protein 40 [Homo sapiens]	LRRC40	68.207	60553.9	0	0.0299003	1	1	1
	Q53HL2.2		Borealin	CDCA8	31.304	60553.9	0
	A0MZ66.4		Shootin-1	KIAA1598; SHTN1	71.596	60553.9	0
	Q6P5Z2.1	Q16512.2; Q16513.1	Serine/threonine-protein kinase N3	PKN3	99.358	60553.9	0
	P17655.6		Calpain-2 catalytic subunit	CAPN2	79.945	60553.9	0
	Q8NB78.3		Lysine-specific histone demethylase 1B	KDM1B	92.039	60553.9	0
	Q9BQ70.1		Transcription factor 25	TCF25	76.619	60553.9	0
	Q9NS91.2		E3 ubiquitin-protein ligase RAD18	RAD18	56.187	60553.9	0
	P40763.2		Signal transducer and activator of transcription 3	STAT3	88.011	60553.9	0
	Q9H2P0.1		Activity-dependent neuroprotector homeobox protein	ADNP	123.485	60553.9	0
	O60493.3		Sorting nexin-3	SNX3	18.751	60553.9	0
	Q00587.1		Cdc42 effector protein 1	CDC42EP1	40.27	60553.9	0
	Q99541.2		Perilipin-2	PLIN2	48.045	60553.9	0
	Q6NT76.1		Homeobox-containing protein 1	HMBOX1	47.249	60553.9	0
	Q9UHV7.3		Mediator of RNA polymerase II transcription subunit 13	MED13	239.144	60553.9	0
	Q9Y5X1.1		Sorting nexin-9	SNX9	66.55	60553.9	0
	Q9Y232.2		Chromodomain Y-like protein	CDYL	66.44	60553.9	0
	P31350.1	Q7LG56.1	Ribonucleoside-diphosphate reductase subunit M2	RRM2	44.849	60553.9	0
	O95067.1		G2/mitotic-specific cyclin-B2 [Homo sapiens]	CCNB2	45.253	60553.9	0
	Q13330.2		Metastasis-associated protein MTA1 [Homo sapiens]	MTA1	80.735	60553.9	0
	Q9H2F5.1		Enhancer of polycomb homolog 1 [Homo sapiens]	EPC1	93.405	60553.9	0	0.0119617	1	1	1
ü	P04040.3		Catalase [Homo sapiens]	CAT	59.719	60553.9	0
	O95347.2		Structural maintenance of chromosomes protein 2	SMC2	135.572	60553.9	0
	Q9Y6A5.1		Transforming acidic coiled-coil-containing protein 3	TACC3	90.304	60553.9	0
	Q8IY18.2		Structural maintenance of chromosomes protein 5	SMC5	128.726	60553.9	0
	Q9Y371.1		Endophilin-B1	SH3GLB1	40.771	60553.9	0
	Q8WVK7.1		Spindle and kinetochore-associated protein 2	SKA2	14.179	60553.9	0
	O75420.2		GRB10-interacting GYF protein 1	GIGYF1	114.531	60553.9	0
	O14686.2		Histone-lysine N-methyltransferase 2D	KMT2D; MLL2	593.017	60553.9	0
	Q9NR46.1		Endophilin-B2	SH3GLB2	43.947	60553.9	0
	Q05D32.2		CTD small phosphatase-like protein 2	CTDSPL2	52.966	60553.9	0
	Q6WKZ4.3		Rab11 family-interacting protein 1	RAB11FIP1	137.083	60553.9	0
	Q96AV8.3		Transcription factor E2F7	E2F7	99.826	60553.9	0
	Q6UB99.3		Ankyrin repeat domain-containing protein 11	ANKRD11	297.731	60553.9	0
	P50552.3		Vasodilator-stimulated phosphoprotein	VASP	39.805	60553.9	0
	P26038.3	P35241.1	Moesin	MSN	67.778	60553.9	0
	P52701.2		DNA mismatch repair protein Msh6	MSH6	152.689	60553.9	0
	Q5T6F2.1		Ubiquitin-associated protein 2	UBAP2	117.044	60553.9	0
	O00299.4		Chloride intracellular channel protein 1	CLIC1	26.906	60553.9	0
	Q92831.3		Histone acetyltransferase KAT2B	KAT2B	92.954	60553.9	0
	Q8IU81.1		Interferon regulatory factor 2-binding protein 1	IRF2BP1	61.649	60553.9	0
	Q8IZH2.1		5'-3' exoribonuclease 1	XRN1	193.985	60553.9	0
	Q8TAT6.3		Nuclear protein localization protein 4 homolog	NPLOC4	68.077	60553.9	0
	Q9Y4E1.4	Q5SRD0.2; Q641Q2.3	WASH complex subunit 2C		144.824	60553.9	0
	Q14687.3		Genetic suppressor element 1 [Homo sapiens]	GSE1	136.081	60553.9	0
	A5YKK6.2		CCR4-NOT transcription complex subunit 1	CNOT1	266.768	60553.9	0
	Q15041.2		ADP-ribosylation factor-like protein 6-interacting protein 1	ARL6IP1	23.347	60553.9	0
	Q93045.3	Q9H169.1	Stathmin-2	STMN2	20.815	60553.9	0
	Q9NX70.1		Mediator of RNA polymerase II transcription subunit 29	MED29	21.06	60553.9	0
	Q8IWS0.1		PHD finger protein 6	PHF6	41.264	60553.9	0
	Q15404.3		Ras suppressor protein 1	RSU1	31.521	60553.9	0
	Q9H074.1		Polyadenylate-binding protein-interacting protein 1	PAIP1	53.491	60553.9	0
	Q5T749.1		Keratinocyte proline-rich protein	KPRP	64.093	60553.9	0
ü	Q6KB66.2	cont_Q0VBK2	Keratin, type II cytoskeletal 80	KRT80	50.494	60553.9	0	0.0243363	1		1
	Q8N9N7.1		Leucine-rich repeat-containing protein 57 [Homo sapiens]	LRRC57	26.737	60553.9	0
	Q6DD88.1		Atlastin-3 [Homo sapiens]	ATL3	60.503	60553.9	0
	P46063.3		ATP-dependent DNA helicase Q1	RECQL	73.41	60553.9	0
	P53814.7		Smoothelin [Homo sapiens]	SMTN	98.998	60553.9	0
	O75448.1		Mediator of RNA polymerase II transcription subunit 24	MED24	110.234	60553.9	0
	P14923.3	P35222.1	Junction plakoglobin	JUP	81.693	60553.9	0
	Q9NTI5.1		Sister chromatid cohesion protein PDS5 homolog B	PDS5B	164.563	60553.9	0
	Q9H2M9.1		Rab3 GTPase-activating protein non-catalytic subunit	RAB3GAP2	155.886	60553.9	0
	P50454.2		Serpin H1	SERPINH1	46.411	60553.9	0
	O60566.3		Mitotic checkpoint serine/threonine-protein kinase BUB1 beta	BUB1B	119.47	60553.9	0
	Q14C86.2		GTPase-activating protein and VPS9 domain-containing protein 1	GAPVD1	164.876	60553.9	0
	Q14807.5		Kinesin-like protein KIF22	KIF22	73.217	60553.9	0
	O15550.2	O14607.2	Lysine-specific demethylase 6A	KDM6A	154.079	60553.9	0
	P52739.2		Zinc finger protein 131 [Homo sapiens]	ZNF131	71.377	60553.9	0
	Q8IZT6.2		Abnormal spindle-like microcephaly-associated protein	ASPM	409.54	60553.9	0
	O95707.2		Ribonuclease P protein subunit p29	POP4	25.409	60553.9	0	0.0454545	1	1	2
ü	Q7RTS7.2	Q86Y46.1; Q3SY84.3	Keratin, type II cytoskeletal 74	KRT74	57.83	60553.9	0	0.0340265	2		3
	P14136.1	cont_P15241; cont_Q61726; Q14533.3; P78386.1; O43790.1; cont_P25691; P78385.2	Glial fibrillary acidic protein	GFAP	49.85	60553.9	0	0.0439815	2		2
	A0AV96.2	Q9NQ94.1	RNA-binding protein 47	RBM47	64.058	60553.9	0
	Q9P2K3.2		REST corepressor 3 [Homo sapiens]	RCOR3	55.547	60553.9	0	0.0585859	2		2
	Q9HBM6.1		Transcription initiation factor TFIID subunit 9B	TAF9B	27.604	60553.9	0
	P04350.2		Tubulin beta-4A chain	TUBB4A	49.554	60553.9	0	0.484234	25		82
	P28702.2		Retinoic acid receptor RXR-beta	RXRB	56.886	60553.9	0
	Q9NT62.1		Ubiquitin-like-conjugating enzyme ATG3	ATG3	35.841	60553.9	0
	Q9H361.2		Polyadenylate-binding protein 3	PABPC3	69.987	60553.9	0	0.202853	19		40
	Q9UMR2.1		ATP-dependent RNA helicase DDX19B	DDX19B	53.893	60553.9	0
ü	P04259.5	cont_REFSEQ:XP_932229; cont_P15241; cont_Q61726; Q14533.3; P78386.1; cont_Q8VED5; O43790.1; cont_P25691; P78385.2	Keratin, type II cytoskeletal 6B	KRT6B	60.03	60553.9	0	0.154255	14		23
ü	Q01546.2	cont_REFSEQ:XP_932229; cont_P15241; cont_Q61726; Q14533.3; P78386.1; O43790.1; cont_P25691; P78385.2	Keratin, type II cytoskeletal 2 oral	KRT76	65.8	60553.9	0	0.0877743	8	1	11
	P07196.3	P07197.3; Q16352.2	Neurofilament light polypeptide	NEFL	61.479	60553.9	0	0.0165746	1		2
	P49336.1	Q9BWU1.1	Cyclin-dependent kinase 8	CDK8	53.25	60553.9	0
	Q69YH5.2		Cell division cycle-associated protein 2	CDCA2	112.606	60553.9	0
ü	cont_P00760	Q9BYE2.5	Cationic trypsin OS=Bos_taurus PE=1 SV=3		25.769	60553.9	0	0.0325203	1		1
	Q2TAZ0.3		Autophagy-related protein 2 homolog A [Homo sapiens]	ATG2A	212.726	60553.9	0
	P35749.3	A7E2Y1.4; Q9UKX3.2; P11055.3; P12882.3; P12883.5; Q9UKX2.1; Q9Y623.2; P13533.5	Myosin-11	MYH11	227.199	60553.9	0	0.0882353	23		46
ü	cont_P04104.4		Keratin, type II cytoskeletal 1		65.565	60553.9	0	0.0392465	7		14
	Q06587.2		E3 ubiquitin-protein ligase RING1	RING1	42.403	60553.9	0	0.0344828	1		1
	Q5QJE6.2		Deoxynucleotidyltransferase terminal-interacting protein 2	DNTTIP2	84.418	60553.9	0	0.0185185	1	1	1
	Q9NWY4.2	A8MVJ9.1	Histone PARylation factor 1 [Homo sapiens]	C4orf27; HPF1	39.411	60553.9	0
	Q00534.1	Q96Q40.2; Q00535.3; P11802.2; O94921.3; Q07002.4; Q00537.2; Q00536.1	Cyclin-dependent kinase 6	CDK6	36.915	60553.9	0	0.0245399	1		1
	Q12873.3		Chromodomain-helicase-DNA-binding protein 3	CHD3	226.45	60553.9	0	0.006	1		1
	Q32MZ4.2		Leucine-rich repeat flightless-interacting protein 1	LRRFIP1	89.199	60553.9	0	0.0148515	1		1
	P20810.4		Calpastatin	CAST	76.526	60553.9	0
	O60907.3	Q9BQ87.1	F-box-like/WD repeat-containing protein TBL1X	TBL1X	62.456	60553.9	0	0.0225303	1		1
	Q8WU68.2		Splicing factor U2AF 26 kDa subunit	U2AF1L4	25.727	60553.9	0	0.131818	5		10
	Q99733.1		Nucleosome assembly protein 1-like 4	NAP1L4	42.797	60553.9	0
ü	cont_P05784	Q14532.3; O76015.3; O76013.1; Q15323.3; Q14525.3; cont_P02534; O76014.3	Keratin, type I cytoskeletal 18 OS=Mus musculus GN=Krt18 PE=1 SV=5		47.509	60553.9	0	0.122931	7		11
	Q9BR76.1	A9Z1Z3.1	Coronin-1B	CORO1B	54.2	60553.9	0	0.0143149	1	1	1
	P51572.3		B-cell receptor-associated protein 31	BCAP31	27.974	60553.9	0
	Q6P582.2	Q6NZ67.1	Mitotic-spindle organizing protein 2A	MZT2A	16.21	60553.9	0
	Q8IZD2.1		Inactive histone-lysine N-methyltransferase 2E	KMT2E; MLL5	204.838	60553.9	0
	P62834.1		Ras-related protein Rap-1A	RAP1A	20.974	60553.9	0	0.11413	2		2
	Q9H6T3.2		RNA polymerase II-associated protein 3 [Homo sapiens]	RPAP3	75.672	60553.9	0
	P61158.3		Actin-related protein 3	ACTR3	47.341	60553.9	0
ü	cont_P19013	P19013.5	Keratin, type II cytoskeletal 4 OS=Homo sapiens GN=KRT4 PE=1 SV=4		57.25	60553.9	0	0.0786517	5	1	7
	Q9H5X1.1		Cytosolic iron-sulfur assembly component 2A	FAM96A	18.343	60553.9	0
	P42684.1		Tyrosine-protein kinase ABL2	ABL2	128.263	60553.9	0	0.0338409	3		3
	P61289.1		Proteasome activator complex subunit 3	PSME3	29.488	60553.9	0
	Q9Y5L0.3		Transportin-3	TNPO3	104.136	60553.9	0
	Q15042.3		Rab3 GTPase-activating protein catalytic subunit	RAB3GAP1	110.454	60553.9	0
	Q9H2K8.2		Serine/threonine-protein kinase TAO3	TAOK3	105.34	60553.9	0
	P23381.2		Tryptophan--tRNA ligase, cytoplasmic	WARS	53.132	60553.9	0
	Q96KQ7.3		Histone-lysine N-methyltransferase EHMT2	EHMT2	132.287	60553.9	0	0.00743802	1	1	1
	P52732.2		Kinesin-like protein KIF11	KIF11	119.085	60553.9	0
	Q02224.2		Centromere-associated protein E	CENPE	316.219	60553.9	0
	Q9Y490.3		Talin-1 [Homo sapiens]	TLN1	269.599	60553.9	0
	O15379.2		Histone deacetylase 3	HDAC3	48.816	60553.9	0
	Q7Z3B3.2		KAT8 regulatory NSL complex subunit 1	KANSL1	120.951	60553.9	0
	Q13561.4		Dynactin subunit 2	DCTN2	44.204	60553.9	0
	Q9Y618.3		Nuclear receptor corepressor 2		273.489	60553.9	0	0.00318218	1		1
	Q9UKN8.2		General transcription factor 3C polypeptide 4	GTF3C4	91.923	60553.9	0
	Q9Y5X3.1		Sorting nexin-5 [Homo sapiens]	SNX5	46.787	60553.9	0
	Q7Z333.4		Probable helicase senataxin	SETX	302.689	60553.9	0
	Q96SB8.2		Structural maintenance of chromosomes protein 6	SMC6	126.246	60553.9	0
	Q9H582.2		Zinc finger protein 644	ZNF644	149.471	60553.9	0
	Q92793.3		CREB-binding protein	CREBBP	265.182	60553.9	0
	Q96S66.1		Chloride channel CLIC-like protein 1	CLCC1	61.983	60553.9	0
	Q2KHR3.3		Glutamine and serine-rich protein 1 [Homo sapiens]	QSER1	189.856	60553.9	0
	O60610.2		Protein diaphanous homolog 1	DIAPH1	141.258	60553.9	0
	Q9UKY1.1		Zinc fingers and homeoboxes protein 1 [Homo sapiens]	ZHX1	98.037	60553.9	0
	P21333.4		Filamin-A	FLNA	280.564	60553.9	0
	Q99728.2		BRCA1-associated RING domain protein 1	BARD1	86.593	60553.9	0
	Q8IWC1.2		MAP7 domain-containing protein 3 [Homo sapiens]	MAP7D3	98.368	60553.9	0
	Q9H4L7.2		SWI/SNF-related matrix-associated actin-dependent regulator of chromatin subfamily A containing DEAD/H box 1	SMARCAD1	117.328	60553.9	0
	Q9ULK4.2		Mediator of RNA polymerase II transcription subunit 23	MED23	156.372	60553.9	0
	Q8NEZ4.3		Histone-lysine N-methyltransferase 2C	KMT2C; MLL3	541.028	60553.9	0
	Q9Y6G9.3		Cytoplasmic dynein 1 light intermediate chain 1	DYNC1LI1	56.544	60553.9	0
	Q86UV5.1		Ubiquitin carboxyl-terminal hydrolase 48	USP48	118.956	60553.9	0
	Q15154.5		Pericentriolar material 1 protein		228.403	60553.9	0
	Q8NFC6.2		Biorientation of chromosomes in cell division protein 1-like 1 [Homo sapiens]	BOD1L1	330.266	60553.9	0
	Q5JSL3.2		Dedicator of cytokinesis protein 11	DOCK11	237.519	60553.9	0
	Q96L91.4		E1A-binding protein p400	EP400	343.276	60553.9	0
	Q7LBC6.2		Lysine-specific demethylase 3B	KDM3B	191.461	60553.9	0
	O00268.2		Transcription initiation factor TFIID subunit 4	TAF4	110.047	60553.9	0
	Q9Y4C1.4		Lysine-specific demethylase 3A	KDM3A	147.248	60553.9	0
	Q6W2J9.1		BCL-6 corepressor	BCOR	192.069	60553.9	0
	P48643.1		T-complex protein 1 subunit epsilon	CCT5	59.633	60553.9	0
	Q14149.3		MORC family CW-type zinc finger protein 3	MORC3	107.045	60553.9	0
	O14965.2	Q96GD4.3; Q9UQB9.1	Aurora kinase A	AURKA	45.781	60553.9	0
	Q14141.4		Septin-6 [Homo sapiens]	SEPT6	49.685	60553.9	0
	P16435.2		NADPH--cytochrome P450 reductase	POR	76.641	60553.9	0
	O75131.1	Q86YQ8.2; Q96FN4.3; Q9HCH3.2; Q9UBL6.1; Q8IYJ1.3; O95741.3; Q96A23.1	Copine-3	CPNE3	60.092	60553.9	0
	Q15008.1		26S proteasome non-ATPase regulatory subunit 6	PSMD6	45.502	60553.9	0
	P26196.2		Probable ATP-dependent RNA helicase DDX6	DDX6	54.382	60553.9	0
	Q9Y6X9.2	Q86VD1.2	ATPase MORC2	MORC2	117.75	60553.9	0
	P55060.3		Exportin-2	CSE1L	110.346	60553.9	0
	Q16531.1		DNA damage-binding protein 1	DDB1	126.887	60553.9	0	0.00877193	1	1	1
	Q99676.4	Q5MCW4.1; P17027.3; Q96NJ6.1; O15535.1; Q9HCZ1.2; Q96NG5.1; Q8WV37.2; P17023.4; P17020.3; Q5HYK9.2; P21506.3; Q8TAU3.2; Q86W11.1; P17036.3; O43309.1; P17025.2; Q6NX49.1; O14709.1; Q9P2J8.3; O43830.1; Q49AA0.2; P17032.3; Q8N883.2; Q9BY31.2; P0CG24.1	Zinc finger protein 184 [Homo sapiens]	ZNF184	86.119	60553.9	0	0.011984	1		1
	Q9Y4A5.3		Transformation/transcription domain-associated protein	TRRAP	437.318	60553.9	0	0.00259134	1	1	1
	P53396.3		ATP-citrate synthase	ACLY	120.762	60553.9	0
	Q6ZW49.2		PAX-interacting protein 1	PAXIP1	121.265	60553.9	0
	Q16181.2		Septin-7	SEPT7	50.648	60553.9	0
	Q9NSD9.3		Phenylalanine--tRNA ligase beta subunit	FARSB	66.074	60553.9	0
	Q2TBE0.4		CWF19-like protein 2 [Homo sapiens]	CWF19L2	103.722	60553.9	0
	Q9UBU8.2		Mortality factor 4-like protein 1	MORF4L1	41.448	60553.9	0
	O14976.2		Cyclin-G-associated kinase [Homo sapiens]	GAK	143.1	60553.9	0
	Q9BTC8.2		Metastasis-associated protein MTA3 [Homo sapiens]	MTA3	67.461	60553.9	0
	Q12955.3	Q01484.4	Ankyrin-3	ANK3	480.113	60553.9	0
	P46940.1		Ras GTPase-activating-like protein IQGAP1	IQGAP1	189.134	60553.9	0
	P78559.6		Microtubule-associated protein 1A	MAP1A	305.298	60553.9	0	0.00356761	1		1
	P48681.2		Nestin [Homo sapiens]	NES	177.332	60553.9	0
	Q9NTJ3.2		Structural maintenance of chromosomes protein 4	SMC4	147.091	60553.9	0
	Q7Z478.2		ATP-dependent RNA helicase DHX29	DHX29	155.139	60553.9	0
	Q9C0C2.4		182 kDa tankyrase-1-binding protein [Homo sapiens]	TNKS1BP1	181.685	60553.9	0
	P07814.5		Bifunctional glutamate/proline--tRNA ligase	EPRS	170.483	60553.9	0
	Q8N3U4.3	Q9UJ98.2; Q8WVM7.3	Cohesin subunit SA-2	STAG2	141.235	60553.9	0
	Q8IY33.1		MICAL-like protein 2	MICALL2	97.442	60553.9	0
	P49368.4		T-complex protein 1 subunit gamma	CCT3	60.495	60553.9	0
	Q12789.4		General transcription factor 3C polypeptide 1	GTF3C1	238.725	60553.9	0
	O14980.1		Exportin-1	XPO1	123.306	60553.9	0	0.00840336	1	1	1
	Q96RL1.2		BRCA1-A complex subunit RAP80	UIMC1	79.678	60553.9	0
	Q9UK61.3		Protein TASOR	FAM208A	188.914	60553.9	0	0.00419162	1	1	1
	Q92766.3		Ras-responsive element-binding protein 1	RREB1	181.306	60553.9	0
	Q562F6.2		Shugoshin 2	SGOL2; SGO2	144.65	60553.9	0
	O14646.2		Chromodomain-helicase-DNA-binding protein 1	CHD1	196.567	60553.9	0	0.0233918	4		4
	Q86TB9.2		Protein PAT1 homolog 1	PATL1	86.796	60553.9	0
	Q9UIG0.2		Tyrosine-protein kinase BAZ1B	BAZ1B	170.796	60553.9	0	0.00674309	1	1	1
ü	cont_P19909		Immunoglobulin G-binding protein G OS=Streptococcus sp. group G GN=spg PE=1 SV=1		63.253	60553.9	0
	O75175.1		CCR4-NOT transcription complex subunit 3	CNOT3	81.822	60553.9	0
	Q15652.2		Probable JmjC domain-containing histone demethylation protein 2C	JMJD1C	284.349	60553.9	0
	Q93074.4	Q86YW9.2	Mediator of RNA polymerase II transcription subunit 12	MED12	242.928	60553.9	0
	Q14147.2		Probable ATP-dependent RNA helicase DHX34	DHX34	128.04	60553.9	0
	Q14204.5		Cytoplasmic dynein 1 heavy chain 1	DYNC1H1	532.072	60553.9	0
	Q5C9Z4.1		Nucleolar MIF4G domain-containing protein 1	NOM1	96.198	60553.9	0
	Q9NQV6.3		PR domain zinc finger protein 10	PRDM10	130.054	60553.9	0
	Q86U86.1		Protein polybromo-1	PBRM1	192.825	60553.9	0
	Q14258.2		E3 ubiquitin/ISG15 ligase TRIM25	TRIM25	70.928	60553.9	0	0.015873	1	1	1
	Q9UM54.4		Unconventional myosin-VI	MYO6	149.596	60553.9	0
	Q9BRX2.2		Protein pelota homolog [Homo sapiens]	PELO	43.332	60553.9	0
	Q8WX92.1		Negative elongation factor B	COBRA1; NELFB	65.655	60553.9	0
	O60841.4		Eukaryotic translation initiation factor 5B	EIF5B	138.742	60553.9	0
	Q9NW82.1		WD repeat-containing protein 70 [Homo sapiens]	WDR70	73.155	60553.9	0
	Q16775.2		Hydroxyacylglutathione hydrolase, mitochondrial	HAGH	33.784	60553.9	0
	Q9H9F9.2		Actin-related protein 5	ACTR5	68.254	60553.9	0
	Q9ULG1.2		Chromatin-remodeling ATPase INO80	INO80	176.643	60553.9	0
	Q99549.2		M-phase phosphoprotein 8	MPHOSPH8	97.123	60553.9	0
	Q12888.2		TP53-binding protein 1	TP53BP1	213.443	60553.9	0
	Q5VZL5.1		Zinc finger MYM-type protein 4	ZMYM4	172.677	60553.9	0	0.00839793	1	1	1
	Q8WYP5.3		Protein ELYS	AHCTF1	252.342	60553.9	0	0.00529568	1	1	1
	Q6ZRS2.3		Helicase SRCAP	SRCAP	343.343	60553.9	0
	Q9BVJ6.1	Q5TAP6.1	U3 small nucleolar RNA-associated protein 14 homolog A	UTP14A	87.924	60553.9	0	0.0142672	1	1	1
	Q8IWI9.4		MAX gene-associated protein		335.951	60553.9	0
	Q96JM3.2		Chromosome alignment-maintaining phosphoprotein 1	CHAMP1	89.043	60553.9	0
	Q8NG31.3		Kinetochore scaffold 1	CASC5; KNL1	265.224	60553.9	0
	Q9ULL5.3		Proline-rich protein 12 [Homo sapiens]		210.914	60553.9	0
	Q96B26.1		Exosome complex component RRP43	EXOSC8	30.02	60467	96302.4	0.057971	1	1	1
	Q92925.3		SWI/SNF-related matrix-associated actin-dependent regulator of chromatin subfamily D member 2	SMARCD2	58.884	60233.8	95931	0.0207156	1	1	1
	Q14669.1		E3 ubiquitin-protein ligase TRIP12	TRIP12	220.296	59156.8	94215.7	0.0220884	3	3	3
	O14497.3		AT-rich interactive domain-containing protein 1A	ARID1A	241.892	58742.9	93556.6	0.0100656	2	2	2
	O15357.2		Phosphatidylinositol 3,4,5-trisphosphate 5-phosphatase 2	INPPL1	138.513	56086.8	89326.4	0.0135135	2	2	2
	O00139.3		Kinesin-like protein KIF2A	KIF2A	79.905	55140.3	87818.9	0.0254958	2	2	2
	O60315.1		Zinc finger E-box-binding homeobox 2	ZEB2	136.361	51710.6	82356.6	0.00906096	1	1	1
	Q9P2D1.3		Chromodomain-helicase-DNA-binding protein 7	CHD7	335.717	50921.7	81100.1	0.0103437	3	1	3
	Q7KZ85.2		Transcription elongation factor SPT6	SUPT6H	198.949	48923.3	77917.4	0.0254925	3	3	3
	P27708.3		CAD protein	CAD	242.829	44955.7	71598.4	0.0103371	2	2	3
	Q86TJ2.2		Transcriptional adapter 2-beta	TADA2B	48.44	44634.2	71086.5	0.0261905	1	1	1
	Q68CP9.2		AT-rich interactive domain-containing protein 2	ARID2	197.268	43812.2	69777.3	0.00544959	1	1	1
	Q86YP4.1		Transcriptional repressor p66-alpha	GATAD2A	68.021	43559.3	69374.4	0.0379147	2	1	2
	O75376.2	Q9H4R4.1	Nuclear receptor corepressor 1	NCOR1	270.044	39401.2	62752.1	0.0180328	4	3	4
	P15924.3		Desmoplakin	DSP	331.569	38864.3	61897	0.0104493	3	3	3
	P48729.2	Q8N752.2	Casein kinase I isoform alpha	CSNK1A1	38.89	38747.4	61710.8	0.0534125	2	2	2
	Q14692.1		Ribosome biogenesis protein BMS1 homolog	BMS1	145.716	38737.6	61695.3	0.00936037	1	1	1
	Q969G3.2		SWI/SNF-related matrix-associated actin-dependent regulator of chromatin subfamily E member 1	SMARCE1	46.621	38577.3	61440	0.0291971	1	1	1
	Q8WWM7.2		Ataxin-2-like protein	ATXN2L	113.304	37761	60139.9	0.00837209	1	1	1
	Q01813.2		ATP-dependent 6-phosphofructokinase, platelet type	PFKP	85.542	37721.1	60076.2	0.0267857	1	1	1
	O60664.3		Perilipin-3	PLIN3	47.046	36764.8	58553.3	0.0276498	1	1	1
ü	P08779.4	Q14532.3; cont_Q9Z2K1; O76015.3; O76013.1; Q15323.3; Q8N1A0.1; Q14525.3; cont_Q9D312; Q7Z3Y9.2; cont_P02534; cont_Q3ZAW8; O76014.3; P35900.1	Keratin, type I cytoskeletal 16	KRT16	51.236	35952.6	57259.8	0.135307	10	1	21
	Q86UX7.1		Fermitin family homolog 3	FERMT3	75.905	35472.3	56494.8	0.011994	1	1	1
	Q9UPP1.3	O75151.4	Histone lysine demethylase PHF8	PHF8	117.79	35356.7	56310.7	0.0132075	1	1	1
	Q96Q89.3		Kinesin-like protein KIF20B	KIF20B	210.5	34191.9	54455.6	0.00494506	1	1	1
	P30876.1		DNA-directed RNA polymerase II subunit RPB2	POLR2B	133.811	33940.7	54055.4	0.0434412	3	3	3
	Q9BUR4.1		Telomerase Cajal body protein 1	WRAP53	59.272	32285	51418.6	0.0656934	2	2	2
	Q15059.1	Q58F21.4	Bromodomain-containing protein 3	BRD3	79.492	31255	49778.1	0.0123967	1	1	1
	Q7Z417.1		Nuclear fragile X mental retardation-interacting protein 2	NUFIP2	76.075	30138.8	48000.4	0.0316547	2	2	2
	P27816.3		Microtubule-associated protein 4	MAP4	120.93	29427.9	46868.2
	Q13322.2		Growth factor receptor-bound protein 10	GRB10	67.189	27744.9	44187.8	0.0151515	1	1	1
	P50570.2	Q9UQ16.4	Dynamin-2 [Homo sapiens]	DNM2	98.003	26599.5	42363.5	0.0252874	2	1	2
	O14579.3		Coatomer subunit epsilon	COPE	34.46	24667.5	39286.6	0.0876623	1	1	1
	Q8TDD1.2		ATP-dependent RNA helicase DDX54	DDX54	98.534	24093.6	38372.6	0.045403	3	3	3
	Q68DK7.3		Male-specific lethal 1 homolog	MSL1	67.087	23729.7	37793	0.0211726	1	1	1
	Q29RF7.1		Sister chromatid cohesion protein PDS5 homolog A	PDS5A	150.734	19458.6	30990.6	0.00972326	1	1	1
	Q12830.3		Nucleosome-remodeling factor subunit BPTF	BPTF	338.054	17123.5	27271.7	0.00656599	2	2	2
	O43166.4	O60292.3; Q9P2F8.2	Signal-induced proliferation-associated 1-like protein 1	SIPA1L1	199.904	16419.8	26150.9	0.0110865	2	2	2
	O00255.4		Menin [Homo sapiens]	MEN1	67.981	15625.1	24885.2	0.0211382	1	1	1
	Q9P270.2		SLAIN motif-containing protein 2 [Homo sapiens]	SLAIN2	62.505	14930	23778.2	0.0464716	1	1	1
	O43663.2		Protein regulator of cytokinesis 1 [Homo sapiens]	PRC1	71.562	14256	22704.8	0.0209677	1	1	1
	Q709C8.1		Vacuolar protein sorting-associated protein 13C [Homo sapiens]	VPS13C	422.124	11589.3	18457.6	0.00319744	1	1	1
	O15047.3		Histone-lysine N-methyltransferase SETD1A	SETD1A	185.92	10789.3	17183.4	0.00820152	1	1	1
	Q92616.6		eIF-2-alpha kinase activator GCN1	GCN1L1; GCN1	292.572	10341.7	16470.7	0.00411831	1	1	1
ü	P20930.3		Filaggrin [Homo sapiens]	FLG	434.922	6436.67	10251.3	0.00320118	1	1	1
	Q14315.3	O75369.2	Filamin-C	FLNC	290.841	5256.6	8371.89	0.0113761	2	2	2
	A6NHR9.2		Structural maintenance of chromosomes flexible hinge domain-containing protein 1	SMCHD1	226.231	3100.17	4937.48	0.00498753	1	1	1

## Sheet: THOC1-GFP IP+Grad
Contaminant	Accession	Protein group accessions	Description	Genes	MW[kDa]	Norm. Area	Area	Coverage	# Peptides	# Unique peptides	# PSMs
ü	cont_P00761		Trypsin OS=Sus scrofa PE=1 SV=1		24.394	1.65137e+09	1.65137e+09	0.467532	23	22	65
	Q16777.4		Histone H2A type 2-C	HIST2H2AC	13.98	1.3393e+09	1.3393e+09	0.124031	2		6
	P84243.2		Histone H3.3 [Homo sapiens]	H3F3A; H3F3AP4; H3F3B	15.319	7.79289e+08	7.79289e+08	0.220588	7	7	10
	P62805.2		Histone H4 [Homo sapiens]	HIST1H4A; HIST1H4F; HIST1H4D; HIST1H4J; HIST2H4A; HIST2H4B; HIST1H4H; HIST1H4C; HIST4H4; HIST1H4E; HIST1H4I; HIST1H4B; HIST1H4K; HIST1H4L	11.36	6.8616e+08	6.8616e+08	0.330097	6	6	12
	P07910.4		Heterogeneous nuclear ribonucleoproteins C1/C2	HNRNPC	33.65	6.27737e+08	6.27737e+08	0.379085	20	20	33
	P68104.1		Elongation factor 1-alpha 1	EEF1A1	50.109	4.48684e+08	4.48684e+08	0.123377	8	8	10
	Q5QNW6.3		Histone H2B type 2-F	HIST2H2BF	13.912	2.68561e+08	2.68561e+08	0.15873	2	2	3
	Q86V81.3		THO complex subunit 4	ALYREF	26.872	1.80613e+08	1.80613e+08	0.599222	21	21	25
	Q16629.1		Serine/arginine-rich splicing factor 7	SRSF7	27.35	1.29843e+08	1.29843e+08	0.252101	6	5	9
	P38919.4		Eukaryotic initiation factor 4A-III	EIF4A3	46.841	1.23798e+08	1.23798e+08	0.379562	17	14	24
	Q96FV9.1		THO complex subunit 1	THOC1	75.619	1.16107e+08	1.16107e+08	0.290715	24	24	28
	P06576.3		ATP synthase subunit beta, mitochondrial	ATP5B	56.525	1.07307e+08	1.07307e+08	0.094518	5	5	11
	P84103.1		Serine/arginine-rich splicing factor 3	SRSF3	19.318	9.7875e+07	9.7875e+07	0.396341	8	7	11
	P61326.1	Q96A72.1	Protein mago nashi homolog [Homo sapiens]	MAGOH	17.153	9.096e+07	9.096e+07	0.212329	4	4	6
	O00422.1		Histone deacetylase complex subunit SAP18	SAP18	17.55	9.0928e+07	9.0928e+07	0.490196	11	11	14
	Q13838.1		Spliceosome RNA helicase DDX39B	DDX39B	48.96	8.19461e+07	8.19461e+07	0.315421	14	5	17
	Q86W42.1		THO complex subunit 6 homolog	THOC6	37.511	7.96754e+07	7.96754e+07	0.366569	11	11	13
	P84090.1		Enhancer of rudimentary homolog [Homo sapiens]	ERH	12.251	7.94585e+07	7.94585e+07	0.336538	3	3	5
ü	cont_P60712		Actin, cytoplasmic 1 OS=Bos_taurus GN=ACTB PE=1 SV=1		41.71	7.90476e+07	7.90476e+07	0.24	12	3	25
ü	P07477.1		Trypsin-1	PRSS1	26.541	7.69407e+07	7.69407e+07	0.0769231	8	7	10
	Q8NI27.2		THO complex subunit 2	THOC2	182.659	7.63688e+07	7.63688e+07	0.188952	34	34	54
	Q07955.2		Serine/arginine-rich splicing factor 1	SRSF1	27.728	7.16482e+07	7.16482e+07	0.548387	14	14	18
	Q6I9Y2.3		THO complex subunit 7 homolog	THOC7	23.728	7.06492e+07	7.06492e+07	0.348039	8	8	11
	Q13769.2		THO complex subunit 5 homolog	THOC5	78.458	6.72157e+07	6.72157e+07	0.18448	16	16	21
	P62995.1		Transformer-2 protein homolog beta	TRA2B	33.646	6.32871e+07	6.32871e+07	0.177083	7	5	11
	P62304.1		Small nuclear ribonucleoprotein E	SNRPE	10.797	6.07931e+07	6.07931e+07	0.119565	2	2	4
	P38159.3		RNA-binding motif protein, X chromosome	RBMX	42.306	5.29436e+07	5.29436e+07	0.15601	7	1	9
	P08579.1		U2 small nuclear ribonucleoprotein B''	SNRPB2	25.47	5.12571e+07	5.12571e+07	0.191111	5	4	5
	O43390.1		Heterogeneous nuclear ribonucleoprotein R	HNRNPR	70.899	5.11111e+07	5.11111e+07	0.200632	13	10	15
	Q96J01.1		THO complex subunit 3	THOC3	38.747	4.87879e+07	4.87879e+07	0.245014	8	8	10
	P62316.1		Small nuclear ribonucleoprotein Sm D2	SNRPD2	13.518	4.75544e+07	4.75544e+07	0.313559	5	5	8
	P62308.1		Small nuclear ribonucleoprotein G	SNRPG	8.49	4.74538e+07	4.74538e+07	0.0921053	1	1	1
	Q9Y3Y2.2		Chromatin target of PRMT1 protein	CHTOP	26.38	4.38513e+07	4.38513e+07	0.145161	5	5	6
	Q15287.1		RNA-binding protein with serine-rich domain 1	RNPS1	34.188	4.27281e+07	4.27281e+07	0.186885	6	6	6
	P51991.2		Heterogeneous nuclear ribonucleoprotein A3	HNRNPA3	39.571	4.14333e+07	4.14333e+07	0.296296	8	8	10
	P25705.1		ATP synthase subunit alpha, mitochondrial	ATP5A1	59.714	3.93147e+07	3.93147e+07	0.0488246	3	3	3
	P11142.1		Heat shock cognate 71 kDa protein	HSPA8	70.854	3.87334e+07	3.87334e+07	0.103715	9	3	14
	P04406.3		Glyceraldehyde-3-phosphate dehydrogenase	GAPDH	36.03	3.422e+07	3.422e+07	0.0567164	3	3	5
	Q08170.2		Serine/arginine-rich splicing factor 4	SRSF4	56.645	3.27074e+07	3.27074e+07	0.123482	7	2	7
	P09661.2		U2 small nuclear ribonucleoprotein A'	SNRPA1	28.398	3.24934e+07	3.24934e+07	0.207843	6	6	7
	P62987.2		Ubiquitin-60S ribosomal protein L40	UBA52	14.719	3.20955e+07	3.20955e+07	0.148438	3	3	3
	P08621.2		U1 small nuclear ribonucleoprotein 70 kDa	SNRNP70	51.526	3.05156e+07	3.05156e+07	0.208238	10	10	10
	P68363.1		Tubulin alpha-1B chain	TUBA1B	50.12	2.97224e+07	2.97224e+07	0.241685	9	1	10
	Q15393.4		Splicing factor 3B subunit 3	SF3B3	135.492	2.85619e+07	2.85619e+07	0.162695	19	19	24
	Q9Y5S9.1		RNA-binding protein 8A	RBM8A; LOC101060541	19.877	2.80938e+07	2.80938e+07	0.155172	4	4	5
	Q14103.1		Heterogeneous nuclear ribonucleoprotein D0	HNRNPD	38.41	2.65945e+07	2.65945e+07	0.0957747	3	3	3
	Q15424.4		Scaffold attachment factor B1	SAFB	102.58	2.65767e+07	2.65767e+07	0.148634	19	15	23
	P31153.1		S-adenosylmethionine synthase isoform type-2	MAT2A	43.633	2.43633e+07	2.43633e+07	0.0379747	2	2	3
	Q86U42.3		Polyadenylate-binding protein 2	PABPN1	32.729	2.3483e+07	2.3483e+07	0.143791	4	4	4
	P62318.1		Small nuclear ribonucleoprotein Sm D3	SNRPD3	13.907	2.28102e+07	2.28102e+07	0.0714286	2	2	2
	Q9Y383.2		Putative RNA-binding protein Luc7-like 2 [Homo sapiens]	LUC7L2	46.486	2.24992e+07	2.24992e+07	0.308673	13	8	17
	P31943.4		Heterogeneous nuclear ribonucleoprotein H	HNRNPH1	49.198	2.07678e+07	2.07678e+07	0.276169	11	9	12
	P62306.1		Small nuclear ribonucleoprotein F	SNRPF	9.719	2.06675e+07	2.06675e+07	0.244186	3	3	3
	Q96MU7.3		YTH domain-containing protein 1	YTHDC1	84.649	2.06529e+07	2.06529e+07	0.0715268	5	5	7
	Q01130.4		Serine/arginine-rich splicing factor 2	SRSF2	25.461	2.02686e+07	2.02686e+07	0.19457	4	4	4
	P61006.1		Ras-related protein Rab-8A	RAB8A	23.653	1.92353e+07	1.92353e+07	0.144928	3	1	6
	Q13595.1		Transformer-2 protein homolog alpha	TRA2A	32.669	1.91288e+07	1.91288e+07	0.180851	6	4	9
	O75494.1		Serine/arginine-rich splicing factor 10	SRSF10; LOC100996657	31.282	1.87184e+07	1.87184e+07	0.194656	5	5	5
	Q14151.1		Scaffold attachment factor B2	SAFB2	107.408	1.86596e+07	1.86596e+07	0.152151	17	13	20
	Q12905.2		Interleukin enhancer-binding factor 2	ILF2	43.035	1.82039e+07	1.82039e+07	0.123077	4	4	4
	P37837.2		Transaldolase [Homo sapiens]	TALDO1	37.516	1.81844e+07	1.81844e+07	0.0504451	3	3	3
	P52272.3		Heterogeneous nuclear ribonucleoprotein M	HNRNPM	77.464	1.806e+07	1.806e+07	0.252055	16	16	18
	P62258.1		14-3-3 protein epsilon	YWHAE	29.155	1.80059e+07	1.80059e+07	0.101961	4	4	5
	Q8IYB3.2		Serine/arginine repetitive matrix protein 1	SRRM1	102.274	1.73232e+07	1.73232e+07	0.182522	18	18	25
	P62826.3		GTP-binding nuclear protein Ran	RAN	24.408	1.71474e+07	1.71474e+07	0.087963	2	2	3
	Q00839.6		Heterogeneous nuclear ribonucleoprotein U	HNRNPU	90.528	1.7127e+07	1.7127e+07	0.138182	11	11	15
	O95232.2		Luc7-like protein 3	LUC7L3	51.435	1.67709e+07	1.67709e+07	0.178241	8	8	9
	P0DN76.1		Splicing factor U2AF 35 kDa subunit-like protein	U2AF1; LOC102724594; U2AF1L5	27.854	1.64601e+07	1.64601e+07	0.0875	3	3	3
	Q12906.3		Interleukin enhancer-binding factor 3	ILF3	95.279	1.63656e+07	1.63656e+07	0.173378	15	15	21
	Q92841.2		Probable ATP-dependent RNA helicase DDX17	DDX17	80.222	1.57842e+07	1.57842e+07	0.163237	13	6	15
	P22626.2		Heterogeneous nuclear ribonucleoproteins A2/B1	HNRNPA2B1	37.407	1.57214e+07	1.57214e+07	0.334278	9	8	10
	Q1KMD3.1		Heterogeneous nuclear ribonucleoprotein U-like protein 2	HNRNPUL2	85.052	1.50988e+07	1.50988e+07	0.242303	17	17	18
	Q9UKM9.1		RNA-binding protein Raly	RALY	32.444	1.45938e+07	1.45938e+07	0.173203	5	5	5
	Q14498.2		RNA-binding protein 39	RBM39	59.343	1.45501e+07	1.45501e+07	0.135849	6	6	6
	Q92871.2		Phosphomannomutase 1	PMM1	29.728	1.4514e+07	1.4514e+07	0.0419847	2	2	3
	P67809.3		Y-box-binding protein 1	YBX1	35.903	1.37842e+07	1.37842e+07	0.141975	4	1	5
	P48735.2		Isocitrate dehydrogenase [NADP], mitochondrial	IDH2	50.877	1.34683e+07	1.34683e+07	0.0575221	3	2	3
	Q15029.1		116 kDa U5 small nuclear ribonucleoprotein component	EFTUD2	109.366	1.3342e+07	1.3342e+07	0.219136	19	18	21
	Q13247.2		Serine/arginine-rich splicing factor 6	SRSF6	39.563	1.28976e+07	1.28976e+07	0.215116	10	5	10
	Q99798.2		Aconitate hydratase, mitochondrial	ACO2	85.372	1.28211e+07	1.28211e+07	0.0294872	3	3	3
	P0DMV8.1		Heat shock 70 kDa protein 1A	HSPA1B; HSPA1A	70.009	1.27714e+07	1.27714e+07	0.109204	7	1	10
	P62424.2		60S ribosomal protein L7a	RPL7A	29.977	1.25257e+07	1.25257e+07	0.112782	3	3	3
	P52298.1		Nuclear cap-binding protein subunit 2	NCBP2	17.99	1.25159e+07	1.25159e+07	0.0961538	2	2	2
	Q13885.1		Tubulin beta-2A chain	TUBB2A	49.875	1.18458e+07	1.18458e+07	0.0808989	5		7
	P14678.2		Small nuclear ribonucleoprotein-associated proteins B and B'	SNRPB	24.594	1.18457e+07	1.18457e+07	0.216667	5	5	6
	O75533.3		Splicing factor 3B subunit 1	SF3B1	145.738	1.13419e+07	1.13419e+07	0.133436	15	15	18
	Q99729.2		Heterogeneous nuclear ribonucleoprotein A/B	HNRNPAB	36.202	1.13331e+07	1.13331e+07	0.174699	7	6	8
	Q7RTV0.1		PHD finger-like domain-containing protein 5A	PHF5A	12.397	1.04757e+07	1.04757e+07	0.272727	3	3	3
	P09012.3		U1 small nuclear ribonucleoprotein A	SNRPA	31.259	1.01852e+07	1.01852e+07	0.134752	4	3	5
	P11940.2		Polyadenylate-binding protein 1	PABPC1	70.626	9.5317e+06	9.5317e+06	0.108491	8	5	9
	Q13435.2		Splicing factor 3B subunit 2	SF3B2	100.165	9.27253e+06	9.27253e+06	0.141899	13	13	15
	Q13242.1		Serine/arginine-rich splicing factor 9	SRSF9	25.526	9.18405e+06	9.18405e+06	0.226244	6	6	6
	P23284.2		Peptidyl-prolyl cis-trans isomerase B	PPIB	23.728	9.1118e+06	9.1118e+06	0.0601852	1	1	1
	P35268.2		60S ribosomal protein L22	RPL22	14.778	8.73775e+06	8.73775e+06	0.101562	1	1	1
	P61204.2		ADP-ribosylation factor 3 [Homo sapiens]	ARF3	20.588	8.54201e+06	8.54201e+06	0.143646	3	1	4
	P52209.3		6-phosphogluconate dehydrogenase, decarboxylating [Homo sapiens]	PGD	53.106	8.50391e+06	8.50391e+06	0.0351967	1	1	3
	P43243.2		Matrin-3 [Homo sapiens]	MATR3	94.565	8.4369e+06	8.4369e+06	0.120425	8	8	8
	P62314.1		Small nuclear ribonucleoprotein Sm D1	SNRPD1	13.273	8.43088e+06	8.43088e+06	0.176471	1	1	2
	P31040.2		Succinate dehydrogenase [ubiquinone] flavoprotein subunit, mitochondrial	SDHA	72.645	8.04856e+06	8.04856e+06	0.0436747	4	4	4
	Q15428.2		Splicing factor 3A subunit 2	SF3A2	49.224	7.99994e+06	7.99994e+06	0.0387931	2	2	2
	O43809.1		Cleavage and polyadenylation specificity factor subunit 5	NUDT21	26.211	7.80236e+06	7.80236e+06	0.0792952	2	2	2
	O60506.2		Heterogeneous nuclear ribonucleoprotein Q	SYNCRIP	69.56	7.31069e+06	7.31069e+06	0.17817	9	6	10
	O43143.2		Pre-mRNA-splicing factor ATP-dependent RNA helicase DHX15	DHX15	90.875	7.23393e+06	7.23393e+06	0.139623	11	11	11
	Q9UKV3.2		Apoptotic chromatin condensation inducer in the nucleus	ACIN1	151.771	6.99699e+06	6.99699e+06	0.0700969	8	8	8
	Q9BWJ5.1		Splicing factor 3B subunit 5	SF3B5	10.129	6.85918e+06	6.85918e+06	0.302326	2	2	3
	Q13427.2		Peptidyl-prolyl cis-trans isomerase G	PPIG	88.564	6.79058e+06	6.79058e+06	0.0981432	6	6	8
	Q14240.2		Eukaryotic initiation factor 4A-II	EIF4A2	46.373	6.67079e+06	6.67079e+06	0.0835381	4		5
	P52597.3		Heterogeneous nuclear ribonucleoprotein F	HNRNPF	45.643	6.5501e+06	6.5501e+06	0.118072	4	3	5
	Q6P2Q9.2		Pre-mRNA-processing-splicing factor 8	PRPF8	273.427	6.50758e+06	6.50758e+06	0.124625	30	30	33
	P62263.3		40S ribosomal protein S14	RPS14	16.263	6.46757e+06	6.46757e+06	0.0728477	1	1	1
	P68371.1		Tubulin beta-4B chain	TUBB4B	49.799	6.2617e+06	6.2617e+06	0.114607	6	1	9
	Q13243.1		Serine/arginine-rich splicing factor 5	SRSF5	31.245	5.86043e+06	5.86043e+06	0.0772059	2	1	2
	P09651.5		Heterogeneous nuclear ribonucleoprotein A1	HNRNPA1	38.723	5.38691e+06	5.38691e+06	0.201613	7	6	9
	Q09161.1		Nuclear cap-binding protein subunit 1	NCBP1	91.781	5.37454e+06	5.37454e+06	0.135443	7	7	7
ü	P35030.2		Trypsin-3	PRSS3	32.508	5.36735e+06	5.36735e+06	0.0427632	2	2	2
	P14866.2		Heterogeneous nuclear ribonucleoprotein L	HNRNPL	64.092	5.32537e+06	5.32537e+06	0.142615	6	6	7
	O75643.2		U5 small nuclear ribonucleoprotein 200 kDa helicase	SNRNP200	244.353	5.14759e+06	5.14759e+06	0.11985	24	24	24
	Q96DI7.1		U5 small nuclear ribonucleoprotein 40 kDa protein	SNRNP40	39.286	5.0855e+06	5.0855e+06	0.0616246	2	2	2
	P05387.1		60S acidic ribosomal protein P2	RPLP2	11.658	4.9021e+06	4.9021e+06	0.217391	2	2	2
ü	P13645.6		Keratin, type I cytoskeletal 10	KRT10	58.792	4.6674e+06	4.6674e+06	0.119863	7	2	7
	P51149.1		Ras-related protein Rab-7a [Homo sapiens]	RAB7A	23.475	4.57225e+06	4.57225e+06	0.0966184	2	2	2
	P46781.3		40S ribosomal protein S9	RPS9	22.578	4.55547e+06	4.55547e+06	0.118557	3	3	3
	Q9H307.5		Pinin		81.579	4.47109e+06	4.47109e+06	0.0711297	5	5	5
	P62820.3		Ras-related protein Rab-1A	RAB1A	22.663	4.41537e+06	4.41537e+06	0.146341	3	1	4
	Q53F19.2		Nuclear cap-binding protein subunit 3	C17orf85; NCBP3	70.549	4.26466e+06	4.26466e+06	0.108065	6	6	6
	O75400.2		Pre-mRNA-processing factor 40 homolog A	PRPF40A	108.737	4.11875e+06	4.11875e+06	0.0491118	4	4	4
	Q12874.1		Splicing factor 3A subunit 3	SF3A3	58.812	4.00318e+06	4.00318e+06	0.0938124	4	4	4
	P49756.3		RNA-binding protein 25	RBM25	100.124	3.87477e+06	3.87477e+06	0.0937129	8	8	8
	Q9NZI8.2		Insulin-like growth factor 2 mRNA-binding protein 1	IGF2BP1	63.441	3.85255e+06	3.85255e+06	0.143847	7	6	8
	Q99459.2		Cell division cycle 5-like protein	CDC5L	92.194	3.83744e+06	3.83744e+06	0.0224439	2	2	2
	Q6PJT7.1		Zinc finger CCCH domain-containing protein 14	ZC3H14	82.823	3.80356e+06	3.80356e+06	0.100543	6	6	7
	Q13151.1		Heterogeneous nuclear ribonucleoprotein A0	HNRNPA0	30.822	3.76999e+06	3.76999e+06	0.160656	3	3	3
	P22087.2		rRNA 2'-O-methyltransferase fibrillarin	FBL	33.763	3.6578e+06	3.6578e+06	0.0373832	1	1	1
	P35637.1		RNA-binding protein FUS	FUS	53.394	3.53387e+06	3.53387e+06	0.0893536	4	2	4
	P10809.2		60 kDa heat shock protein, mitochondrial	HSPD1	61.016	3.50424e+06	3.50424e+06	0.0157068	2	2	2
	P17844.1		Probable ATP-dependent RNA helicase DDX5	DDX5	69.105	3.50391e+06	3.50391e+06	0.201954	16	9	19
	P61978.1		Heterogeneous nuclear ribonucleoprotein K	HNRNPK	50.944	3.40826e+06	3.40826e+06	0.0604752	2	2	2
	P62851.1		40S ribosomal protein S25	RPS25	13.734	3.37677e+06	3.37677e+06	0.08	1	1	1
	Q15459.1		Splicing factor 3A subunit 1	SF3A1	88.831	3.18909e+06	3.18909e+06	0.0857503	6	6	6
	P46782.4		40S ribosomal protein S5	RPS5	22.862	3.06576e+06	3.06576e+06	0.0441176	1	1	1
	P38646.2		Stress-70 protein, mitochondrial	HSPA9	73.635	3.00927e+06	3.00927e+06	0.0353461	4	3	4
ü	P35908.2		Keratin, type II cytoskeletal 2 epidermal	KRT2	65.393	2.79253e+06	2.79253e+06	0.183099	8	7	11
	Q9UMS4.1		Pre-mRNA-processing factor 19	PRPF19	55.146	2.75579e+06	2.75579e+06	0.0615079	2	2	2
	P36578.5		60S ribosomal protein L4	RPL4	47.667	2.73131e+06	2.73131e+06	0.0210773	1	1	1
	P00558.3		Phosphoglycerate kinase 1	PGK1	44.586	2.70315e+06	2.70315e+06	0.0743405	2	2	3
	P0DP23.1		Calmodulin-1 [Homo sapiens]		16.827	2.70144e+06	2.70144e+06	0.174497	2	2	2
	Q15365.2		Poly(rC)-binding protein 1	PCBP1	37.474	2.62858e+06	2.62858e+06	0.140449	4	1	4
	P62269.3		40S ribosomal protein S18	RPS18	17.708	2.6111e+06	2.6111e+06	0.111842	2	2	2
	Q9BUQ8.3		Probable ATP-dependent RNA helicase DDX23	DDX23	95.524	2.54387e+06	2.54387e+06	0.0646341	5	5	5
	Q15427.1		Splicing factor 3B subunit 4	SF3B4	44.357	2.53686e+06	2.53686e+06	0.0801887	2	2	2
	P61353.2		60S ribosomal protein L27	RPL27	15.788	2.50193e+06	2.50193e+06	0.0661765	1	1	1
ü	cont_P04264		Keratin, type II cytoskeletal 1 OS=Homo sapiens GN=KRT1 PE=1 SV=6		65.999	2.47801e+06	2.47801e+06	0.125776	6	4	6
	P50914.4		60S ribosomal protein L14	RPL14	23.417	2.39832e+06	2.39832e+06	0.0511628	1	1	1
	Q13310.1		Polyadenylate-binding protein 4	PABPC4	70.738	2.39431e+06	2.39431e+06	0.0776398	6	3	6
	Q8IW45.1		ATP-dependent (S)-NAD(P)H-hydrate dehydratase	CARKD; NAXD	36.553	2.29077e+06	2.29077e+06	0.0345821	1	1	1
	P62491.3		Ras-related protein Rab-11A	RAB11A	24.378	2.24943e+06	2.24943e+06	0.0509259	1	1	1
	Q9Y3X0.1		Coiled-coil domain-containing protein 9 [Homo sapiens]	CCDC9	59.667	2.10644e+06	2.10644e+06	0.0640301	3	3	3
	Q13148.1		TAR DNA-binding protein 43	TARDBP	44.711	2.0897e+06	2.0897e+06	0.0990338	3	3	3
	Q8NAV1.1		Pre-mRNA-splicing factor 38A [Homo sapiens]	PRPF38A	37.453	2.07722e+06	2.07722e+06	0.0641026	2	2	2
	O14979.3		Heterogeneous nuclear ribonucleoprotein D-like	HNRNPDL; HNRPDL	46.409	2.07365e+06	2.07365e+06	0.109524	4	3	5
	P62277.2		40S ribosomal protein S13	RPS13	17.212	2.04111e+06	2.04111e+06	0.178808	2	2	2
	P26368.4		Splicing factor U2AF 65 kDa subunit	U2AF2	53.467	2.03055e+06	2.03055e+06	0.0989474	3	3	3
	Q07666.1		KH domain-containing, RNA-binding, signal transduction-associated protein 1	KHDRBS1	48.197	2.0147e+06	2.0147e+06	0.0225734	1	1	1
	Q16630.2		Cleavage and polyadenylation specificity factor subunit 6	CPSF6	59.173	1.9937e+06	1.9937e+06	0.0254083	1	1	2
	O43447.1		Peptidyl-prolyl cis-trans isomerase H	PPIH	19.196	1.96954e+06	1.96954e+06	0.0451977	1	1	1
	P14868.2		Aspartate--tRNA ligase, cytoplasmic	DARS	57.1	1.9616e+06	1.9616e+06	0.0199601	1	1	1
	O94906.1		Pre-mRNA-processing factor 6	PRPF6	106.858	1.85882e+06	1.85882e+06	0.0605739	6	6	7
	Q5VTL8.1		Pre-mRNA-splicing factor 38B	PRPF38B	64.429	1.78568e+06	1.78568e+06	0.0549451	3	3	3
	P07900.5		Heat shock protein HSP 90-alpha	HSP90AA1	84.607	1.74985e+06	1.74985e+06	0.0355191	2	1	2
	P08865.4		40S ribosomal protein SA	RPSA	32.833	1.74375e+06	1.74375e+06	0.101695	2	2	2
	Q01844.1		RNA-binding protein EWS	EWSR1	68.436	1.69363e+06	1.69363e+06	0.035061	2	2	2
	Q9NWB6.1		Arginine and glutamate-rich protein 1 [Homo sapiens]	ARGLU1	33.197	1.67986e+06	1.67986e+06	0.025641	1	1	1
	P13639.4		Elongation factor 2	EEF2	95.277	1.67026e+06	1.67026e+06	0.025641	3	2	5
	Q96QD9.3		UAP56-interacting factor	FYTTD1	35.796	1.63504e+06	1.63504e+06	0.106918	3	3	3
	Q96KR1.2		Zinc finger RNA-binding protein	ZFR	116.939	1.60892e+06	1.60892e+06	0.0735568	6	6	6
	P62280.3		40S ribosomal protein S11	RPS11	18.419	1.55502e+06	1.55502e+06	0.0632911	1	1	1
	P42285.3		Exosome RNA helicase MTR4	SKIV2L2	117.729	1.54318e+06	1.54318e+06	0.084453	7	7	8
	Q9BXP5.1		Serrate RNA effector molecule homolog	SRRT	100.604	1.49418e+06	1.49418e+06	0.076484	6	6	7
	Q86VM9.2		Zinc finger CCCH domain-containing protein 18	ZC3H18	106.315	1.39176e+06	1.39176e+06	0.0734523	5	5	6
	O43172.2		U4/U6 small nuclear ribonucleoprotein Prp4	PRPF4	58.412	1.31829e+06	1.31829e+06	0.0766283	3	3	3
	P62241.2		40S ribosomal protein S8	RPS8	24.19	1.31693e+06	1.31693e+06	0.0528846	1	1	1
	Q02543.2		60S ribosomal protein L18a	RPL18A	20.749	1.28498e+06	1.28498e+06	0.0397727	1	1	1
	O75874.2		Isocitrate dehydrogenase [NADP] cytoplasmic	IDH1	46.63	1.11195e+06	1.11195e+06	0.0797101	4	3	5
	Q9ULD0.3		2-oxoglutarate dehydrogenase-like, mitochondrial	OGDHL	114.409	1.09769e+06	1.09769e+06	0.0168317	2	2	2
	P49821.4		NADH dehydrogenase [ubiquinone] flavoprotein 1, mitochondrial	NDUFV1	50.785	1.03138e+06	1.03138e+06	0.0323276	1	1	1
	Q08211.4		ATP-dependent RNA helicase A	DHX9	140.869	1.02628e+06	1.02628e+06	0.0811024	7	7	7
	P62495.3		Eukaryotic peptide chain release factor subunit 1	ETF1	49	957327	957327	0.0228833	1	1	1
	P35250.3		Replication factor C subunit 2	RFC2	39.132	908698	908698	0.0225989	1	1	1
	Q9BQE3.1		Tubulin alpha-1C chain	TUBA1C	49.863	846871	846871	0.242762	9	1	10
	P67775.1		Serine/threonine-protein phosphatase 2A catalytic subunit alpha isoform	PPP2CA	35.571	818341	818341	0.02589	1	1	1
	Q9NW64.1		Pre-mRNA-splicing factor RBM22	RBM22	46.865	813747	813747	0.0404762	1	1	1
	Q9NR30.5		Nucleolar RNA helicase 2	DDX21	87.29	806124	806124	0.0561941	4	4	4
	Q9Y2W1.2		Thyroid hormone receptor-associated protein 3	THRAP3	108.601	798803	798803	0.0596859	5	5	5
	Q02878.3		60S ribosomal protein L6	RPL6	32.708	785675	785675	0.0729167	2	2	2
	Q9Y3B4.1		Splicing factor 3B subunit 6	SF3B14; SF3B6	14.576	783865	783865	0.112	1	1	1
	P62195.1		26S proteasome regulatory subunit 8	PSMC5	45.597	768601	768601	0.0541872	2	2	2
	Q07020.2		60S ribosomal protein L18	RPL18	21.621	733737	733737	0.0585106	1	1	1
	Q13573.1		SNW domain-containing protein 1	SNW1	61.456	733520	733520	0.0429104	2	2	2
	P62917.2		60S ribosomal protein L8	RPL8	28.007	730069	730069	0.0622568	1	1	1
	Q9NRW3.2		DNA dC->dU-editing enzyme APOBEC-3C	APOBEC3C	22.811	705885	705885	0.0684211	1	1	1
	Q9Y333.1		U6 snRNA-associated Sm-like protein LSm2	LSM2	10.828	703134	703134	0.2	1	1	1
	O60306.4		RNA helicase aquarius	AQR	171.186	562576	562576	0.023569	3	3	3
	P08670.4		Vimentin [Homo sapiens]	VIM	53.619	536143	536143	0.0214592	1	1	1
	Q9BUJ2.2		Heterogeneous nuclear ribonucleoprotein U-like protein 1	HNRNPUL1	95.679	528534	528534	0.0151869	1	1	1
	P61247.2		40S ribosomal protein S3a	RPS3A	29.926	522035	522035	0.030303	1	1	1
	P63244.3		Receptor of activated protein C kinase 1	GNB2L1; RACK1	35.055	521617	521617	0.0315457	1	1	2
	Q9UJV9.2		Probable ATP-dependent RNA helicase DDX41	DDX41	69.793	517593	517593	0.0401929	2	2	2
	Q8WWY3.2		U4/U6 small nuclear ribonucleoprotein Prp31	PRPF31	55.421	508842	508842	0.0140281	1	1	1
	Q9UQ35.2		Serine/arginine repetitive matrix protein 2	SRRM2	299.438	498743	498743	0.0265262	6	6	7
	Q9NYF8.2		Bcl-2-associated transcription factor 1	BCLAF1	106.059	476452	476452	0.0304348	2	2	2
	Q7L014.2		Probable ATP-dependent RNA helicase DDX46	DDX46	117.29	473688	473688	0.0368574	3	3	3
	A6NHL2.2		Tubulin alpha chain-like 3 [Homo sapiens]	TUBAL3	49.877	462890	462890	0.0381166	1	1	1
	Q9HCS7.2		Pre-mRNA-splicing factor SYF1	XAB2	99.946	446034	446034	0.0467836	4	4	4
	P62701.2		40S ribosomal protein S4, X isoform	RPS4X	29.579	400028	400028	0.0342205	1	1	1
	O00148.2		ATP-dependent RNA helicase DDX39A	DDX39A	49.098	396265	396265	0.208431	10	1	12
	P13010.3		X-ray repair cross-complementing protein 5	XRCC5	82.652	383639	383639	0.0314208	2	2	2
	O43719.1		HIV Tat-specific factor 1	HTATSF1	85.801	379598	379598	0.010596	1	1	1
	P17987.1		T-complex protein 1 subunit alpha	TCP1	60.306	379322	379322	0.0179856	1	1	1
	P06733.2		Alpha-enolase	ENO1	47.139	377862	377862	0.0299539	1	1	1
	Q9NQ29.1		Putative RNA-binding protein Luc7-like 1	LUC7L	43.701	326499	326499	0.142857	6	1	9
	P11586.3		C-1-tetrahydrofolate synthase, cytoplasmic	MTHFD1	101.495	322373	322373	0.0235294	2	2	2
	P12956.2		X-ray repair cross-complementing protein 6	XRCC6	69.799	314286	314286	0.0197044	1	1	1
	P16403.2		Histone H1.2	HIST1H1C	21.352	307818	307818	0.0516432	1	1	1
	Q5BKZ1.2		DBIRD complex subunit ZNF326	ZNF326	65.613	295099	295099	0.0223368	1	1	1
	Q9HCE1.2		Helicase MOV-10	MOV10	113.599	270506	270506	0.0299103	2	2	2
	Q9BWF3.1		RNA-binding protein 4	RBM4	40.289	268978	268978	0.0274725	1		1
	Q9NYV4.2		Cyclin-dependent kinase 12	CDK12	164.054	263923	263923	0.00536913	1	1	3
	O15042.2		U2 snRNP-associated SURP motif-containing protein	U2SURP	118.219	262362	262362	0.00680272	1	1	1
	O43660.1		Pleiotropic regulator 1 [Homo sapiens]	PLRG1	57.158	255642	255642	0.0155642	1	1	1
	Q53GS9.2		U4/U6.U5 tri-snRNP-associated protein 2	USP39	65.34	237806	237806	0.0389381	1	1	1
	P49368.4		T-complex protein 1 subunit gamma	CCT3	60.495	214949	214949	0.012844	1	1	1
	P08238.4		Heat shock protein HSP 90-beta	HSP90AB1	83.212	212625	212625	0.019337	1		1
	O00571.3		ATP-dependent RNA helicase DDX3X	DDX3X	73.198	211912	211912	0.0332326	4	1	6
	P48643.1		T-complex protein 1 subunit epsilon	CCT5	59.633	207958	207958	0.0147874	1	1	1
	P55072.4		Transitional endoplasmic reticulum ATPase	VCP	89.266	207031	207031
ü	cont_P00032		3C protease		21.661	202287	0
	Q01105.3		Protein SET	SET	33.469	202287	0
	P07437.2		Tubulin beta chain	TUBB	49.639	202287	0	0.0810811	5		7
	P52294.3		Importin subunit alpha-5	KPNA1	60.184	202287	0
	Q6NZY4.2		Zinc finger CCHC domain-containing protein 8	ZCCHC8	78.529	202287	0
	P52292.1		Importin subunit alpha-1	KPNA2	57.826	202287	0
	Q9Y580.1		RNA-binding protein 7	RBM7	30.485	202287	0
ü	cont_P35527		Keratin, type I cytoskeletal 9 OS=Homo sapiens GN=KRT9 PE=1 SV=3		62.027	202287	0	0.011236	1		1
ü	P81605.2		Dermcidin	DCD	11.277	202287	0
	P68400.1		Casein kinase II subunit alpha	CSNK2A1	45.115	202287	0
	P09234.1		U1 small nuclear ribonucleoprotein C	SNRPC	17.381	202287	0
	P67870.1		Casein kinase II subunit beta	CSNK2B	24.926	202287	0
	O75340.1		Programmed cell death protein 6	PDCD6	21.855	202287	0
	Q09028.3		Histone-binding protein RBBP4	RBBP4	47.626	202287	0
	Q8N163.2		Cell cycle and apoptosis regulator protein 2	CCAR2; KIAA1967	102.838	202287	0
	O75937.2		DnaJ homolog subfamily C member 8	DNAJC8	29.823	202287	0
	Q8WXA9.1		Splicing regulatory glutamine/lysine-rich protein 1	SREK1	59.345	202287	0
	P10155.2		60 kDa SS-A/Ro ribonucleoprotein	TROVE2	60.631	202287	0
	P62753.1		40S ribosomal protein S6	RPS6	28.663	202287	0
	P27708.3		CAD protein	CAD	242.829	202287	0
	O00505.2		Importin subunit alpha-4	KPNA3	57.775	202287	0
	O95816.1		BAG family molecular chaperone regulator 2	BAG2	23.757	202287	0
	Q9Y265.1		RuvB-like 1	RUVBL1	50.196	202287	0
	Q92769.2		Histone deacetylase 2	HDAC2	55.329	202287	0
	Q05519.1		Serine/arginine-rich splicing factor 11	SRSF11	53.51	202287	0
	Q9BWU0.1		Kanadaptin	SLC4A1AP	88.759	202287	0
	O60684.1		Importin subunit alpha-7	KPNA6	59.991	202287	0
	Q9Y230.3		RuvB-like 2	RUVBL2	51.125	202287	0
ü	cont_P05787		Keratin, type II cytoskeletal 8 OS=Homo sapiens GN=KRT8 PE=1 SV=7		53.671	202287	0	0.0207039	1		1
	Q15007.2		Pre-mRNA-splicing regulator WTAP	WTAP	44.217	202287	0
	Q9BUF5.1		Tubulin beta-6 chain	TUBB6	49.825	202287	0	0.0538117	4		6
	P04792.2		Heat shock protein beta-1	HSPB1	22.768	202287	0
	O94776.1		Metastasis-associated protein MTA2	MTA2	74.976	202287	0
	Q99832.2		T-complex protein 1 subunit eta	CCT7	59.329	202287	0
	Q9ULX6.4		A-kinase anchor protein 8-like		71.595	202287	0
	P50990.4		T-complex protein 1 subunit theta	CCT8	59.583	202287	0
	Q5RKV6.1		Exosome complex component MTR3	EXOSC6	28.218	202287	0
ü	P02533.4		Keratin, type I cytoskeletal 14	KRT14	51.529	202287	0	0.0487288	4		4
	P51532.2		Transcription activator BRG1	SMARCA4	184.53	202287	0
	P23396.2		40S ribosomal protein S3	RPS3	26.671	202287	0
ü	P13647.3		Keratin, type II cytoskeletal 5	KRT5	62.34	202287	0	0.0169492	1		1
	P21127.4		Cyclin-dependent kinase 11B		92.563	202287	0
	Q9BZK7.1		F-box-like/WD repeat-containing protein TBL1XR1	TBL1XR1	55.56	202287	0
	Q13547.1		Histone deacetylase 1	HDAC1	55.068	202287	0
	O96019.1		Actin-like protein 6A	ACTL6A	47.43	202287	0
	P54198.2		Protein HIRA	HIRA	111.764	202287	0
	Q14980.2		Nuclear mitotic apparatus protein 1	NUMA1	238.115	202287	0
	P19784.1		Casein kinase II subunit alpha'	CSNK2A2	41.187	202287	0
	P50991.4		T-complex protein 1 subunit delta	CCT4	57.888	202287	0
	P62244.2		40S ribosomal protein S15a	RPS15A	14.83	202287	0
	P52434.4		DNA-directed RNA polymerases I, II, and III subunit RPABC3	POLR2H	17.132	202287	0
	P43362.1		Melanoma-associated antigen 9	MAGEA9; MAGEA9B	35.066	202287	0
	P60660.2		Myosin light polypeptide 6	MYL6	16.919	202287	0
	P05783.2		Keratin, type I cytoskeletal 18	KRT18	48.029	202287	0	0.0162791	1		1
	Q69YN4.2		Protein virilizer homolog [Homo sapiens]	KIAA1429; VIRMA	201.898	202287	0
	P35579.4		Myosin-9	MYH9	226.392	202287	0
	O00629.1		Importin subunit alpha-3	KPNA4	57.851	202287	0
	P55769.3		NHP2-like protein 1	NHP2L1; SNU13	14.165	202287	0
	P60866.1		40S ribosomal protein S20	RPS20	13.364	202287	0
	Q6UN15.1		Pre-mRNA 3'-end-processing factor FIP1	FIP1L1	66.487	202287	0
	Q9UBQ5.1		Eukaryotic translation initiation factor 3 subunit K	EIF3K	25.043	202287	0
	P60228.1		Eukaryotic translation initiation factor 3 subunit E	EIF3E	52.187	202287	0
	P40227.3		T-complex protein 1 subunit zeta	CCT6A	57.988	202287	0
	P78371.4		T-complex protein 1 subunit beta	CCT2	57.452	202287	0
	P31689.2		DnaJ homolog subfamily A member 1	DNAJA1	44.839	202287	0
	Q15366.1		Poly(rC)-binding protein 2	PCBP2	38.556	202287	0	0.106849	3		3
	Q8N684.1		Cleavage and polyadenylation specificity factor subunit 7	CPSF7	52.018	202287	0
	P12829.3		Myosin light chain 4	MYL4	21.551	202287	0
	Q13868.2		Exosome complex component RRP4	EXOSC2	32.768	202287	0
	Q99873.3		Protein arginine N-methyltransferase 1		42.434	202287	0
	Q14152.1		Eukaryotic translation initiation factor 3 subunit A	EIF3A	166.468	202287	0
	Q71UI9.3		Histone H2A.V	H2AFV	13.501	202287	0	0.125	2		6
	P68133.1		Actin, alpha skeletal muscle	ACTA1	42.024	202287	0	0.156499	9		20
	P25789.1		Proteasome subunit alpha type-4	PSMA4	29.465	202287	0
	Q9UKL0.2		REST corepressor 1	RCOR1	53.295	202287	0
	P55884.3		Eukaryotic translation initiation factor 3 subunit B	EIF3B	92.424	202287	0
	Q7L2H7.1		Eukaryotic translation initiation factor 3 subunit M	EIF3M	42.476	202287	0
	P28072.4		Proteasome subunit beta type-6	PSMB6	25.341	202287	0
	O75934.1		Pre-mRNA-splicing factor SPF27	BCAS2	26.115	202287	0
	Q9Y262.1		Eukaryotic translation initiation factor 3 subunit L	EIF3L	66.684	202287	0
	Q9HCD5.2		Nuclear receptor coactivator 5	NCOA5	65.496	202287	0
	Q8NHZ8.1		Anaphase-promoting complex subunit CDC26	CDC26	9.771	202287	0
	O15371.1		Eukaryotic translation initiation factor 3 subunit D	EIF3D	63.932	202287	0
	P06748.2		Nucleophosmin	NPM1	32.555	202287	0
	O75190.2		DnaJ homolog subfamily B member 6	DNAJB6	36.065	202287	0
	P02100.2		Hemoglobin subunit epsilon	HBE1	16.192	202287	0
	O00303.1		Eukaryotic translation initiation factor 3 subunit F	EIF3F	37.54	202287	0
	O15372.1		Eukaryotic translation initiation factor 3 subunit H	EIF3H	39.905	202287	0
	Q99613.1		Eukaryotic translation initiation factor 3 subunit C	EIF3C	105.278	202287	0
	Q9UIA9.3		Exportin-7	XPO7	123.828	202287	0
	O60341.2		Lysine-specific histone demethylase 1A	KDM1A	92.845	202287	0
	Q10570.2		Cleavage and polyadenylation specificity factor subunit 1	CPSF1	160.782	202287	0
	Q9Y5Q8.2		General transcription factor 3C polypeptide 5	GTF3C5	59.533	202287	0
	Q13263.5		Transcription intermediary factor 1-beta	TRIM28	88.493	202287	0
	Q8IX01.2		SURP and G-patch domain-containing protein 2	SUGP2	120.132	202287	0
	Q8IX12.2		Cell division cycle and apoptosis regulator protein 1	CCAR1	132.739	202287	0
	P62081.1		40S ribosomal protein S7	RPS7	22.113	202287	0
	Q9Y6J0.1		Calcineurin-binding protein cabin-1	CABIN1	246.197	202287	0
	Q9H814.1		Phosphorylated adapter RNA export protein	PHAX	44.375	202287	0
	O95639.1		Cleavage and polyadenylation specificity factor subunit 4	CPSF4	30.235	202287	0
	P30876.1		DNA-directed RNA polymerase II subunit RPB2	POLR2B	133.811	202287	0
	Q9NV88.2		Integrator complex subunit 9	INTS9	73.767	202287	0
	P23246.2		Splicing factor, proline- and glutamine-rich	SFPQ	76.102	202287	0
	Q16576.1		Histone-binding protein RBBP7	RBBP7	47.79	202287	0
	Q12996.1		Cleavage stimulation factor subunit 3	CSTF3	82.869	202287	0
	Q15024.3		Exosome complex component RRP42	EXOSC7	31.801	202287	0
	P62266.3		40S ribosomal protein S23	RPS23	15.798	202287	0
	P39019.2		40S ribosomal protein S19	RPS19	16.051	202287	0
	Q96B26.1		Exosome complex component RRP43	EXOSC8	30.02	202287	0
	O95071.2		E3 ubiquitin-protein ligase UBR5	UBR5	309.158	202287	0
	Q9UKF6.1		Cleavage and polyadenylation specificity factor subunit 3	CPSF3	77.436	202287	0
	P20618.2		Proteasome subunit beta type-1	PSMB1	26.472	202287	0
	P78527.3		DNA-dependent protein kinase catalytic subunit	PRKDC	468.788	202287	0
	Q15233.4		Non-POU domain-containing octamer-binding protein	NONO	54.197	202287	0
	P60900.1		Proteasome subunit alpha type-6	PSMA6	27.382	202287	0
	O75821.2		Eukaryotic translation initiation factor 3 subunit G	EIF3G	35.589	202287	0
	Q9UHR5.1		SAP30-binding protein	SAP30BP	33.85	202287	0
	O15379.2		Histone deacetylase 3	HDAC3	48.816	202287	0
	Q96JB3.2		Hypermethylated in cancer 2 protein	HIC2	66.114	202287	0
	Q02413.2		Desmoglein-1	DSG1	113.676	202287	0
	P62249.2		40S ribosomal protein S16	RPS16	16.435	202287	0
ü	P08727.4		Keratin, type I cytoskeletal 19	KRT19	44.079	202287	0	0.035	2		2
	P09874.4		Poly [ADP-ribose] polymerase 1	PARP1	113.012	202287	0
	P25786.1		Proteasome subunit alpha type-1	PSMA1	29.537	202287	0
	Q9UBL3.1		Set1/Ash2 histone methyltransferase complex subunit ASH2	ASH2L	68.679	202287	0
	P49959.3		Double-strand break repair protein MRE11	MRE11A; MRE11	80.543	202287	0
	Q9UK58.1		Cyclin-L1	CCNL1	59.597	202287	0
	P24928.2		DNA-directed RNA polymerase II subunit RPB1	POLR2A	217.039	202287	0
	Q9NQT5.3		Exosome complex component RRP40	EXOSC3	29.553	202287	0
	O14818.1		Proteasome subunit alpha type-7	PSMA7	27.87	202287	0
	P13674.2		Prolyl 4-hydroxylase subunit alpha-1	P4HA1	61.011	202287	0
	Q92878.1		DNA repair protein RAD50	RAD50	153.797	202287	0
	Q96HW7.2		Integrator complex subunit 4	INTS4	108.102	202287	0
	Q9NPD3.3		Exosome complex component RRP41	EXOSC4	26.366	202287	0
	P30153.4		Serine/threonine-protein phosphatase 2A 65 kDa regulatory subunit A alpha isoform	PPP2R1A	65.267	202287	0
	O43395.2		U4/U6 small nuclear ribonucleoprotein Prp3	PRPF3	77.481	202287	0
	Q6P9B9.1		Integrator complex subunit 5	INTS5	107.927	202287	0
	P28070.4		Proteasome subunit beta type-4	PSMB4	29.185	202287	0
	P25787.2		Proteasome subunit alpha type-2	PSMA2	25.882	202287	0
	P61163.1		Alpha-centractin	ACTR1A	42.587	202287	0
	O14776.2		Transcription elongation regulator 1	TCERG1	123.823	202287	0
	P17858.6		ATP-dependent 6-phosphofructokinase, liver type	PFKL	84.964	202287	0
	Q06265.3		Exosome complex component RRP45	EXOSC9	48.918	202287	0
	Q9P2N5.2		RNA-binding protein 27	RBM27	118.645	202287	0
	Q5T200.1		Zinc finger CCCH domain-containing protein 13 [Homo sapiens]	ZC3H13	196.519	202287	0
	Q13042.2		Cell division cycle protein 16 homolog	CDC16	71.609	202287	0
	P12270.3		Nucleoprotein TPR	TPR	267.131	202287	0
	Q12789.4		General transcription factor 3C polypeptide 1	GTF3C1	238.725	202287	0
	Q14839.2		Chromodomain-helicase-DNA-binding protein 4	CHD4	217.867	202287	0
	Q9BZZ5.3		Apoptosis inhibitor 5	API5	58.968	202287	0
	Q6ZU65.2		Ubinuclein-2 [Homo sapiens]	UBN2	145.998	202287	0
	Q9NPF5.1		DNA methyltransferase 1-associated protein 1	DMAP1	52.96	202287	0
	P19338.3		Nucleolin	NCL	76.568	202287	0
	Q8N201.2		Integrator complex subunit 1	INTS1	244.143	202287	0
	P84098.1		60S ribosomal protein L19	RPL19	23.451	202287	0
	P15976.1		Erythroid transcription factor	GATA1	42.724	202287	0
	O43823.1		A-kinase anchor protein 8	AKAP8	76.061	202287	0
	Q13501.1		Sequestosome-1	SQSTM1	47.657	202287	0
	Q9H2U1.2		ATP-dependent DNA/RNA helicase DHX36	DHX36	114.688	202287	0
	Q9UJX2.3		Cell division cycle protein 23 homolog	CDC23	68.79	202287	0
	Q9UJX3.4		Anaphase-promoting complex subunit 7	ANAPC7	66.813	202287	0
	Q9NVH2.1		Integrator complex subunit 7	INTS7	106.766	202287	0
	P31942.2		Heterogeneous nuclear ribonucleoprotein H3	HNRNPH3	36.903	202287	0	0.0231214	1		1
	Q9H9B1.4		Histone-lysine N-methyltransferase EHMT1	EHMT1	141.377	202287	0
	O75152.3		Zinc finger CCCH domain-containing protein 11A [Homo sapiens]	ZC3H11A	89.076	202287	0
	Q9UNP9.1		Peptidyl-prolyl cis-trans isomerase E	PPIE	33.41	202287	0
	O75081.2		Protein CBFA2T3	CBFA2T3	71.148	202287	0
	P22090.2		40S ribosomal protein S4, Y isoform 1	RPS4Y1	29.437	202287	0
	O14744.4		Protein arginine N-methyltransferase 5	PRMT5	72.638	202287	0
	Q96L91.4		E1A-binding protein p400	EP400	343.276	202287	0
	P11021.2		Endoplasmic reticulum chaperone BiP	HSPA5	72.288	202287	0	0.0412844	3		6
	Q14204.5		Cytoplasmic dynein 1 heavy chain 1	DYNC1H1	532.072	202287	0
	Q14966.2		Zinc finger protein 638	ZNF638	220.488	202287	0	0.00556117	1	1	1
	P28074.3		Proteasome subunit beta type-5	PSMB5	28.462	202287	0
	Q92922.3		SWI/SNF complex subunit SMARCC1	SMARCC1	122.79	202287	0
	Q9NWH9.2		SAFB-like transcription modulator	SLTM	117.079	202287	0
	Q9BZJ0.4		Crooked neck-like protein 1	CRNKL1	100.389	202287	0	0.0106132	1	1	1
	P18583.4		Protein SON	SON	263.664	202287	0
	Q9Y5Q9.1		General transcription factor 3C polypeptide 3	GTF3C3	101.208	202287	0
	Q15291.2		Retinoblastoma-binding protein 5	RBBP5	59.116	202287	0
	Q9UKN8.2		General transcription factor 3C polypeptide 4	GTF3C4	91.923	202287	0
	Q9P2I0.2		Cleavage and polyadenylation specificity factor subunit 2	CPSF2	88.431	202287	0
	Q96N11.1		Uncharacterized protein C7orf26 [Homo sapiens]	C7orf26	50.014	202287	0
	Q96ST3.2		Paired amphipathic helix protein Sin3a	SIN3A	145.085	202287	0
	Q5T8P6.3		RNA-binding protein 26	RBM26	113.527	202287	0
	Q9ULR0.3		Pre-mRNA-splicing factor ISY1 homolog [Homo sapiens]	ISY1; ISY1-RAB43	32.972	202287	0
	Q9H0D6.1		5'-3' exoribonuclease 2	XRN2	108.513	202287	0
	Q8WUA4.2		General transcription factor 3C polypeptide 2	GTF3C2	100.616	202287	0
	Q14974.2		Importin subunit beta-1	KPNB1	97.108	202287	0
	Q92974.4		Rho guanine nucleotide exchange factor 2	ARHGEF2	111.473	202287	0
	P46821.2		Microtubule-associated protein 1B	MAP1B	270.468	202287	0
	Q8NG31.3		Kinetochore scaffold 1	CASC5; KNL1	265.224	202287	0
	P11387.2		DNA topoisomerase 1	TOP1	90.669	202287	0
	P35580.3		Myosin-10	MYH10	228.858	202287	0
	Q86XP3.1		ATP-dependent RNA helicase DDX42	DDX42	102.912	202287	0
	Q8IWX8.3		Calcium homeostasis endoplasmic reticulum protein	CHERP	103.637	202287	0
	Q9Y2X0.2		Mediator of RNA polymerase II transcription subunit 16	MED16	96.731	202287	0
	P54136.2		Arginine--tRNA ligase, cytoplasmic	RARS	75.331	202287	0
	P78347.2		General transcription factor II-I	GTF2I	112.346	202287	0
	O75448.1		Mediator of RNA polymerase II transcription subunit 24	MED24	110.234	202287	0
	Q96I24.2		Far upstream element-binding protein 3	FUBP3	61.602	202287	0
	O75376.2		Nuclear receptor corepressor 1	NCOR1	270.044	202287	0
	Q8TAQ2.1		SWI/SNF complex subunit SMARCC2	SMARCC2	132.797	202287	0
	P49327.3		Fatty acid synthase	FASN	273.254	202287	0
	Q92925.3		SWI/SNF-related matrix-associated actin-dependent regulator of chromatin subfamily D member 2	SMARCD2	58.884	202287	0
	Q9UJX5.2		Anaphase-promoting complex subunit 4	ANAPC4	92.058	202287	0
ü	Q86YZ3.2		Hornerin [Homo sapiens]	HRNR	282.228	202287	0
	Q86U86.1		Protein polybromo-1	PBRM1	192.825	202287	0
	Q9UH17.1		DNA dC->dU-editing enzyme APOBEC-3B	APOBEC3B	45.894	202287	0
	O60244.2		Mediator of RNA polymerase II transcription subunit 14	MED14	160.504	202287	0
	Q9Y4A5.3		Transformation/transcription domain-associated protein	TRRAP	437.318	202287	0
	Q9H1A4.1		Anaphase-promoting complex subunit 1	ANAPC1	216.361	202287	0
	Q15542.3		Transcription initiation factor TFIID subunit 5	TAF5	86.776	202287	0
	P46060.1		Ran GTPase-activating protein 1	RANGAP1	63.502	202287	0
	P07814.5		Bifunctional glutamate/proline--tRNA ligase	EPRS	170.483	202287	0
	P62913.2		60S ribosomal protein L11	RPL11	20.24	202287	0
	P46776.2		60S ribosomal protein L27a	RPL27A	16.551	202287	0
	P83881.2		60S ribosomal protein L36a	RPL36A	12.433	202287	0
	O95777.3		U6 snRNA-associated Sm-like protein LSm8 [Homo sapiens]	NAA38; LSM8	10.396	202287	0
	P18124.1		60S ribosomal protein L7	RPL7	29.207	202287	0	0.0443548	1	1	1
	P40429.2		60S ribosomal protein L13a	RPL13A	23.562	202287	0
	P61313.2		60S ribosomal protein L15	RPL15	24.131	202287	0
	P63173.2		60S ribosomal protein L38	RPL38	8.213	202287	0
	P46779.3		60S ribosomal protein L28	RPL28	15.738	202287	0
	P05388.1		60S acidic ribosomal protein P0	RPLP0	34.252	202287	0
	P39023.2		60S ribosomal protein L3	RPL3	46.08	202287	0
	P17066.2		Heat shock 70 kDa protein 6	HSPA6	70.984	202287	0	0.0730949	4		5
	P26373.4		60S ribosomal protein L13	RPL13	24.247	202287	0
	O00425.2		Insulin-like growth factor 2 mRNA-binding protein 3	IGF2BP3	63.666	202287	0	0.0224525	1		1
	P62888.2		60S ribosomal protein L30	RPL30	12.776	202287	0
ü	cont_P62937		Peptidyl-prolyl cis-trans isomerase A OS=Homo sapiens GN=PPIA PE=1 SV=2		18.001	202287	0
	Q9BV38.2		WD repeat-containing protein 18 [Homo sapiens]	WDR18	47.375	202287	0
ü	P02538.3		Keratin, type II cytoskeletal 6A	KRT6A	60.008	202287	0	0.0177305	1		1
	P26447.1		Protein S100-A4	S100A4	11.721	202287	0
	P00338.2		L-lactate dehydrogenase A chain	LDHA	36.665	202287	0
	P14618.4		Pyruvate kinase PKM	PKM	57.9	202287	0
	P07355.2		Annexin A2	ANXA2	38.58	202287	0
	P07737.2		Profilin-1	PFN1	15.045	202287	0
ü	cont_P12763		Alpha-2-HS-glycoprotein OS=Bos_taurus GN=AHSG PE=1 SV=2		38.394	202287	0
	P61604.2		10 kDa heat shock protein, mitochondrial	HSPE1	10.925	202287	0
	P05141.7		ADP/ATP translocase 2	SLC25A5	32.831	202287	0	0.0402685	1	1	1
	Q92597.1		Protein NDRG1	NDRG1	42.808	202287	0
	P82979.3		SAP domain-containing ribonucleoprotein	SARNP	23.656	202287	0
	Q7L4I2.1		Arginine/serine-rich coiled-coil protein 2 [Homo sapiens]	RSRC2	50.529	202287	0
	Q96PK6.2		RNA-binding protein 14	RBM14; RBM14-RBM4	69.449	202287	0	0.0134529	1	1	1
	Q8IXT5.2		RNA-binding protein 12B	RBM12B	118.03	202287	0
	P41223.2		Protein BUD31 homolog	BUD31	16.989	202287	0
	Q8N5F7.1		NF-kappa-B-activating protein [Homo sapiens]	NKAP	47.11	202287	0
	Q7Z6E9.1		E3 ubiquitin-protein ligase RBBP6	RBBP6	201.442	202287	0	0.00558036	1	1	1
	O60832.3		H/ACA ribonucleoprotein complex subunit DKC1	DKC1	57.638	202287	0
	Q15637.4		Splicing factor 1	SF1	68.286	202287	0
	P61129.2		Zinc finger CCCH domain-containing protein 6 [Homo sapiens]	ZC3H6	131.589	202287	0
	Q9BQ04.1		RNA-binding protein 4B	RBM4B	40.124	202287	0	0.0278552	1		1
	Q99590.2		Protein SCAF11	SCAF11	164.551	202287	0
	P07195.2		L-lactate dehydrogenase B chain	LDHB	36.615	202287	0
	Q96E39.1		RNA binding motif protein, X-linked-like-1	RBMXL1	42.116	202287	0	0.135897	6		8
	P31327.2		Carbamoyl-phosphate synthase [ammonia], mitochondrial	CPS1	164.835	202287	0
	P18085.3		ADP-ribosylation factor 4 [Homo sapiens]	ARF4	20.498	202287	0	0.0611111	2		2
	P07237.3		Protein disulfide-isomerase	P4HB	57.081	202287	0
	P60842.1		Eukaryotic initiation factor 4A-I	EIF4A1	46.125	202287	0	0.0837438	4		5
	Q13162.1		Peroxiredoxin-4	PRDX4	30.521	202287	0
ü	Q06830.1		Peroxiredoxin-1	PRDX1	22.096	202287	0
ü	cont_Q61414.2		Keratin, type I cytoskeletal 15		49.107	202287	0	0.050885	4		4
ü	cont_P13646.4		Keratin, type I cytoskeletal 13		49.557	202287	0	0.0393013	2		2
	Q6NZI2.1		Caveolae-associated protein 1	PTRF; CAVIN1	43.45	202287	0
	P52701.2		DNA mismatch repair protein Msh6	MSH6	152.689	202287	0
	Q9P1Y6.3		PHD and RING finger domain-containing protein 1 [Homo sapiens]	PHRF1	178.557	202287	0
	P14625.1		Endoplasmin	HSP90B1	92.411	202287	0
	Q9ULV3.2		Cip1-interacting zinc finger protein	CIZ1	99.983	202287	0
	P16989.4		Y-box-binding protein 3	CSDA; YBX3	40.066	202287	0	0.0510753	3		4
ü	Q04695.2		Keratin, type I cytoskeletal 17	KRT17	48.076	202287	0	0.0324074	2		2
	Q13330.2		Metastasis-associated protein MTA1 [Homo sapiens]	MTA1	80.735	202287	0
	O60264.1		SWI/SNF-related matrix-associated actin-dependent regulator of chromatin subfamily A member 5	SMARCA5	121.828	202287	0
	Q96KQ7.3		Histone-lysine N-methyltransferase EHMT2	EHMT2	132.287	202287	0
	Q9BTC8.2		Metastasis-associated protein MTA3 [Homo sapiens]	MTA3	67.461	202287	0
	Q8N1G0.1		Zinc finger protein 687 [Homo sapiens]	ZNF687	129.446	202287	0
	Q96T58.1		Msx2-interacting protein	SPEN	402.004	202287	0
	Q9H6S0.2		3'-5' RNA helicase YTHDC2	YTHDC2	160.147	202287	0
	Q9UQE7.2		Structural maintenance of chromosomes protein 3	SMC3	141.454	202287	0
	Q9H7N4.3		Splicing factor, arginine/serine-rich 19	SCAF1	139.186	202287	0	0.0144817	1	1	1
	Q9NU22.2		Midasin	MDN1	632.42	202287	0
	O60293.3		Zinc finger C3H1 domain-containing protein	ZFC3H1	226.214	191218	191218	0.0135747	2	2	2
	O60508.1		Pre-mRNA-processing factor 17	CDC40	65.479	184093	184093	0.0120898	1	1	1
	Q13523.3		Serine/threonine-protein kinase PRP4 homolog	PRPF4B	116.916	169317	169317	0.0119166	1	1	1
	Q66PJ3.2		ADP-ribosylation factor-like protein 6-interacting protein 4	ARL6IP4	44.888	164004	164004	0.0380048	1	1	1
	Q9UHX1.1		Poly(U)-binding-splicing factor PUF60	PUF60	59.838	150390	150390	0.0178891	1	1	1
	Q92804.1		TATA-binding protein-associated factor 2N	TAF15	61.793	117132	117132	0.0675676	3	1	3
	Q9C0J8.2		pre-mRNA 3' end processing protein WDR33	WDR33	145.799	112425	112425	0.00523952	1	1	1
	Q9UMN6.1		Histone-lysine N-methyltransferase 2B	KMT2B; MLL4	293.33	98633.3	98633.3	0.00257827	1	1	1
	Q92797.2		Symplekin [Homo sapiens]	SYMPK	141.059	51800.2	51800.2	0.0164835	1	1	1
	Q02040.2		A-kinase anchor protein 17A	AKAP17A	80.686	44969.7	44969.7	0.0201439	1	1	1
	Q00610.5		Clathrin heavy chain 1	CLTC	191.493	36879	36879	0.00656716	1	1	1
	O43290.1		U4/U6.U5 tri-snRNP-associated protein 1	SART1	90.2	24910.4	24910.4	0.025	1	1	1

## Sheet: THOC1-GFP IP+Grad+nuclease
Contaminant	Accession	Protein group accessions	Description	Genes	MW[kDa]	Norm. Area	Area	Coverage	# Peptides	# Unique peptides	# PSMs
ü	cont_P00761		Trypsin OS=Sus scrofa PE=1 SV=1		24.394	4.40775e+09	4.40775e+09	0.52381	33	33	133
	Q13838.1		Spliceosome RNA helicase DDX39B	DDX39B	48.96	3.66744e+09	3.66744e+09	0.528037	43	20	228
	Q86V81.3		THO complex subunit 4	ALYREF	26.872	3.40229e+09	3.40229e+09	0.692607	51	51	186
	Q96FV9.1		THO complex subunit 1	THOC1	75.619	3.09431e+09	3.09431e+09	0.69102	92	92	320
	P07910.4		Heterogeneous nuclear ribonucleoproteins C1/C2	HNRNPC	33.65	1.9757e+09	1.9757e+09	0.575163	43	43	99
	P38919.4		Eukaryotic initiation factor 4A-III	EIF4A3	46.841	1.86892e+09	1.86892e+09	0.635036	49	43	174
	Q86W42.1		THO complex subunit 6 homolog	THOC6	37.511	1.8611e+09	1.8611e+09	0.841642	42	42	118
	Q13769.2		THO complex subunit 5 homolog	THOC5	78.458	1.59144e+09	1.59144e+09	0.568082	75	75	250
	Q8NI27.2		THO complex subunit 2	THOC2	182.659	1.52095e+09	1.52095e+09	0.524168	146	146	439
	Q96J01.1		THO complex subunit 3	THOC3	38.747	1.47784e+09	1.47784e+09	0.57265	28	28	89
	Q6I9Y2.3		THO complex subunit 7 homolog	THOC7	23.728	1.24075e+09	1.24075e+09	0.79902	32	32	100
	Q9Y5S9.1		RNA-binding protein 8A	RBM8A; LOC101060541	19.877	1.22685e+09	1.22685e+09	0.454023	12	12	28
	P61326.1	Q96A72.1	Protein mago nashi homolog [Homo sapiens]	MAGOH	17.153	1.22222e+09	1.22222e+09	0.842466	22	22	48
	Q53F19.2		Nuclear cap-binding protein subunit 3	C17orf85; NCBP3	70.549	8.03018e+08	8.03018e+08	0.425806	36	36	99
	Q9BXP5.1		Serrate RNA effector molecule homolog	SRRT	100.604	6.41396e+08	6.41396e+08	0.506849	92	92	198
	Q09161.1		Nuclear cap-binding protein subunit 1	NCBP1	91.781	4.39624e+08	4.39624e+08	0.465823	48	48	146
	P52298.1		Nuclear cap-binding protein subunit 2	NCBP2	17.99	3.82999e+08	3.82999e+08	0.262821	8	8	19
	Q07955.2		Serine/arginine-rich splicing factor 1	SRSF1	27.728	2.7915e+08	2.7915e+08	0.483871	13	13	32
	P68363.1		Tubulin alpha-1B chain	TUBA1B	50.12	2.50844e+08	2.50844e+08	0.560976	30	5	52
	Q13885.1		Tubulin beta-2A chain	TUBB2A	49.875	2.30257e+08	2.30257e+08	0.523596	27	3	75
	Q16629.1		Serine/arginine-rich splicing factor 7	SRSF7	27.35	2.16053e+08	2.16053e+08	0.260504	9	7	16
	Q9Y3Y2.2		Chromatin target of PRMT1 protein	CHTOP	26.38	2.08207e+08	2.08207e+08	0.354839	19	19	37
	P84090.1		Enhancer of rudimentary homolog [Homo sapiens]	ERH	12.251	1.88842e+08	1.88842e+08	0.336538	6	6	13
	Q16777.4		Histone H2A type 2-C	HIST2H2AC	13.98	1.80438e+08	1.80438e+08	0.124031	2		4
	P62805.2		Histone H4 [Homo sapiens]	HIST1H4A; HIST1H4F; HIST1H4D; HIST1H4J; HIST2H4A; HIST2H4B; HIST1H4H; HIST1H4C; HIST4H4; HIST1H4E; HIST1H4I; HIST1H4B; HIST1H4K; HIST1H4L	11.36	1.51882e+08	1.51882e+08	0.378641	4	4	6
	Q15287.1		RNA-binding protein with serine-rich domain 1	RNPS1	34.188	1.3325e+08	1.3325e+08	0.232787	9	9	24
	Q96MU7.3		YTH domain-containing protein 1	YTHDC1	84.649	1.28119e+08	1.28119e+08	0.221458	27	27	45
	P62995.1		Transformer-2 protein homolog beta	TRA2B	33.646	1.21912e+08	1.21912e+08	0.319444	12	10	21
	O00148.2		ATP-dependent RNA helicase DDX39A	DDX39A	49.098	1.1709e+08	1.1709e+08	0.456674	35	12	141
	O00422.1		Histone deacetylase complex subunit SAP18	SAP18	17.55	1.14907e+08	1.14907e+08	0.607843	13	13	22
	Q9UKM9.1		RNA-binding protein Raly	RALY	32.444	1.04625e+08	1.04625e+08	0.418301	14	14	21
	Q14103.1		Heterogeneous nuclear ribonucleoprotein D0	HNRNPD	38.41	8.46302e+07	8.46302e+07	0.250704	12	11	16
	P52272.3		Heterogeneous nuclear ribonucleoprotein M	HNRNPM	77.464	8.25949e+07	8.25949e+07	0.509589	49	49	75
	P68104.1		Elongation factor 1-alpha 1	EEF1A1	50.109	8.23096e+07	8.23096e+07	0.175325	11	11	13
	Q9Y383.2		Putative RNA-binding protein Luc7-like 2 [Homo sapiens]	LUC7L2	46.486	8.19593e+07	8.19593e+07	0.367347	20	15	34
	Q5QNW6.3		Histone H2B type 2-F	HIST2H2BF	13.912	8.04627e+07	8.04627e+07	0.15873	2	2	3
	P62316.1		Small nuclear ribonucleoprotein Sm D2	SNRPD2	13.518	7.98063e+07	7.98063e+07	0.559322	8	8	8
	Q08170.2		Serine/arginine-rich splicing factor 4	SRSF4	56.645	7.48223e+07	7.48223e+07	0.228745	16	9	24
ü	P07477.1		Trypsin-1	PRSS1	26.541	7.29425e+07	7.29425e+07	0.125506	8	8	13
	P31943.4		Heterogeneous nuclear ribonucleoprotein H	HNRNPH1	49.198	7.24434e+07	7.24434e+07	0.496659	25	22	35
	O75494.1		Serine/arginine-rich splicing factor 10	SRSF10; LOC100996657	31.282	7.22974e+07	7.22974e+07	0.236641	8	8	9
	Q13242.1		Serine/arginine-rich splicing factor 9	SRSF9	25.526	6.42936e+07	6.42936e+07	0.488688	13	13	18
	P84103.1		Serine/arginine-rich splicing factor 3	SRSF3	19.318	6.03399e+07	6.03399e+07	0.292683	8	6	9
	P84243.2		Histone H3.3 [Homo sapiens]	H3F3A; H3F3AP4; H3F3B	15.319	5.87603e+07	5.87603e+07	0.132353	4	4	4
	Q15424.4		Scaffold attachment factor B1	SAFB	102.58	5.86736e+07	5.86736e+07	0.253552	27	17	38
	P43243.2		Matrin-3 [Homo sapiens]	MATR3	94.565	5.67873e+07	5.67873e+07	0.38843	39	39	52
	P07437.2		Tubulin beta chain	TUBB	49.639	5.26082e+07	5.26082e+07	0.578829	31	5	85
	P0DN76.1		Splicing factor U2AF 35 kDa subunit-like protein	U2AF1; LOC102724594; U2AF1L5	27.854	5.17135e+07	5.17135e+07	0.366667	11	11	14
	P08621.2		U1 small nuclear ribonucleoprotein 70 kDa	SNRNP70	51.526	5.02539e+07	5.02539e+07	0.251716	15	15	19
	P38159.3		RNA-binding motif protein, X chromosome	RBMX	42.306	4.92691e+07	4.92691e+07	0.314578	14	5	23
	O95232.2		Luc7-like protein 3	LUC7L3	51.435	4.86577e+07	4.86577e+07	0.384259	20	20	22
	Q7RTV0.1		PHD finger-like domain-containing protein 5A	PHF5A	12.397	4.73683e+07	4.73683e+07	0.418182	5	5	5
	Q14498.2		RNA-binding protein 39	RBM39	59.343	4.28759e+07	4.28759e+07	0.298113	16	16	23
	Q9BWJ5.1		Splicing factor 3B subunit 5	SF3B5	10.129	3.88361e+07	3.88361e+07	0.55814	5	5	7
	Q9H307.5		Pinin		81.579	3.74403e+07	3.74403e+07	0.377964	29	29	37
	Q13247.2		Serine/arginine-rich splicing factor 6	SRSF6	39.563	3.69607e+07	3.69607e+07	0.276163	15	8	22
	Q05519.1		Serine/arginine-rich splicing factor 11	SRSF11	53.51	3.57565e+07	3.57565e+07	0.221074	10	10	16
	Q15393.4		Splicing factor 3B subunit 3	SF3B3	135.492	3.49099e+07	3.49099e+07	0.308135	33	33	39
	P26368.4		Splicing factor U2AF 65 kDa subunit	U2AF2	53.467	3.48722e+07	3.48722e+07	0.235789	8	8	13
	P52597.3		Heterogeneous nuclear ribonucleoprotein F	HNRNPF	45.643	3.38038e+07	3.38038e+07	0.344578	13	11	19
	Q86VM9.2		Zinc finger CCCH domain-containing protein 18	ZC3H18	106.315	3.30179e+07	3.30179e+07	0.322141	29	29	34
	Q8WXA9.1		Splicing regulatory glutamine/lysine-rich protein 1	SREK1	59.345	3.25147e+07	3.25147e+07	0.220472	11	11	16
	Q13595.1		Transformer-2 protein homolog alpha	TRA2A	32.669	3.13469e+07	3.13469e+07	0.205674	8	6	10
	Q01130.4		Serine/arginine-rich splicing factor 2	SRSF2	25.461	3.01642e+07	3.01642e+07	0.19457	4	4	4
	P62308.1		Small nuclear ribonucleoprotein G	SNRPG	8.49	3.00142e+07	3.00142e+07	0.342105	3	3	3
	Q14151.1		Scaffold attachment factor B2	SAFB2	107.408	2.95346e+07	2.95346e+07	0.254984	27	17	40
	P62318.1		Small nuclear ribonucleoprotein Sm D3	SNRPD3	13.907	2.9162e+07	2.9162e+07	0.238095	3	3	4
	Q6NZY4.2		Zinc finger CCHC domain-containing protein 8	ZCCHC8	78.529	2.87602e+07	2.87602e+07	0.435644	25	25	29
	P62314.1		Small nuclear ribonucleoprotein Sm D1	SNRPD1	13.273	2.54253e+07	2.54253e+07	0.378151	4	4	5
	P42285.3		Exosome RNA helicase MTR4	SKIV2L2	117.729	2.48313e+07	2.48313e+07	0.370441	37	37	43
	P62304.1		Small nuclear ribonucleoprotein E	SNRPE	10.797	2.4465e+07	2.4465e+07	0.119565	2	2	2
	Q12874.1		Splicing factor 3A subunit 3	SF3A3	58.812	2.414e+07	2.414e+07	0.295409	15	15	18
	Q5VTL8.1		Pre-mRNA-splicing factor 38B	PRPF38B	64.429	2.34003e+07	2.34003e+07	0.216117	14	14	16
	P49756.3		RNA-binding protein 25	RBM25	100.124	2.25872e+07	2.25872e+07	0.243179	23	23	30
	O75533.3		Splicing factor 3B subunit 1	SF3B1	145.738	2.20451e+07	2.20451e+07	0.357362	38	38	44
	O75400.2		Pre-mRNA-processing factor 40 homolog A	PRPF40A	108.737	2.20385e+07	2.20385e+07	0.203762	21	21	23
ü	cont_P60712		Actin, cytoplasmic 1 OS=Bos_taurus GN=ACTB PE=1 SV=1		41.71	2.19637e+07	2.19637e+07	0.408	15	7	20
	Q9UKV3.2		Apoptotic chromatin condensation inducer in the nucleus	ACIN1	151.771	2.15625e+07	2.15625e+07	0.137957	17	17	23
	P68371.1		Tubulin beta-4B chain	TUBB4B	49.799	2.13973e+07	2.13973e+07	0.539326	29	5	80
	P06576.3		ATP synthase subunit beta, mitochondrial	ATP5B	56.525	1.8838e+07	1.8838e+07	0.128544	7	7	7
	Q9Y580.1		RNA-binding protein 7	RBM7	30.485	1.87421e+07	1.87421e+07	0.409774	11	11	14
	Q99729.2		Heterogeneous nuclear ribonucleoprotein A/B	HNRNPAB	36.202	1.75771e+07	1.75771e+07	0.216867	7	6	8
	O75340.1		Programmed cell death protein 6	PDCD6	21.855	1.66391e+07	1.66391e+07	0.277487	6	6	8
	P62306.1		Small nuclear ribonucleoprotein F	SNRPF	9.719	1.62586e+07	1.62586e+07	0.406977	4	4	5
	Q13427.2		Peptidyl-prolyl cis-trans isomerase G	PPIG	88.564	1.43121e+07	1.43121e+07	0.133952	11	11	11
	Q92841.2		Probable ATP-dependent RNA helicase DDX17	DDX17	80.222	1.39559e+07	1.39559e+07	0.264746	18	13	18
	P14678.2		Small nuclear ribonucleoprotein-associated proteins B and B'	SNRPB	24.594	1.39408e+07	1.39408e+07	0.341667	9	9	12
	Q9BWF3.1		RNA-binding protein 4	RBM4	40.289	1.33445e+07	1.33445e+07	0.302198	9	2	9
	Q9UH17.1		DNA dC->dU-editing enzyme APOBEC-3B	APOBEC3B	45.894	1.32e+07	1.32e+07	0.259162	9	9	10
	Q15459.1		Splicing factor 3A subunit 1	SF3A1	88.831	1.28674e+07	1.28674e+07	0.274905	18	18	20
ü	P13645.6		Keratin, type I cytoskeletal 10	KRT10	58.792	1.24261e+07	1.24261e+07	0.340753	18	12	19
	Q8IYB3.2		Serine/arginine repetitive matrix protein 1	SRRM1	102.274	1.20198e+07	1.20198e+07	0.152655	16	16	22
	P09234.1		U1 small nuclear ribonucleoprotein C	SNRPC	17.381	1.19232e+07	1.19232e+07	0.245283	4	4	4
	Q7L014.2		Probable ATP-dependent RNA helicase DDX46	DDX46	117.29	1.0821e+07	1.0821e+07	0.300679	28	28	28
	O14979.3		Heterogeneous nuclear ribonucleoprotein D-like	HNRNPDL; HNRPDL	46.409	1.07433e+07	1.07433e+07	0.266667	8	6	10
	Q13435.2		Splicing factor 3B subunit 2	SF3B2	100.165	1.01018e+07	1.01018e+07	0.176536	14	14	17
	Q96QD9.3		UAP56-interacting factor	FYTTD1	35.796	9.97879e+06	9.97879e+06	0.40566	10	10	11
	P17844.1		Probable ATP-dependent RNA helicase DDX5	DDX5	69.105	9.59041e+06	9.59041e+06	0.278502	16	11	17
	Q9Y3B4.1		Splicing factor 3B subunit 6	SF3B14; SF3B6	14.576	9.13776e+06	9.13776e+06	0.392	4	4	5
	Q9UHX1.1		Poly(U)-binding-splicing factor PUF60	PUF60	59.838	8.97479e+06	8.97479e+06	0.189624	8	8	9
	O75643.2		U5 small nuclear ribonucleoprotein 200 kDa helicase	SNRNP200	244.353	7.55377e+06	7.55377e+06	0.272004	49	49	52
	P82979.3		SAP domain-containing ribonucleoprotein	SARNP	23.656	6.57313e+06	6.57313e+06	0.185714	4	4	4
	P25705.1		ATP synthase subunit alpha, mitochondrial	ATP5A1	59.714	6.55846e+06	6.55846e+06	0.0488246	3	3	3
	Q15427.1		Splicing factor 3B subunit 4	SF3B4	44.357	6.53275e+06	6.53275e+06	0.0896226	2	2	2
	P62987.2		Ubiquitin-60S ribosomal protein L40	UBA52	14.719	6.52066e+06	6.52066e+06	0.195312	2	2	2
	Q15365.2		Poly(rC)-binding protein 1	PCBP1	37.474	6.4468e+06	6.4468e+06	0.252809	6	4	7
	Q9UMS4.1		Pre-mRNA-processing factor 19	PRPF19	55.146	6.38637e+06	6.38637e+06	0.170635	6	6	6
	Q13148.1		TAR DNA-binding protein 43	TARDBP	44.711	6.34396e+06	6.34396e+06	0.2343	7	7	7
ü	cont_P04264		Keratin, type II cytoskeletal 1 OS=Homo sapiens GN=KRT1 PE=1 SV=6		65.999	6.10773e+06	6.10773e+06	0.21118	12	10	12
	Q07666.1		KH domain-containing, RNA-binding, signal transduction-associated protein 1	KHDRBS1	48.197	6.09787e+06	6.09787e+06	0.0316027	2	2	2
	Q15428.2		Splicing factor 3A subunit 2	SF3A2	49.224	6.03531e+06	6.03531e+06	0.0948276	3	3	3
	Q6P2Q9.2		Pre-mRNA-processing-splicing factor 8	PRPF8	273.427	6.02427e+06	6.02427e+06	0.27666	57	57	64
	Q13243.1		Serine/arginine-rich splicing factor 5	SRSF5	31.245	5.88888e+06	5.88888e+06	0.183824	4	3	7
	Q15029.1		116 kDa U5 small nuclear ribonucleoprotein component	EFTUD2	109.366	5.83601e+06	5.83601e+06	0.263374	21	20	23
	P16403.2		Histone H1.2	HIST1H1C	21.352	5.57163e+06	5.57163e+06	0.056338	1	1	1
	P08670.4		Vimentin [Homo sapiens]	VIM	53.619	5.53904e+06	5.53904e+06	0.272532	13	13	13
	P62851.1		40S ribosomal protein S25	RPS25	13.734	5.25562e+06	5.25562e+06	0.168	3	3	3
	Q9BUF5.1		Tubulin beta-6 chain	TUBB6	49.825	5.21792e+06	5.21792e+06	0.508969	20	10	39
	Q96DI7.1		U5 small nuclear ribonucleoprotein 40 kDa protein	SNRNP40	39.286	5.11015e+06	5.11015e+06	0.308123	7	7	8
	P22626.2		Heterogeneous nuclear ribonucleoproteins A2/B1	HNRNPA2B1	37.407	5.09937e+06	5.09937e+06	0.260623	8	8	8
	P62826.3		GTP-binding nuclear protein Ran	RAN	24.408	5.0257e+06	5.0257e+06	0.148148	3	3	4
	Q9BQE3.1		Tubulin alpha-1C chain	TUBA1C	49.863	4.83558e+06	4.83558e+06	0.563474	28	3	47
	P11142.1		Heat shock cognate 71 kDa protein	HSPA8	70.854	4.81711e+06	4.81711e+06	0.114551	7	3	7
	O75937.2		DnaJ homolog subfamily C member 8	DNAJC8	29.823	4.52876e+06	4.52876e+06	0.162055	3	3	3
	Q1KMD3.1		Heterogeneous nuclear ribonucleoprotein U-like protein 2	HNRNPUL2	85.052	4.35897e+06	4.35897e+06	0.226238	12	12	13
	Q12905.2		Interleukin enhancer-binding factor 2	ILF2	43.035	4.32717e+06	4.32717e+06	0.207692	6	6	7
	Q8IX01.2		SURP and G-patch domain-containing protein 2	SUGP2	120.132	4.13935e+06	4.13935e+06	0.202403	18	18	20
	P61006.1		Ras-related protein Rab-8A	RAB8A	23.653	4.01046e+06	4.01046e+06	0.140097	3		3
ü	P81605.2		Dermcidin	DCD	11.277	3.99572e+06	3.99572e+06	0.1	1	1	1
	O43390.1		Heterogeneous nuclear ribonucleoprotein R	HNRNPR	70.899	3.9004e+06	3.9004e+06	0.165877	9	6	9
	O94906.1		Pre-mRNA-processing factor 6	PRPF6	106.858	3.74353e+06	3.74353e+06	0.247609	21	21	22
	Q00839.6		Heterogeneous nuclear ribonucleoprotein U	HNRNPU	90.528	3.71623e+06	3.71623e+06	0.155152	9	9	9
	P52292.1		Importin subunit alpha-1	KPNA2	57.826	3.68582e+06	3.68582e+06	0.181474	6	6	6
	P62280.3		40S ribosomal protein S11	RPS11	18.419	3.59351e+06	3.59351e+06	0.234177	5	5	6
	P10155.2		60 kDa SS-A/Ro ribonucleoprotein	TROVE2	60.631	3.58953e+06	3.58953e+06	0.122677	7	7	8
	Q9BUQ8.3		Probable ATP-dependent RNA helicase DDX23	DDX23	95.524	3.55494e+06	3.55494e+06	0.159756	12	12	14
ü	cont_P05787		Keratin, type II cytoskeletal 8 OS=Homo sapiens GN=KRT8 PE=1 SV=7		53.671	3.44127e+06	3.44127e+06	0.171843	8	8	8
	Q12906.3		Interleukin enhancer-binding factor 3	ILF3	95.279	3.41942e+06	3.41942e+06	0.180089	15	15	15
ü	cont_P00032		3C protease		21.661	3.33439e+06	3.33439e+06	0.19797	3	3	3
	Q13523.3		Serine/threonine-protein kinase PRP4 homolog	PRPF4B	116.916	3.28245e+06	3.28245e+06	0.115194	10	10	10
	P52294.3		Importin subunit alpha-5	KPNA1	60.184	3.23306e+06	3.23306e+06	0.10223	4	2	4
	Q9NWB6.1		Arginine and glutamate-rich protein 1 [Homo sapiens]	ARGLU1	33.197	3.19219e+06	3.19219e+06	0.0586081	2	2	2
	P46781.3		40S ribosomal protein S9	RPS9	22.578	3.18845e+06	3.18845e+06	0.164948	4	4	4
	P04406.3		Glyceraldehyde-3-phosphate dehydrogenase	GAPDH	36.03	3.15709e+06	3.15709e+06	0.0447761	2	2	2
	P62258.1		14-3-3 protein epsilon	YWHAE	29.155	3.13189e+06	3.13189e+06	0.101961	4	4	5
ü	P35030.2		Trypsin-3	PRSS3	32.508	3.04681e+06	3.04681e+06	0.0657895	3	3	3
	Q8N163.2		Cell cycle and apoptosis regulator protein 2	CCAR2; KIAA1967	102.838	3.04142e+06	3.04142e+06	0.201517	14	14	14
ü	P35908.2		Keratin, type II cytoskeletal 2 epidermal	KRT2	65.393	2.96754e+06	2.96754e+06	0.241002	13	9	14
	Q66PJ3.2		ADP-ribosylation factor-like protein 6-interacting protein 4	ARL6IP4	44.888	2.87727e+06	2.87727e+06	0.137767	4	4	4
	P62753.1		40S ribosomal protein S6	RPS6	28.663	2.72256e+06	2.72256e+06	0.0803213	2	2	2
	P62241.2		40S ribosomal protein S8	RPS8	24.19	2.71953e+06	2.71953e+06	0.230769	4	4	4
	Q7L4I2.1		Arginine/serine-rich coiled-coil protein 2 [Homo sapiens]	RSRC2	50.529	2.58995e+06	2.58995e+06	0.135945	4	4	4
	P62277.2		40S ribosomal protein S13	RPS13	17.212	2.5632e+06	2.5632e+06	0.178808	2	2	2
	Q5BKZ1.2		DBIRD complex subunit ZNF326	ZNF326	65.613	2.41471e+06	2.41471e+06	0.249141	11	11	11
	P31153.1		S-adenosylmethionine synthase isoform type-2	MAT2A	43.633	2.37927e+06	2.37927e+06	0.0379747	1	1	1
	Q8NAV1.1		Pre-mRNA-splicing factor 38A [Homo sapiens]	PRPF38A	37.453	2.33983e+06	2.33983e+06	0.0961538	3	3	3
	Q9ULX6.4		A-kinase anchor protein 8-like		71.595	2.28106e+06	2.28106e+06	0.147059	6	6	6
	P52209.3		6-phosphogluconate dehydrogenase, decarboxylating [Homo sapiens]	PGD	53.106	2.17302e+06	2.17302e+06	0.0351967	1	1	1
	O00571.3		ATP-dependent RNA helicase DDX3X	DDX3X	73.198	2.12469e+06	2.12469e+06	0.205438	12	11	12
	P67809.3		Y-box-binding protein 1	YBX1	35.903	2.02108e+06	2.02108e+06	0.20679	4	3	4
	P68400.1		Casein kinase II subunit alpha	CSNK2A1	45.115	1.9992e+06	1.9992e+06	0.209719	5	5	5
	P62269.3		40S ribosomal protein S18	RPS18	17.708	1.98515e+06	1.98515e+06	0.322368	6	6	6
	O60506.2		Heterogeneous nuclear ribonucleoprotein Q	SYNCRIP	69.56	1.90493e+06	1.90493e+06	0.192616	9	6	9
	Q9NQ29.1		Putative RNA-binding protein Luc7-like 1	LUC7L	43.701	1.8578e+06	1.8578e+06	0.212938	8	3	14
	P61204.2		ADP-ribosylation factor 3 [Homo sapiens]	ARF3	20.588	1.84585e+06	1.84585e+06	0.18232	4	3	4
	O43172.2		U4/U6 small nuclear ribonucleoprotein Prp4	PRPF4	58.412	1.74505e+06	1.74505e+06	0.180077	7	7	7
	A6NHL2.2		Tubulin alpha chain-like 3 [Homo sapiens]	TUBAL3	49.877	1.73923e+06	1.73923e+06	0.0538117	4	2	6
	Q96PK6.2		RNA-binding protein 14	RBM14; RBM14-RBM4	69.449	1.72676e+06	1.72676e+06	0.161435	9	9	9
	Q99459.2		Cell division cycle 5-like protein	CDC5L	92.194	1.70569e+06	1.70569e+06	0.183292	10	10	11
	P35637.1		RNA-binding protein FUS	FUS	53.394	1.70046e+06	1.70046e+06	0.0570342	3	2	3
	P23396.2		40S ribosomal protein S3	RPS3	26.671	1.62878e+06	1.62878e+06	0.176955	4	4	4
	O43143.2		Pre-mRNA-splicing factor ATP-dependent RNA helicase DHX15	DHX15	90.875	1.61244e+06	1.61244e+06	0.10566	7	7	7
	Q15366.1		Poly(rC)-binding protein 2	PCBP2	38.556	1.60695e+06	1.60695e+06	0.189041	5	3	6
	Q9NRW3.2		DNA dC->dU-editing enzyme APOBEC-3C	APOBEC3C	22.811	1.56748e+06	1.56748e+06	0.236842	3	3	4
	P55769.3		NHP2-like protein 1	NHP2L1; SNU13	14.165	1.53677e+06	1.53677e+06	0.1875	2	2	2
	Q9UQ35.2		Serine/arginine repetitive matrix protein 2	SRRM2	299.438	1.50743e+06	1.50743e+06	0.0744913	15	15	16
	P21127.4		Cyclin-dependent kinase 11B		92.563	1.48089e+06	1.48089e+06	0.103145	7	7	7
	Q14240.2		Eukaryotic initiation factor 4A-II	EIF4A2	46.373	1.47609e+06	1.47609e+06	0.110565	8	1	17
	P08865.4		40S ribosomal protein SA	RPSA	32.833	1.44883e+06	1.44883e+06	0.128814	3	3	3
	P62491.3		Ras-related protein Rab-11A	RAB11A	24.378	1.37608e+06	1.37608e+06	0.162037	3	3	3
	P37837.2		Transaldolase [Homo sapiens]	TALDO1	37.516	1.3343e+06	1.3343e+06	0.0237389	1	1	1
	P04792.2		Heat shock protein beta-1	HSPB1	22.768	1.2957e+06	1.2957e+06	0.165854	3	3	3
	P09651.5		Heterogeneous nuclear ribonucleoprotein A1	HNRNPA1	38.723	1.29135e+06	1.29135e+06	0.147849	4	4	4
	Q9H2U1.2		ATP-dependent DNA/RNA helicase DHX36	DHX36	114.688	1.2681e+06	1.2681e+06	0.146825	9	9	9
	P51991.2		Heterogeneous nuclear ribonucleoprotein A3	HNRNPA3	39.571	1.19484e+06	1.19484e+06	0.145503	4	4	4
	O60508.1		Pre-mRNA-processing factor 17	CDC40	65.479	1.16578e+06	1.16578e+06	0.0829016	4	4	4
	Q01105.3		Protein SET	SET	33.469	1.15583e+06	1.15583e+06	0.131034	3	3	4
	O43447.1		Peptidyl-prolyl cis-trans isomerase H	PPIH	19.196	1.11477e+06	1.11477e+06	0.129944	2	2	2
	P18583.4		Protein SON	SON	263.664	1.11357e+06	1.11357e+06	0.0511129	8	8	8
	P38646.2		Stress-70 protein, mitochondrial	HSPA9	73.635	1.11266e+06	1.11266e+06	0.0235641	2	2	2
	P60866.1		40S ribosomal protein S20	RPS20	13.364	1.04477e+06	1.04477e+06	0.10084	1	1	1
	P0DP23.1		Calmodulin-1 [Homo sapiens]		16.827	1.03701e+06	1.03701e+06	0.114094	2	2	2
	O43823.1		A-kinase anchor protein 8	AKAP8	76.061	1.01285e+06	1.01285e+06	0.112717	5	5	6
	P22090.2		40S ribosomal protein S4, Y isoform 1	RPS4Y1	29.437	1.00777e+06	1.00777e+06	0.114068	3	2	3
	O43809.1		Cleavage and polyadenylation specificity factor subunit 5	NUDT21	26.211	990684	990684	0.132159	3	3	3
	Q8WWY3.2		U4/U6 small nuclear ribonucleoprotein Prp31	PRPF31	55.421	966642	966642	0.102204	5	5	5
	Q9Y230.3		RuvB-like 2	RUVBL2	51.125	964173	964173	0.0475162	2	2	2
	Q9UJV9.2		Probable ATP-dependent RNA helicase DDX41	DDX41	69.793	952069	952069	0.104502	6	6	6
	P05783.2		Keratin, type I cytoskeletal 18	KRT18	48.029	926172	926172	0.1	4	2	4
	Q96I24.2		Far upstream element-binding protein 3	FUBP3	61.602	907316	907316	0.122378	5	5	5
	Q9Y3X0.1		Coiled-coil domain-containing protein 9 [Homo sapiens]	CCDC9	59.667	891475	891475	0.0225989	1	1	1
	P48735.2		Isocitrate dehydrogenase [NADP], mitochondrial	IDH2	50.877	820200	820200	0.0353982	2	1	2
	Q8IXT5.2		RNA-binding protein 12B	RBM12B	118.03	813586	813586	0.0809191	6	6	6
	P22087.2		rRNA 2'-O-methyltransferase fibrillarin	FBL	33.763	812003	812003	0.0809969	2	2	2
	P0DMV8.1		Heat shock 70 kDa protein 1A	HSPA1B; HSPA1A	70.009	797089	797089	0.0733229	4		5
	Q14966.2		Zinc finger protein 638	ZNF638	220.488	784158	784158	0.0647118	9	9	11
	Q9UK58.1		Cyclin-L1	CCNL1	59.597	775922	775922	0.0665399	2	2	2
	Q9BZJ0.4		Crooked neck-like protein 1	CRNKL1	100.389	751267	751267	0.0872642	7	7	7
	Q9Y2W1.2		Thyroid hormone receptor-associated protein 3	THRAP3	108.601	733074	733074	0.0649215	4	4	4
	P62820.3		Ras-related protein Rab-1A	RAB1A	22.663	714402	714402	0.180488	4	1	4
	Q9UHR5.1		SAP30-binding protein	SAP30BP	33.85	711736	711736	0.100649	2	2	2
	P41223.2		Protein BUD31 homolog	BUD31	16.989	685330	685330	0.131944	2	2	2
	Q6UN15.1		Pre-mRNA 3'-end-processing factor FIP1	FIP1L1	66.487	669803	669803	0.0723906	3	3	3
	Q53GS9.2		U4/U6.U5 tri-snRNP-associated protein 2	USP39	65.34	650767	650767	0.0831858	3	3	3
	Q9NYF8.2		Bcl-2-associated transcription factor 1	BCLAF1	106.059	605690	605690	0.0434783	4	4	4
	Q9NW64.1		Pre-mRNA-splicing factor RBM22	RBM22	46.865	603762	603762	0.104762	3	3	3
	P23284.2		Peptidyl-prolyl cis-trans isomerase B	PPIB	23.728	601640	601640	0.0601852	1	1	1
	Q9BZZ5.3		Apoptosis inhibitor 5	API5	58.968	596542	596542	0.0534351	3	3	3
	Q9HCS7.2		Pre-mRNA-splicing factor SYF1	XAB2	99.946	586396	586396	0.0994152	7	7	7
ü	cont_P12763		Alpha-2-HS-glycoprotein OS=Bos_taurus GN=AHSG PE=1 SV=2		38.394	583526	583526	0.0584958	1	1	1
	P08238.4		Heat shock protein HSP 90-beta	HSP90AB1	83.212	578768	578768	0.0566298	3	1	3
	Q8N5F7.1		NF-kappa-B-activating protein [Homo sapiens]	NKAP	47.11	575438	575438	0.0578313	2	2	2
	Q00610.5		Clathrin heavy chain 1	CLTC	191.493	569712	569712	0.081194	11	11	11
	Q92769.2		Histone deacetylase 2	HDAC2	55.329	562739	562739	0.0614754	2	1	2
	P31040.2		Succinate dehydrogenase [ubiquinone] flavoprotein subunit, mitochondrial	SDHA	72.645	553237	553237	0.0120482	1	1	1
	P39019.2		40S ribosomal protein S19	RPS19	16.051	537017	537017	0.062069	1	1	1
	P17066.2		Heat shock 70 kDa protein 6	HSPA6	70.984	515490	515490	0.0793157	4	1	5
	Q7Z6E9.1		E3 ubiquitin-protein ligase RBBP6	RBBP6	201.442	510983	510983	0.0368304	7	7	8
	P62266.3		40S ribosomal protein S23	RPS23	15.798	510601	510601	0.153846	2	2	2
ü	cont_P62937		Peptidyl-prolyl cis-trans isomerase A OS=Homo sapiens GN=PPIA PE=1 SV=2		18.001	498870	498870	0.0545455	1	1	2
	P61247.2		40S ribosomal protein S3a	RPS3A	29.926	498863	498863	0.0643939	2	2	2
	P61978.1		Heterogeneous nuclear ribonucleoprotein K	HNRNPK	50.944	491988	491988	0.0669546	2	2	2
	Q9H7N4.3		Splicing factor, arginine/serine-rich 19	SCAF1	139.186	460823	460823	0.0419207	4	4	4
	P62701.2		40S ribosomal protein S4, X isoform	RPS4X	29.579	458392	458392	0.0418251	1		1
	Q9HCE1.2		Helicase MOV-10	MOV10	113.599	435875	435875	0.0717846	5	5	5
	Q09028.3		Histone-binding protein RBBP4	RBBP4	47.626	434431	434431	0.0541176	2	1	3
	Q9H6S0.2		3'-5' RNA helicase YTHDC2	YTHDC2	160.147	398381	398381	0.0552448	7	7	7
	O60306.4		RNA helicase aquarius	AQR	171.186	380851	380851	0.0760943	8	8	8
	Q86U42.3		Polyadenylate-binding protein 2	PABPN1	32.729	369348	369348	0.0359477	1	1	1
	Q9Y265.1		RuvB-like 1	RUVBL1	50.196	361330	361330	0.0241228	1	1	1
ü	P08727.4		Keratin, type I cytoskeletal 19	KRT19	44.079	356882	356882	0.1925	7	4	7
	Q99798.2		Aconitate hydratase, mitochondrial	ACO2	85.372	348094	348094	0.00897436	1	1	1
	Q14980.2		Nuclear mitotic apparatus protein 1	NUMA1	238.115	333065	333065	0.0940898	14	14	14
	Q9ULR0.3		Pre-mRNA-splicing factor ISY1 homolog [Homo sapiens]	ISY1; ISY1-RAB43	32.972	310898	310898	0.0947368	2	2	3
	Q9UNP9.1		Peptidyl-prolyl cis-trans isomerase E	PPIE	33.41	307940	307940	0.0830565	2	2	2
	Q9C0J8.2		pre-mRNA 3' end processing protein WDR33	WDR33	145.799	307260	307260	0.0134731	2	2	2
	O43660.1		Pleiotropic regulator 1 [Homo sapiens]	PLRG1	57.158	293540	293540	0.0758755	3	3	3
	Q13573.1		SNW domain-containing protein 1	SNW1	61.456	280284	280284	0.0634328	2	2	2
	O60832.3		H/ACA ribonucleoprotein complex subunit DKC1	DKC1	57.638	272095	272095	0.0875486	4	4	4
	P17858.6		ATP-dependent 6-phosphofructokinase, liver type	PFKL	84.964	269185	269185	0.0217949	1	1	1
	Q15637.4		Splicing factor 1	SF1	68.286	268726	268726	0.0406886	2	2	2
	O14776.2		Transcription elongation regulator 1	TCERG1	123.823	265228	265228	0.0309654	3	3	3
	O95816.1		BAG family molecular chaperone regulator 2	BAG2	23.757	254856	254856	0.042654	1	1	1
	Q13501.1		Sequestosome-1	SQSTM1	47.657	253813	253813	0.120455	3	3	3
	O43290.1		U4/U6.U5 tri-snRNP-associated protein 1	SART1	90.2	252680	252680	0.095	4	4	4
	O75190.2		DnaJ homolog subfamily B member 6	DNAJB6	36.065	219941	219941	0.0306748	1	1	1
	O00505.2		Importin subunit alpha-4	KPNA3	57.775	215295	215295	0.0268714	1		1
	P31942.2		Heterogeneous nuclear ribonucleoprotein H3	HNRNPH3	36.903	207859	207859	0.112717	3	2	3
	Q9P2I0.2		Cleavage and polyadenylation specificity factor subunit 2	CPSF2	88.431	205779	205779	0.0306905	3	3	3
	Q02040.2		A-kinase anchor protein 17A	AKAP17A	80.686	200172	200172	0.0158273	1	1	1
	Q16630.2		Cleavage and polyadenylation specificity factor subunit 6	CPSF6	59.173	191213	191213	0.0526316	2	2	2
	P15976.1		Erythroid transcription factor	GATA1	42.724	180192	180192	0.0338983	1	1	1
	Q9NWH9.2		SAFB-like transcription modulator	SLTM	117.079	170536	170536	0.0241779	2	2	2
	Q9HCD5.2		Nuclear receptor coactivator 5	NCOA5	65.496	169512	169512	0.0431779	2	2	2
	Q9H814.1		Phosphorylated adapter RNA export protein	PHAX	44.375	162974	162974	0.0228426	1	1	1
	P61129.2		Zinc finger CCCH domain-containing protein 6 [Homo sapiens]	ZC3H6	131.589	162803	162803	0.0269134	2	2	2
	P49821.4		NADH dehydrogenase [ubiquinone] flavoprotein 1, mitochondrial	NDUFV1	50.785	160820	160820	0.0323276	1	1	1
	Q9ULV3.2		Cip1-interacting zinc finger protein	CIZ1	99.983	151617	151617	0.013363	1	1	1
	P00558.3		Phosphoglycerate kinase 1	PGK1	44.586	137098	137098	0.0431655	1	1	1
	O96019.1		Actin-like protein 6A	ACTL6A	47.43	128203	128203	0.027972	1	1	1
	O60684.1		Importin subunit alpha-7	KPNA6	59.991	121828	121828	0.0746269	3	1	3
	Q15007.2		Pre-mRNA-splicing regulator WTAP	WTAP	44.217	121381	121381	0.0277778	1	1	1
	Q9BQ04.1		RNA-binding protein 4B	RBM4B	40.124	110724	110724	0.228412	8	1	8
	Q9UKF6.1		Cleavage and polyadenylation specificity factor subunit 3	CPSF3	77.436	109980	109980	0.0467836	2	2	2
	P13639.4		Elongation factor 2	EEF2	95.277	109416	109416	0.044289	3	2	3
	P62495.3		Eukaryotic peptide chain release factor subunit 1	ETF1	49	104533	104533	0.0228833	1	1	1
	Q9NYV4.2		Cyclin-dependent kinase 12	CDK12	164.054	103545	103545	0.00536913	1	1	1
	Q10570.2		Cleavage and polyadenylation specificity factor subunit 1	CPSF1	160.782	97190.2	97190.2	0.03465	4	4	5
	Q96JB3.2		Hypermethylated in cancer 2 protein	HIC2	66.114	92174.2	92174.2	0.0227642	1	1	1
	Q99590.2		Protein SCAF11	SCAF11	164.551	86047.5	86047.5	0.0211893	2	2	2
ü	cont_P35527		Keratin, type I cytoskeletal 9 OS=Homo sapiens GN=KRT9 PE=1 SV=3		62.027	85322.3	85322.3	0.0513644	3	2	3
	Q9BUJ2.2		Heterogeneous nuclear ribonucleoprotein U-like protein 1	HNRNPUL1	95.679	78218	78218	0.0175234	1	1	1
	O60293.3		Zinc finger C3H1 domain-containing protein	ZFC3H1	226.214	70170.1	70170.1	0.0120664	2	2	2
	Q92797.2		Symplekin [Homo sapiens]	SYMPK	141.059	66356.6	66356.6	0.0164835	1	1	1
	P67870.1		Casein kinase II subunit beta	CSNK2B	24.926	65746.7	0
	Q9BWU0.1		Kanadaptin	SLC4A1AP	88.759	65746.7	0
	Q99832.2		T-complex protein 1 subunit eta	CCT7	59.329	65746.7	0
	P62263.3		40S ribosomal protein S14	RPS14	16.263	65746.7	0
	P50990.4		T-complex protein 1 subunit theta	CCT8	59.583	65746.7	0
	Q5RKV6.1		Exosome complex component MTR3	EXOSC6	28.218	65746.7	0
ü	P02533.4		Keratin, type I cytoskeletal 14	KRT14	51.529	65746.7	0	0.0487288	4		4
	P51532.2		Transcription activator BRG1	SMARCA4	184.53	65746.7	0
ü	P13647.3		Keratin, type II cytoskeletal 5	KRT5	62.34	65746.7	0	0.0372881	2	1	2
	Q9BZK7.1		F-box-like/WD repeat-containing protein TBL1XR1	TBL1XR1	55.56	65746.7	0
	Q13547.1		Histone deacetylase 1	HDAC1	55.068	65746.7	0	0.0248963	1		1
	P17987.1		T-complex protein 1 subunit alpha	TCP1	60.306	65746.7	0
	P54198.2		Protein HIRA	HIRA	111.764	65746.7	0
	P19784.1		Casein kinase II subunit alpha'	CSNK2A2	41.187	65746.7	0
	P50991.4		T-complex protein 1 subunit delta	CCT4	57.888	65746.7	0
	P62244.2		40S ribosomal protein S15a	RPS15A	14.83	65746.7	0
	P52434.4		DNA-directed RNA polymerases I, II, and III subunit RPABC3	POLR2H	17.132	65746.7	0
	P49368.4		T-complex protein 1 subunit gamma	CCT3	60.495	65746.7	0
	P43362.1		Melanoma-associated antigen 9	MAGEA9; MAGEA9B	35.066	65746.7	0
	P60660.2		Myosin light polypeptide 6	MYL6	16.919	65746.7	0
	Q69YN4.2		Protein virilizer homolog [Homo sapiens]	KIAA1429; VIRMA	201.898	65746.7	0	0.0110375	1	1	1
	P35579.4		Myosin-9	MYH9	226.392	65746.7	0
	O00629.1		Importin subunit alpha-3	KPNA4	57.851	65746.7	0	0.0268714	1		1
	Q9UBQ5.1		Eukaryotic translation initiation factor 3 subunit K	EIF3K	25.043	65746.7	0
	P60228.1		Eukaryotic translation initiation factor 3 subunit E	EIF3E	52.187	65746.7	0
	P12956.2		X-ray repair cross-complementing protein 6	XRCC6	69.799	65746.7	0
	P40227.3		T-complex protein 1 subunit zeta	CCT6A	57.988	65746.7	0
	P78371.4		T-complex protein 1 subunit beta	CCT2	57.452	65746.7	0
	P31689.2		DnaJ homolog subfamily A member 1	DNAJA1	44.839	65746.7	0
	Q8N684.1		Cleavage and polyadenylation specificity factor subunit 7	CPSF7	52.018	65746.7	0
	P12829.3		Myosin light chain 4	MYL4	21.551	65746.7	0
	Q13868.2		Exosome complex component RRP4	EXOSC2	32.768	65746.7	0
	Q99873.3		Protein arginine N-methyltransferase 1		42.434	65746.7	0
	P55072.4		Transitional endoplasmic reticulum ATPase	VCP	89.266	65746.7	0
	Q14152.1		Eukaryotic translation initiation factor 3 subunit A	EIF3A	166.468	65746.7	0
	Q71UI9.3		Histone H2A.V	H2AFV	13.501	65746.7	0	0.125	2		4
	P68133.1		Actin, alpha skeletal muscle	ACTA1	42.024	65746.7	0	0.198939	8		12
	P25789.1		Proteasome subunit alpha type-4	PSMA4	29.465	65746.7	0
	Q9UKL0.2		REST corepressor 1	RCOR1	53.295	65746.7	0
	P55884.3		Eukaryotic translation initiation factor 3 subunit B	EIF3B	92.424	65746.7	0
	P48643.1		T-complex protein 1 subunit epsilon	CCT5	59.633	65746.7	0
	Q7L2H7.1		Eukaryotic translation initiation factor 3 subunit M	EIF3M	42.476	65746.7	0
	P28072.4		Proteasome subunit beta type-6	PSMB6	25.341	65746.7	0
	O75934.1		Pre-mRNA-splicing factor SPF27	BCAS2	26.115	65746.7	0
	Q9Y262.1		Eukaryotic translation initiation factor 3 subunit L	EIF3L	66.684	65746.7	0
	Q8NHZ8.1		Anaphase-promoting complex subunit CDC26	CDC26	9.771	65746.7	0
	O15371.1		Eukaryotic translation initiation factor 3 subunit D	EIF3D	63.932	65746.7	0
	P06748.2		Nucleophosmin	NPM1	32.555	65746.7	0
	P02100.2		Hemoglobin subunit epsilon	HBE1	16.192	65746.7	0
	O00303.1		Eukaryotic translation initiation factor 3 subunit F	EIF3F	37.54	65746.7	0
	O15372.1		Eukaryotic translation initiation factor 3 subunit H	EIF3H	39.905	65746.7	0
	Q99613.1		Eukaryotic translation initiation factor 3 subunit C	EIF3C	105.278	65746.7	0
	Q9UIA9.3		Exportin-7	XPO7	123.828	65746.7	0
	O60341.2		Lysine-specific histone demethylase 1A	KDM1A	92.845	65746.7	0
	P13010.3		X-ray repair cross-complementing protein 5	XRCC5	82.652	65746.7	0
	Q9Y5Q8.2		General transcription factor 3C polypeptide 5	GTF3C5	59.533	65746.7	0
	Q13263.5		Transcription intermediary factor 1-beta	TRIM28	88.493	65746.7	0
	Q8IX12.2		Cell division cycle and apoptosis regulator protein 1	CCAR1	132.739	65746.7	0
	P62081.1		40S ribosomal protein S7	RPS7	22.113	65746.7	0
	Q9Y6J0.1		Calcineurin-binding protein cabin-1	CABIN1	246.197	65746.7	0
	P30876.1		DNA-directed RNA polymerase II subunit RPB2	POLR2B	133.811	65746.7	0	0.0076661	1	1	1
	O15042.2		U2 snRNP-associated SURP motif-containing protein	U2SURP	118.219	65746.7	0
	Q9NV88.2		Integrator complex subunit 9	INTS9	73.767	65746.7	0
	P23246.2		Splicing factor, proline- and glutamine-rich	SFPQ	76.102	65746.7	0
	Q16576.1		Histone-binding protein RBBP7	RBBP7	47.79	65746.7	0	0.0211765	1		1
	Q12996.1		Cleavage stimulation factor subunit 3	CSTF3	82.869	65746.7	0
	Q15024.3		Exosome complex component RRP42	EXOSC7	31.801	65746.7	0	0.109966	2	2	2
	Q96B26.1		Exosome complex component RRP43	EXOSC8	30.02	65746.7	0
	O95071.2		E3 ubiquitin-protein ligase UBR5	UBR5	309.158	65746.7	0	0.00321543	1	1	1
	P20618.2		Proteasome subunit beta type-1	PSMB1	26.472	65746.7	0
	P78527.3		DNA-dependent protein kinase catalytic subunit	PRKDC	468.788	65746.7	0
	Q15233.4		Non-POU domain-containing octamer-binding protein	NONO	54.197	65746.7	0
	P60900.1		Proteasome subunit alpha type-6	PSMA6	27.382	65746.7	0
	O75821.2		Eukaryotic translation initiation factor 3 subunit G	EIF3G	35.589	65746.7	0
	O15379.2		Histone deacetylase 3	HDAC3	48.816	65746.7	0
	Q02413.2		Desmoglein-1	DSG1	113.676	65746.7	0
	P62249.2		40S ribosomal protein S16	RPS16	16.435	65746.7	0
	P09874.4		Poly [ADP-ribose] polymerase 1	PARP1	113.012	65746.7	0
	P67775.1		Serine/threonine-protein phosphatase 2A catalytic subunit alpha isoform	PPP2CA	35.571	65746.7	0
	P25786.1		Proteasome subunit alpha type-1	PSMA1	29.537	65746.7	0
	Q9UBL3.1		Set1/Ash2 histone methyltransferase complex subunit ASH2	ASH2L	68.679	65746.7	0
	P49959.3		Double-strand break repair protein MRE11	MRE11A; MRE11	80.543	65746.7	0
	P63244.3		Receptor of activated protein C kinase 1	GNB2L1; RACK1	35.055	65746.7	0
	Q9NQT5.3		Exosome complex component RRP40	EXOSC3	29.553	65746.7	0
	O14818.1		Proteasome subunit alpha type-7	PSMA7	27.87	65746.7	0
	Q92878.1		DNA repair protein RAD50	RAD50	153.797	65746.7	0
	Q96HW7.2		Integrator complex subunit 4	INTS4	108.102	65746.7	0
	Q9NPD3.3		Exosome complex component RRP41	EXOSC4	26.366	65746.7	0
	P30153.4		Serine/threonine-protein phosphatase 2A 65 kDa regulatory subunit A alpha isoform	PPP2R1A	65.267	65746.7	0
	Q6P9B9.1		Integrator complex subunit 5	INTS5	107.927	65746.7	0
	P28070.4		Proteasome subunit beta type-4	PSMB4	29.185	65746.7	0
	P25787.2		Proteasome subunit alpha type-2	PSMA2	25.882	65746.7	0
	P61163.1		Alpha-centractin	ACTR1A	42.587	65746.7	0
	Q06265.3		Exosome complex component RRP45	EXOSC9	48.918	65746.7	0
	Q9P2N5.2		RNA-binding protein 27	RBM27	118.645	65746.7	0
	Q5T200.1		Zinc finger CCCH domain-containing protein 13 [Homo sapiens]	ZC3H13	196.519	65746.7	0
	Q96KR1.2		Zinc finger RNA-binding protein	ZFR	116.939	65746.7	0
	Q13042.2		Cell division cycle protein 16 homolog	CDC16	71.609	65746.7	0
	P12270.3		Nucleoprotein TPR	TPR	267.131	65746.7	0
	Q12789.4		General transcription factor 3C polypeptide 1	GTF3C1	238.725	65746.7	0
	Q14839.2		Chromodomain-helicase-DNA-binding protein 4	CHD4	217.867	65746.7	0	0.00627615	1	1	1
	Q9NPF5.1		DNA methyltransferase 1-associated protein 1	DMAP1	52.96	65746.7	0
	P19338.3		Nucleolin	NCL	76.568	65746.7	0
	Q8N201.2		Integrator complex subunit 1	INTS1	244.143	65746.7	0
	P84098.1		60S ribosomal protein L19	RPL19	23.451	65746.7	0	0.0459184	1	1	2
	Q9UJX2.3		Cell division cycle protein 23 homolog	CDC23	68.79	65746.7	0
	Q9UJX3.4		Anaphase-promoting complex subunit 7	ANAPC7	66.813	65746.7	0
	Q9NVH2.1		Integrator complex subunit 7	INTS7	106.766	65746.7	0
	Q8IW45.1		ATP-dependent (S)-NAD(P)H-hydrate dehydratase	CARKD; NAXD	36.553	65746.7	0
	P07900.5		Heat shock protein HSP 90-alpha	HSP90AA1	84.607	65746.7	0	0.0355191	2		2
	Q9H9B1.4		Histone-lysine N-methyltransferase EHMT1	EHMT1	141.377	65746.7	0
	O75081.2		Protein CBFA2T3	CBFA2T3	71.148	65746.7	0
	O14744.4		Protein arginine N-methyltransferase 5	PRMT5	72.638	65746.7	0
	Q96L91.4		E1A-binding protein p400	EP400	343.276	65746.7	0
	P11021.2		Endoplasmic reticulum chaperone BiP	HSPA5	72.288	65746.7	0	0.0412844	2		2
	Q14204.5		Cytoplasmic dynein 1 heavy chain 1	DYNC1H1	532.072	65746.7	0
	P28074.3		Proteasome subunit beta type-5	PSMB5	28.462	65746.7	0
	Q92922.3		SWI/SNF complex subunit SMARCC1	SMARCC1	122.79	65746.7	0
	P62195.1		26S proteasome regulatory subunit 8	PSMC5	45.597	65746.7	0
	Q9Y5Q9.1		General transcription factor 3C polypeptide 3	GTF3C3	101.208	65746.7	0
	Q15291.2		Retinoblastoma-binding protein 5	RBBP5	59.116	65746.7	0
	Q9UKN8.2		General transcription factor 3C polypeptide 4	GTF3C4	91.923	65746.7	0
	Q96N11.1		Uncharacterized protein C7orf26 [Homo sapiens]	C7orf26	50.014	65746.7	0
	P35250.3		Replication factor C subunit 2	RFC2	39.132	65746.7	0
	Q96ST3.2		Paired amphipathic helix protein Sin3a	SIN3A	145.085	65746.7	0
	Q5T8P6.3		RNA-binding protein 26	RBM26	113.527	65746.7	0
	Q9H0D6.1		5'-3' exoribonuclease 2	XRN2	108.513	65746.7	0
	Q8WUA4.2		General transcription factor 3C polypeptide 2	GTF3C2	100.616	65746.7	0
	Q14974.2		Importin subunit beta-1	KPNB1	97.108	65746.7	0
	Q92974.4		Rho guanine nucleotide exchange factor 2	ARHGEF2	111.473	65746.7	0	0.0172414	1	1	1
	Q8NG31.3		Kinetochore scaffold 1	CASC5; KNL1	265.224	65746.7	0
	P11387.2		DNA topoisomerase 1	TOP1	90.669	65746.7	0
	P35580.3		Myosin-10	MYH10	228.858	65746.7	0
	Q86XP3.1		ATP-dependent RNA helicase DDX42	DDX42	102.912	65746.7	0
	Q8IWX8.3		Calcium homeostasis endoplasmic reticulum protein	CHERP	103.637	65746.7	0
	Q9Y2X0.2		Mediator of RNA polymerase II transcription subunit 16	MED16	96.731	65746.7	0
	P54136.2		Arginine--tRNA ligase, cytoplasmic	RARS	75.331	65746.7	0
	P78347.2		General transcription factor II-I	GTF2I	112.346	65746.7	0
	O75448.1		Mediator of RNA polymerase II transcription subunit 24	MED24	110.234	65746.7	0
	O75376.2		Nuclear receptor corepressor 1	NCOR1	270.044	65746.7	0
	Q8TAQ2.1		SWI/SNF complex subunit SMARCC2	SMARCC2	132.797	65746.7	0
	P49327.3		Fatty acid synthase	FASN	273.254	65746.7	0
	Q92925.3		SWI/SNF-related matrix-associated actin-dependent regulator of chromatin subfamily D member 2	SMARCD2	58.884	65746.7	0
	Q9UJX5.2		Anaphase-promoting complex subunit 4	ANAPC4	92.058	65746.7	0
ü	Q86YZ3.2		Hornerin [Homo sapiens]	HRNR	282.228	65746.7	0
	Q86U86.1		Protein polybromo-1	PBRM1	192.825	65746.7	0
	P14868.2		Aspartate--tRNA ligase, cytoplasmic	DARS	57.1	65746.7	0
	O60244.2		Mediator of RNA polymerase II transcription subunit 14	MED14	160.504	65746.7	0
	Q9Y4A5.3		Transformation/transcription domain-associated protein	TRRAP	437.318	65746.7	0
	Q9H1A4.1		Anaphase-promoting complex subunit 1	ANAPC1	216.361	65746.7	0
	Q15542.3		Transcription initiation factor TFIID subunit 5	TAF5	86.776	65746.7	0
	P46060.1		Ran GTPase-activating protein 1	RANGAP1	63.502	65746.7	0
	P07814.5		Bifunctional glutamate/proline--tRNA ligase	EPRS	170.483	65746.7	0
	P09661.2		U2 small nuclear ribonucleoprotein A'	SNRPA1	28.398	65746.7	0
	P08579.1		U2 small nuclear ribonucleoprotein B''	SNRPB2	25.47	65746.7	0
	P11940.2		Polyadenylate-binding protein 1	PABPC1	70.626	65746.7	0
	P09012.3		U1 small nuclear ribonucleoprotein A	SNRPA	31.259	65746.7	0
	P62424.2		60S ribosomal protein L7a	RPL7A	29.977	65746.7	0
	P35268.2		60S ribosomal protein L22	RPL22	14.778	65746.7	0
	P61353.2		60S ribosomal protein L27	RPL27	15.788	65746.7	0
	P05387.1		60S acidic ribosomal protein P2	RPLP2	11.658	65746.7	0
	P62913.2		60S ribosomal protein L11	RPL11	20.24	65746.7	0
	P46776.2		60S ribosomal protein L27a	RPL27A	16.551	65746.7	0
	P46782.4		40S ribosomal protein S5	RPS5	22.862	65746.7	0
	P62917.2		60S ribosomal protein L8	RPL8	28.007	65746.7	0
	Q02878.3		60S ribosomal protein L6	RPL6	32.708	65746.7	0
	P83881.2		60S ribosomal protein L36a	RPL36A	12.433	65746.7	0
	Q13310.1		Polyadenylate-binding protein 4	PABPC4	70.738	65746.7	0
	P50914.4		60S ribosomal protein L14	RPL14	23.417	65746.7	0
	Q9NZI8.2		Insulin-like growth factor 2 mRNA-binding protein 1	IGF2BP1	63.441	65746.7	0
	Q07020.2		60S ribosomal protein L18	RPL18	21.621	65746.7	0
	O95777.3		U6 snRNA-associated Sm-like protein LSm8 [Homo sapiens]	NAA38; LSM8	10.396	65746.7	0
	P18124.1		60S ribosomal protein L7	RPL7	29.207	65746.7	0
	Q92871.2		Phosphomannomutase 1	PMM1	29.728	65746.7	0	0.0419847	1	1	1
	P36578.5		60S ribosomal protein L4	RPL4	47.667	65746.7	0
	P40429.2		60S ribosomal protein L13a	RPL13A	23.562	65746.7	0
	P61313.2		60S ribosomal protein L15	RPL15	24.131	65746.7	0
	Q02543.2		60S ribosomal protein L18a	RPL18A	20.749	65746.7	0
	P51149.1		Ras-related protein Rab-7a [Homo sapiens]	RAB7A	23.475	65746.7	0
	P63173.2		60S ribosomal protein L38	RPL38	8.213	65746.7	0
	P46779.3		60S ribosomal protein L28	RPL28	15.738	65746.7	0
	P10809.2		60 kDa heat shock protein, mitochondrial	HSPD1	61.016	65746.7	0
	Q9Y333.1		U6 snRNA-associated Sm-like protein LSm2	LSM2	10.828	65746.7	0
	Q13151.1		Heterogeneous nuclear ribonucleoprotein A0	HNRNPA0	30.822	65746.7	0
	P05388.1		60S acidic ribosomal protein P0	RPLP0	34.252	65746.7	0
	P39023.2		60S ribosomal protein L3	RPL3	46.08	65746.7	0
	O43719.1		HIV Tat-specific factor 1	HTATSF1	85.801	65746.7	0
	P26373.4		60S ribosomal protein L13	RPL13	24.247	65746.7	0	0.0900474	2	2	3
	O00425.2		Insulin-like growth factor 2 mRNA-binding protein 3	IGF2BP3	63.666	65746.7	0
	P62888.2		60S ribosomal protein L30	RPL30	12.776	65746.7	0
	O75874.2		Isocitrate dehydrogenase [NADP] cytoplasmic	IDH1	46.63	65746.7	0	0.0531401	2	1	2
	Q01844.1		RNA-binding protein EWS	EWSR1	68.436	65746.7	0
	P06733.2		Alpha-enolase	ENO1	47.139	65746.7	0
	Q9BV38.2		WD repeat-containing protein 18 [Homo sapiens]	WDR18	47.375	65746.7	0	0.025463	1	1	1
	P11586.3		C-1-tetrahydrofolate synthase, cytoplasmic	MTHFD1	101.495	65746.7	0
ü	P02538.3		Keratin, type II cytoskeletal 6A	KRT6A	60.008	65746.7	0	0.037234	2		2
	P26447.1		Protein S100-A4	S100A4	11.721	65746.7	0
	P00338.2		L-lactate dehydrogenase A chain	LDHA	36.665	65746.7	0
	P14618.4		Pyruvate kinase PKM	PKM	57.9	65746.7	0
	P07355.2		Annexin A2	ANXA2	38.58	65746.7	0
	P07737.2		Profilin-1	PFN1	15.045	65746.7	0
	P61604.2		10 kDa heat shock protein, mitochondrial	HSPE1	10.925	65746.7	0
	P05141.7		ADP/ATP translocase 2	SLC25A5	32.831	65746.7	0	0.0402685	1	1	1
	Q92597.1		Protein NDRG1	NDRG1	42.808	65746.7	0
	P07195.2		L-lactate dehydrogenase B chain	LDHB	36.615	65746.7	0
	Q96E39.1		RNA binding motif protein, X-linked-like-1	RBMXL1	42.116	65746.7	0	0.2	9		14
	P31327.2		Carbamoyl-phosphate synthase [ammonia], mitochondrial	CPS1	164.835	65746.7	0
	P18085.3		ADP-ribosylation factor 4 [Homo sapiens]	ARF4	20.498	65746.7	0	0.0611111	1		1
	P07237.3		Protein disulfide-isomerase	P4HB	57.081	65746.7	0
	P60842.1		Eukaryotic initiation factor 4A-I	EIF4A1	46.125	65746.7	0	0.0862069	7		16
	Q13162.1		Peroxiredoxin-4	PRDX4	30.521	65746.7	0
ü	Q06830.1		Peroxiredoxin-1	PRDX1	22.096	65746.7	0
ü	cont_Q61414.2		Keratin, type I cytoskeletal 15		49.107	65746.7	0	0.050885	4		4
ü	cont_P13646.4		Keratin, type I cytoskeletal 13		49.557	65746.7	0	0.0414847	3		3
	Q6NZI2.1		Caveolae-associated protein 1	PTRF; CAVIN1	43.45	65746.7	0
	P52701.2		DNA mismatch repair protein Msh6	MSH6	152.689	65746.7	0
	P14625.1		Endoplasmin	HSP90B1	92.411	65746.7	0
	P16989.4		Y-box-binding protein 3	CSDA; YBX3	40.066	65746.7	0	0.0295699	1		1
ü	Q04695.2		Keratin, type I cytoskeletal 17	KRT17	48.076	65746.7	0	0.0324074	2		2
	P14866.2		Heterogeneous nuclear ribonucleoprotein L	HNRNPL	64.092	65746.7	0
	Q13330.2		Metastasis-associated protein MTA1 [Homo sapiens]	MTA1	80.735	65746.7	0
	O60264.1		SWI/SNF-related matrix-associated actin-dependent regulator of chromatin subfamily A member 5	SMARCA5	121.828	65746.7	0	0.0142586	1	1	1
	Q96KQ7.3		Histone-lysine N-methyltransferase EHMT2	EHMT2	132.287	65746.7	0
	Q9BTC8.2		Metastasis-associated protein MTA3 [Homo sapiens]	MTA3	67.461	65746.7	0
	Q8N1G0.1		Zinc finger protein 687 [Homo sapiens]	ZNF687	129.446	65746.7	0
	Q96T58.1		Msx2-interacting protein	SPEN	402.004	65746.7	0
	Q9NR30.5		Nucleolar RNA helicase 2	DDX21	87.29	65746.7	0
	Q9UQE7.2		Structural maintenance of chromosomes protein 3	SMC3	141.454	65746.7	0
	Q9UMN6.1		Histone-lysine N-methyltransferase 2B	KMT2B; MLL4	293.33	65746.7	0
	Q9NU22.2		Midasin	MDN1	632.42	65746.7	0	0.00160829	1	1	1
	O95639.1		Cleavage and polyadenylation specificity factor subunit 4	CPSF4	30.235	65639.9	65639.9	0.0557621	1	1	1
	P27708.3		CAD protein	CAD	242.829	54674.9	54674.9	0.0148315	3	3	3
	Q9ULD0.3		2-oxoglutarate dehydrogenase-like, mitochondrial	OGDHL	114.409	52044.2	52044.2	0.00792079	1	1	1
	Q9P1Y6.3		PHD and RING finger domain-containing protein 1 [Homo sapiens]	PHRF1	178.557	51134.9	51134.9	0.0121286	1	1	2
	Q92804.1		TATA-binding protein-associated factor 2N	TAF15	61.793	49161.6	49161.6	0.0456081	2	1	2
	P13674.2		Prolyl 4-hydroxylase subunit alpha-1	P4HA1	61.011	43610.5	43610.5	0.0262172	1	1	1
	O94776.1		Metastasis-associated protein MTA2	MTA2	74.976	39880.2	39880.2	0.0269461	1	1	1
	Q6PJT7.1		Zinc finger CCCH domain-containing protein 14	ZC3H14	82.823	34584.7	34584.7	0.044837	2	2	2
	O43395.2		U4/U6 small nuclear ribonucleoprotein Prp3	PRPF3	77.481	32510	32510	0.0219619	1	1	1
	O75152.3		Zinc finger CCCH domain-containing protein 11A [Homo sapiens]	ZC3H11A	89.076	23614.3	23614.3	0.0271605	1	1	1
	P46821.2		Microtubule-associated protein 1B	MAP1B	270.468	21216.5	21216.5	0.00567261	1	1	1
	Q08211.4		ATP-dependent RNA helicase A	DHX9	140.869	20671.8	20671.8	0.0125984	1	1	1
	Q6ZU65.2		Ubinuclein-2 [Homo sapiens]	UBN2	145.998	18570.5	18570.5	0.0178174	1	1	1
	P24928.2		DNA-directed RNA polymerase II subunit RPB1	POLR2A	217.039	12791.9	12791.9	0.00507614	1	1	1
