# Supplementary material for: mRNA recognition and packaging by the human transcription-export complex
Source: Nature. Author manuscript; Available in PMC 2023 Jun 1. (PMC7614608; doi:10.1038/s41586-023-05904-0)
Supplement: Supplementary Table 2 [file EMS174469-supplement-Supplementary_Table_2.xlsx]

## Sheet: Summary of identified gene type
	% ReadCounts
gene type (ensembl annotation retrieved from BioMart, see https://www.gencodegenes.org/pages/biotypes.html)	replicate 1	replicate 2	replicate 3
protein_coding	81.1817	81.1987	81.2449
processed_pseudogene	11.9397	12.1574	12.0503
lncRNA	2.67868	2.76403	2.70354
other	2.24283	2.16786	2.29075
snoRNA	0.703072	0.679726	0.747032
transcribed_processed_pseudogene	0.489776	0.546455	0.536559
Mt_tRNA	0.226577	0.159174	0.110424
misc_RNA	0.130795	0.0288268	0.0192687
snRNA	0.121136	0.0589068	0.050395
Mt_rRNA	0.095782	0.0430312	0.0392785
transcribed_unprocessed_pseudogene	0.0724401	0.075618	0.0770747
transcribed_unitary_pseudogene	0.040647	0.01504	0.0251975
miRNA	0.0261589	0.0484624	0.0437251
TEC	0.0221345	0.0309156	0.0348318
unprocessed_pseudogene	0.0197198	0.020889	0.0200098
sRNA	0.00523179	0.00167112	0.00222331
scaRNA	0.00362201	0.00334223	0.00444662

## Sheet: ReadCount table 
						ReadCount			ReadCounts per million (RCPM)
Chromosome	Start	End	Name	Strand	gene_type	replicate 1	replicate 2	replicate 3	replicate 1	replicate 2	replicate 3
chr1	826205	826456	LINC00115	-	lncRNA	9	3	7	33.4553	11.9801	51.9963
chr1	1014185	1014540	ISG15	+	protein_coding	29	20	15	107.8	79.8671	111.421
chr1	1066024	1066459	AL390719.1	+	transcribed_unprocessed_pseudogene	9	14	10	33.4553	55.907	74.2804
chr1	1216907	1217183	SDF4	-	protein_coding	18	23	15	66.9105	91.8472	111.421
chr1	1233465	1233727	B3GALT6	+	protein_coding	11	17	2	40.8898	67.887	14.8561
chr1	1254898	1255688	UBE2J2	-	protein_coding	6	6	2	22.3035	23.9601	14.8561
chr1	1311426	1311677	PUSL1	+	protein_coding	41	35	10	152.407	139.767	74.2804
chr1	1311584	1312072	INTS11	-	protein_coding	7	6	4	26.0208	23.9601	29.7122
chr1	1335275	1335533	DVL1	-	protein_coding	10	11	6	37.1725	43.9269	44.5682
chr1	1352688	1352941	MXRA8	-	protein_coding	14	8	9	52.0415	31.9468	66.8524
chr1	1373727	1373986	AURKAIP1	-	protein_coding	2	2	2	7.4345	7.98671	14.8561
chr1	1386481	1386962	CCNL2	-	protein_coding	43	34	11	159.842	135.774	81.7084
chr1	1401756	1402046	MRPL20-AS1	+	lncRNA	16	20	9	59.476	79.8671	66.8524
chr1	1401908	1402431	MRPL20	-	protein_coding	81	84	33	301.097	335.442	245.125
chr1	1541671	1541923	SSU72	-	protein_coding	4	4	5	14.869	15.9734	37.1402
chr1	1602453	1602703	AL691432.4	+	lncRNA	3	4	2	11.1518	15.9734	14.8561
chr1	1613757	1614007	AL691432.2	-	lncRNA	7	5	3	26.0208	19.9668	22.2841
chr1	1617070	1617323	MIB2	+	protein_coding	7	4	3	26.0208	15.9734	22.2841
chr1	1661477	1661728	SLC35E2B	-	protein_coding	10	6	2	37.1725	23.9601	14.8561
chr1	1752470	1752768	NADK	-	protein_coding	7	11	2	26.0208	43.9269	14.8561
chr1	1786751	1787001	GNB1	-	protein_coding	7	17	8	26.0208	67.887	59.4243
chr1	2189543	2189829	FAAP20	-	protein_coding	9	2	2	33.4553	7.98671	14.8561
chr1	2402066	2402325	RER1	+	protein_coding	5	11	5	18.5863	43.9269	37.1402
chr1	2402814	2403302	RER1	+	protein_coding	64	59	24	237.904	235.608	178.273
chr1	3629875	3630127	TPRG1L	+	protein_coding	4	2	3	14.869	7.98671	22.2841
chr1	3737142	3737843	TP73-AS1	-	transcribed_unitary_pseudogene	3	2	2	11.1518	7.98671	14.8561
chr1	3775420	3775982	SMIM1	+	protein_coding	329	253	170	1222.98	1010.32	1262.77
chr1	3780218	3780468	LRRC47	-	protein_coding	9	3	2	33.4553	11.9801	14.8561
chr1	6204839	6205089	AL031847.1	-	lncRNA	4	3	3	14.869	11.9801	22.2841
chr1	6204839	6205089	LOC102724450	-	other	4	3	3	14.869	11.9801	22.2841
chr1	6223490	6223740	ICMT	-	protein_coding	5	6	2	18.5863	23.9601	14.8561
chr1	6264268	6264522	ACOT7	-	protein_coding	13	12	6	48.3243	47.9203	44.5682
chr1	6590721	6590973	KLHL21	-	protein_coding	5	7	3	18.5863	27.9535	22.2841
chr1	6632801	6633567	THAP3	+	protein_coding	20	5	14	74.345	19.9668	103.993
chr1	7984802	7985505	PARK7	+	protein_coding	181	262	113	672.822	1046.26	839.369
chr1	8860996	8861256	ENO1	-	protein_coding	302	296	186	1122.61	1182.03	1381.62
chr1	9582296	9582772	SLC25A33	+	protein_coding	7	20	11	26.0208	79.8671	81.7084
chr1	9672425	9672675	PIK3CD-AS2	-	other	12	16	15	44.607	63.8937	111.421
chr1	9680840	9681094	PIK3CD-AS2	-	other	7	8	6	26.0208	31.9468	44.5682
chr1	9850107	9850359	CTNNBIP1	-	protein_coding	5	2	3	18.5863	7.98671	22.2841
chr1	10416794	10417044	PGD	+	protein_coding	5	9	4	18.5863	35.9402	29.7122
chr1	10419558	10419830	PGD	+	protein_coding	3	6	4	11.1518	23.9601	29.7122
chr1	10419893	10420146	PGD	+	protein_coding	13	31	15	48.3243	123.794	111.421
chr1	10442084	10442808	CENPS	+	protein_coding	5	4	2	18.5863	15.9734	14.8561
chr1	10442560	10442810	CENPS-CORT	+	protein_coding	2	3	2	7.4345	11.9801	14.8561
chr1	10630502	10630758	PEX14	+	protein_coding	2	2	3	7.4345	7.98671	22.2841
chr1	11054583	11054913	SRM	-	protein_coding	77	73	22	286.228	291.515	163.417
chr1	11286027	11286283	UBIAD1	+	protein_coding	4	7	3	14.869	27.9535	22.2841
chr1	11673780	11674030	FBXO6	+	protein_coding	3	3	2	11.1518	11.9801	14.8561
chr1	11674479	11674997	MAD2L2	-	protein_coding	24	21	14	89.214	83.8605	103.993
chr1	11749875	11750771	AGTRAP	+	protein_coding	38	36	15	141.256	143.761	111.421
chr1	11975286	11975540	PLOD1	+	protein_coding	17	11	3	63.1933	43.9269	22.2841
chr1	12031725	12032045	MIIP	+	protein_coding	13	6	12	48.3243	23.9601	89.1365
chr1	15605077	15605332	CHCHD2P6	+	processed_pseudogene	162	136	74	602.195	543.096	549.675
chr1	15807168	15807611	UQCRHL	-	protein_coding	255	167	75	947.899	666.89	557.103
chr1	15834136	15834461	FLJ37453	-	other	58	57	40	215.601	227.621	297.122
chr1	15834473	15834723	AL450998.2	-	lncRNA	62	79	43	230.47	315.475	319.406
chr1	16197853	16198351	ARHGEF19	-	protein_coding	6	5	3	22.3035	19.9668	22.2841
chr1	16441369	16441619	NECAP2	+	protein_coding	4	11	6	14.869	43.9269	44.5682
chr1	16515503	16515754	AL137802.2	+	lncRNA	6	4	4	22.3035	15.9734	29.7122
chr1	16618252	16618522	CROCCP2	-	transcribed_unprocessed_pseudogene	11	5	3	40.8898	19.9668	22.2841
chr1	17018721	17019004	SDHB	-	protein_coding	10	19	11	37.1725	75.8737	81.7084
chr1	19074509	19074816	UBR4	-	protein_coding	26	23	17	96.6485	91.8472	126.277
chr1	19303964	19304534	AKR7A2	-	protein_coding	56	77	34	208.166	307.488	252.553
chr1	19329031	19329300	SLC66A1	+	protein_coding	12	9	7	44.607	35.9402	51.9963
chr1	19338774	19339072	CAPZB	-	protein_coding	12	23	7	44.607	91.8472	51.9963
chr1	19608318	19608568	AL031727.1	+	processed_pseudogene	1045	370	316	3884.53	1477.54	2347.26
chr1	19626337	19626633	MICOS10	+	protein_coding	12	21	13	44.607	83.8605	96.5645
chr1	20184241	20184494	UBXN10-AS1	-	protein_coding	5	5	4	18.5863	19.9668	29.7122
chr1	20499447	20499698	MUL1	-	protein_coding	4	2	4	14.869	7.98671	29.7122
chr1	20650486	20650738	PINK1	+	protein_coding	2	4	4	7.4345	15.9734	29.7122
chr1	20651066	20651511	PINK1	+	protein_coding	13	7	2	48.3243	27.9535	14.8561
chr1	20652180	20652437	PINK1-AS	-	lncRNA	16	21	8	59.476	83.8605	59.4243
chr1	20652193	20652443	DDOST	-	protein_coding	16	21	8	59.476	83.8605	59.4243
chr1	23371262	23371839	ZNF436-AS1	+	lncRNA	4	10	6	14.869	39.9336	44.5682
chr1	23557921	23558184	ID3	-	protein_coding	61	117	52	226.752	467.223	386.258
chr1	23695696	23695946	RPL11	+	protein_coding	6	18	19	22.3035	71.8804	141.133
chr1	23696162	23696427	RPL11	+	protein_coding	7	10	15	26.0208	39.9336	111.421
chr1	23760381	23760770	ELOA-AS1	-	lncRNA	4	4	3	14.869	15.9734	22.2841
chr1	23787980	23788232	PITHD1	+	protein_coding	5	3	3	18.5863	11.9801	22.2841
chr1	23795597	23795910	GALE	-	protein_coding	2	9	4	7.4345	35.9402	29.7122
chr1	23801877	23802159	HMGCL	-	protein_coding	9	7	7	33.4553	27.9535	51.9963
chr1	23845076	23845326	FUCA1	-	other	8	12	8	29.738	47.9203	59.4243
chr1	23978154	23978404	SRSF10	-	protein_coding	7	7	2	26.0208	27.9535	14.8561
chr1	24007880	24008130	AL590609.1	-	processed_pseudogene	20	6	7	74.345	23.9601	51.9963
chr1	25246576	25246944	RSRP1	-	protein_coding	18	8	3	66.9105	31.9468	22.2841
chr1	25328911	25329211	RHD	+	protein_coding	3	3	3	11.1518	11.9801	22.2841
chr1	25360717	25361279	TMEM50A	+	protein_coding	4	4	7	14.869	15.9734	51.9963
chr1	25362243	25362772	RHCE	-	protein_coding	5	5	2	18.5863	19.9668	14.8561
chr1	25832684	25832942	MTFR1L	+	protein_coding	15	9	7	55.7588	35.9402	51.9963
chr1	25900557	25900990	STMN1	-	protein_coding	17	12	6	63.1933	47.9203	44.5682
chr1	26170619	26170873	ZNF593	+	protein_coding	28	22	22	104.083	87.8538	163.417
chr1	26281200	26281523	SH3BGRL3	+	protein_coding	31	29	18	115.235	115.807	133.705
chr1	26320074	26320526	CD52	+	protein_coding	43	62	31	159.842	247.588	230.269
chr1	26798044	26798398	PIGV	+	protein_coding	2	4	2	7.4345	15.9734	14.8561
chr1	26879375	26879750	GPN2	-	protein_coding	3	8	2	11.1518	31.9468	14.8561
chr1	27666063	27666321	IFI6	-	protein_coding	3	6	2	11.1518	23.9601	14.8561
chr1	27891523	27891799	RPA2	-	protein_coding	12	25	7	44.607	99.8339	51.9963
chr1	28237848	28238105	ATP5IF1	+	protein_coding	35	39	21	130.104	155.741	155.989
chr1	28509383	28509646	SNHG3	+	lncRNA	71	115	66	263.925	459.236	490.251
chr1	28578537	28578840	SNHG12	-	lncRNA	11	11	9	40.8898	43.9269	66.8524
chr1	28648390	28648733	RNU11	+	snRNA	44	37	10	163.559	147.754	74.2804
chr1	28648480	28648730	AL360012.1	+	lncRNA	44	37	10	163.559	147.754	74.2804
chr1	29193810	29194281	MECR	-	protein_coding	2	3	3	7.4345	11.9801	22.2841
chr1	30733177	30733427	AL137857.1	+	lncRNA	2	2	3	7.4345	7.98671	22.2841
chr1	30733434	30733684	LAPTM5	-	protein_coding	3	3	3	11.1518	11.9801	22.2841
chr1	31629865	31630116	PEF1	-	protein_coding	5	11	8	18.5863	43.9269	59.4243
chr1	31908533	31909088	PTP4A2	-	protein_coding	6	9	3	22.3035	35.9402	22.2841
chr1	32043626	32043879	KHDRBS1	+	protein_coding	13	9	7	48.3243	35.9402	51.9963
chr1	32102613	32102866	TMEM39B	+	protein_coding	5	7	3	18.5863	27.9535	22.2841
chr1	32231341	32231608	EIF3I	+	protein_coding	168	154	95	624.498	614.977	705.664
chr1	32333373	32333635	HDAC1	+	protein_coding	5	2	2	18.5863	7.98671	14.8561
chr1	32775231	32775493	YARS	-	protein_coding	13	12	5	48.3243	47.9203	37.1402
chr1	32775236	32775492	YARS1	-	other	13	12	5	48.3243	47.9203	37.1402
chr1	33013038	33013456	AK2	-	protein_coding	31	41	14	115.235	163.728	103.993
chr1	34855037	34855598	SMIM12	-	protein_coding	13	27	7	48.3243	107.821	51.9963
chr1	34981532	34981782	AC114490.2	-	protein_coding	6	13	7	22.3035	51.9136	51.9963
chr1	34981532	34981826	TMEM35B	-	protein_coding	6	13	7	22.3035	51.9136	51.9963
chr1	35176377	35176634	SFPQ	-	protein_coding	5	6	2	18.5863	23.9601	14.8561
chr1	35351357	35351607	RPL5P4	+	processed_pseudogene	42	40	29	156.125	159.734	215.413
chr1	35566522	35566779	NCDN	+	protein_coding	8	5	3	29.738	19.9668	22.2841
chr1	35603138	35603393	PSMB2	-	protein_coding	21	45	12	78.0623	179.701	89.1365
chr1	36136569	36136830	TRAPPC3	-	protein_coding	25	39	7	92.9313	155.741	51.9963
chr1	36136944	36137511	TRAPPC3	-	protein_coding	15	15	6	55.7588	59.9003	44.5682
chr1	36322030	36322530	EVA1B	-	protein_coding	5	2	2	18.5863	7.98671	14.8561
chr1	36339623	36339879	STK40	-	protein_coding	2	4	2	7.4345	15.9734	14.8561
chr1	36393419	36393686	LSM10	-	protein_coding	124	102	53	460.939	407.322	393.686
chr1	36455717	36456023	MRPS15	-	protein_coding	2	5	5	7.4345	19.9668	37.1402
chr1	37802942	37803194	YRDC	-	protein_coding	4	6	5	14.869	23.9601	37.1402
chr1	37809196	37809454	C1orf122	+	protein_coding	62	57	48	230.47	227.621	356.546
chr1	37996767	37997021	FHL3	-	protein_coding	15	9	6	55.7588	35.9402	44.5682
chr1	38839332	38839582	AL139260.2	-	lncRNA	11	10	9	40.8898	39.9336	66.8524
chr1	38839348	38839598	RRAGC	-	protein_coding	11	12	8	40.8898	47.9203	59.4243
chr1	39005632	39006059	AKIRIN1	+	protein_coding	5	2	2	18.5863	7.98671	14.8561
chr1	39034365	39034636	NDUFS5	+	protein_coding	7	10	5	26.0208	39.9336	37.1402
chr1	39560811	39561071	PABPC4	-	protein_coding	6	5	2	22.3035	19.9668	14.8561
chr1	39753450	39753716	PPIE	+	protein_coding	2	9	5	7.4345	35.9402	37.1402
chr1	40072021	40072649	CAP1	+	protein_coding	27	10	17	100.366	39.9336	126.277
chr1	40072708	40073187	PPT1	-	protein_coding	2	8	5	7.4345	31.9468	37.1402
chr1	40256426	40256676	AL050341.2	-	lncRNA	10	17	8	37.1725	67.887	59.4243
chr1	42459766	42460414	PPCS	+	protein_coding	21	15	3	78.0623	59.9003	22.2841
chr1	42676507	42676758	PPIH	+	protein_coding	18	27	16	66.9105	107.821	118.849
chr1	42775178	42775428	C1orf50	+	protein_coding	8	12	5	29.738	47.9203	37.1402
chr1	42775509	42775759	AC098484.3	+	protein_coding	10	11	8	37.1725	43.9269	59.4243
chr1	42807051	42807450	SVBP	-	protein_coding	127	116	86	472.091	463.229	638.812
chr1	43362816	43363203	CDC20	+	protein_coding	4	7	6	14.869	27.9535	44.5682
chr1	43384724	43384976	MED8	-	protein_coding	13	10	7	48.3243	39.9336	51.9963
chr1	43977773	43978298	ATP6V0B	+	protein_coding	25	50	20	92.9313	199.668	148.561
chr1	43990917	43991170	B4GALT2	+	protein_coding	17	16	11	63.1933	63.8937	81.7084
chr1	44039773	44040441	AL139220.2	+	lncRNA	2	2	4	7.4345	7.98671	29.7122
chr1	44651469	44651724	RNF220	+	protein_coding	6	5	4	22.3035	19.9668	29.7122
chr1	44654464	44654753	TMEM53	-	protein_coding	8	4	4	29.738	15.9734	29.7122
chr1	44721785	44722035	RNU5F-1	-	snRNA	9	4	3	33.4553	15.9734	22.2841
chr1	44777660	44777912	SNORD38A	+	snoRNA	5	5	3	18.5863	19.9668	22.2841
chr1	44778413	44778779	RPS8	+	protein_coding	423	397	247	1572.4	1585.36	1834.73
chr1	44819843	44820185	PTCH2	-	protein_coding	4	2	6	14.869	7.98671	44.5682
chr1	44819882	44820132	RNU5E-6P	-	snRNA	4	2	6	14.869	7.98671	44.5682
chr1	44843920	44844170	AL136380.1	-	processed_pseudogene	25	17	6	92.9313	67.887	44.5682
chr1	45015142	45015577	UROD	+	protein_coding	98	110	62	364.291	439.269	460.539
chr1	45343714	45343973	TOE1	+	protein_coding	4	5	2	14.869	19.9668	14.8561
chr1	45343882	45344133	TESK2	-	protein_coding	3	2	2	11.1518	7.98671	14.8561
chr1	45493865	45494186	CCDC163	-	protein_coding	2	3	2	7.4345	11.9801	14.8561
chr1	45511035	45511300	PRDX1	-	protein_coding	108	107	47	401.463	427.289	349.118
chr1	45567775	45568068	AKR1A1	+	protein_coding	13	10	6	48.3243	39.9336	44.5682
chr1	45569794	45570050	AKR1A1	+	protein_coding	48	38	22	178.428	151.747	163.417
chr1	46309423	46309673	UQCRH	+	protein_coding	2	3	3	7.4345	11.9801	22.2841
chr1	46316526	46316780	UQCRH	+	protein_coding	91	111	73	338.27	443.262	542.247
chr1	50441265	50441525	FAF1	-	protein_coding	4	12	5	14.869	47.9203	37.1402
chr1	50974380	50974634	CDKN2C	+	protein_coding	12	12	7	44.607	47.9203	51.9963
chr1	51272856	51273447	RNF11	+	protein_coding	2	3	2	7.4345	11.9801	14.8561
chr1	52020130	52020383	TXNDC12	-	protein_coding	19	10	2	70.6278	39.9336	14.8561
chr1	52020152	52020402	AL445685.3	-	protein_coding	19	10	2	70.6278	39.9336	14.8561
chr1	52032102	52032352	KTI12	-	protein_coding	2	10	5	7.4345	39.9336	37.1402
chr1	52032103	52032353	TXNDC12	-	protein_coding	2	10	5	7.4345	39.9336	37.1402
chr1	52086360	52087157	BTF3L4	+	protein_coding	7	4	4	26.0208	15.9734	29.7122
chr1	52772193	52772443	RPS13P2	-	processed_pseudogene	525	366	195	1951.56	1461.57	1448.47
chr1	53214098	53214723	CZIB	-	protein_coding	24	20	11	89.214	79.8671	81.7084
chr1	53851718	53851983	YIPF1	-	protein_coding	10	3	7	37.1725	11.9801	51.9963
chr1	53921560	53921812	HSPB11	-	protein_coding	2	7	3	7.4345	27.9535	22.2841
chr1	53967914	53968168	LRRC42	+	protein_coding	2	7	3	7.4345	27.9535	22.2841
chr1	54031965	54032268	TMEM59	-	protein_coding	17	26	17	63.1933	103.827	126.277
chr1	54218131	54218383	MRPL37	+	protein_coding	58	63	32	215.601	251.581	237.697
chr1	54741981	54742308	MROH7-TTC4	+	protein_coding	3	4	2	11.1518	15.9734	14.8561
chr1	54742057	54742307	TTC4	+	protein_coding	3	4	2	11.1518	15.9734	14.8561
chr1	54849626	54849913	DHCR24	-	protein_coding	10	10	4	37.1725	39.9336	29.7122
chr1	56619408	56619658	AC099789.1	-	processed_pseudogene	323	303	144	1200.67	1209.99	1069.64
chr1	61681045	61681494	TM2D1	-	protein_coding	7	9	4	26.0208	35.9402	29.7122
chr1	65427758	65428009	LEPROT	+	protein_coding	5	2	2	18.5863	7.98671	14.8561
chr1	67412788	67413126	SERBP1	-	protein_coding	9	8	5	33.4553	31.9468	37.1402
chr1	67687736	67688336	GADD45A	+	protein_coding	4	2	3	14.869	7.98671	22.2841
chr1	72273994	72274244	NEGR1	-	protein_coding	9	6	4	33.4553	23.9601	29.7122
chr1	81596101	81596353	AC117944.1	-	lncRNA	15	6	2	55.7588	23.9601	14.8561
chr1	81596156	81596406	AL138799.3	-	processed_pseudogene	15	6	2	55.7588	23.9601	14.8561
chr1	84498323	84498581	GNG5	-	protein_coding	16	19	13	59.476	75.8737	96.5645
chr1	84498349	84498599	AL359762.3	-	lncRNA	16	19	13	59.476	75.8737	96.5645
chr1	84506748	84507001	SPATA1	+	protein_coding	8	6	4	29.738	23.9601	29.7122
chr1	87345158	87345579	LMO4	+	protein_coding	24	35	20	89.214	139.767	148.561
chr1	88852933	88853190	GTF2B	-	protein_coding	3	4	2	11.1518	15.9734	14.8561
chr1	90782983	90783235	LINC02609	-	lncRNA	3	6	2	11.1518	23.9601	14.8561
chr1	90831787	90832202	LINC02609	-	lncRNA	12	12	3	44.607	47.9203	22.2841
chr1	92836021	92836354	RPL5	+	protein_coding	7	3	4	26.0208	11.9801	29.7122
chr1	92841585	92841927	RPL5	+	protein_coding	72	104	54	267.642	415.309	401.114
chr1	93338130	93338380	CCDC18-AS1	-	lncRNA	15	8	5	55.7588	31.9468	37.1402
chr1	93888442	93888698	GCLM	-	protein_coding	5	10	5	18.5863	39.9336	37.1402
chr1	96678873	96679123	RPL7P9	-	processed_pseudogene	104	75	41	386.594	299.502	304.55
chr1	99008140	99008474	AL445433.1	+	processed_pseudogene	7	14	9	26.0208	55.907	66.8524
chr1	100286955	100287205	RTCA	+	protein_coding	3	2	2	11.1518	7.98671	14.8561
chr1	100291520	100291774	RTCA	+	protein_coding	14	16	8	52.0415	63.8937	59.4243
chr1	107505198	107505448	AC114491.1	+	processed_pseudogene	8	25	22	29.738	99.8339	163.417
chr1	109214665	109215153	SARS	+	protein_coding	2	9	5	7.4345	35.9402	37.1402
chr1	109237866	109238165	SARS1	+	other	10	13	6	37.1725	51.9136	44.5682
chr1	109237898	109238183	SARS	+	protein_coding	10	13	6	37.1725	51.9136	44.5682
chr1	109279555	109279834	PSRC1	-	protein_coding	3	5	3	11.1518	19.9668	22.2841
chr1	109401843	109402262	PSMA5	-	protein_coding	9	14	10	33.4553	55.907	74.2804
chr1	109736929	109737225	GSTM3	-	protein_coding	4	4	5	14.869	15.9734	37.1402
chr1	110022139	110022389	AHCYL1	+	protein_coding	6	10	3	22.3035	39.9336	22.2841
chr1	110315495	110315752	RBM15-AS1	-	lncRNA	2	2	5	7.4345	7.98671	37.1402
chr1	110401248	110401506	LAMTOR5	-	protein_coding	63	86	39	234.187	343.429	289.694
chr1	110899601	110899922	CD53	+	protein_coding	4	3	7	14.869	11.9801	51.9963
chr1	111117905	111118462	DRAM2	-	protein_coding	2	16	6	7.4345	63.8937	44.5682
chr1	111461062	111461520	ATP5PB	+	protein_coding	38	78	27	141.256	311.482	200.557
chr1	112700460	112700746	MOV10	+	protein_coding	3	2	2	11.1518	7.98671	14.8561
chr1	112701105	112701863	RHOC	-	protein_coding	49	98	55	182.145	391.349	408.542
chr1	119734426	119734716	PHGDH	+	protein_coding	9	13	2	33.4553	51.9136	14.8561
chr1	119734731	119734981	PHGDH	+	protein_coding	9	12	2	33.4553	47.9203	14.8561
chr1	119735071	119735435	PHGDH	+	protein_coding	74	16	10	275.077	63.8937	74.2804
chr1	119743761	119744226	PHGDH	+	protein_coding	75	109	73	278.794	435.276	542.247
chr1	145925641	145925971	RBM8A	-	protein_coding	3	5	2	11.1518	19.9668	14.8561
chr1	146409812	146410062	U1	+	snRNA	3	2	3	11.1518	7.98671	22.2841
chr1	147203113	147203367	FMO5	-	protein_coding	10	11	4	37.1725	43.9269	29.7122
chr1	148158294	148158546	LINC02805	+	lncRNA	2	3	3	7.4345	11.9801	22.2841
chr1	148522475	148522765	U1	+	snRNA	10	7	2	37.1725	27.9535	14.8561
chr1	149887114	149887364	HIST2H2AC	+	other	26	3	3	96.6485	11.9801	22.2841
chr1	149887131	149887381	H2AC20	+	other	24	3	3	89.214	11.9801	22.2841
chr1	150265398	150265655	APH1A	-	protein_coding	13	17	9	48.3243	67.887	66.8524
chr1	150308127	150308384	MRPS21	+	protein_coding	86	84	60	319.684	335.442	445.682
chr1	150574550	150574810	MCL1	-	protein_coding	4	11	3	14.869	43.9269	22.2841
chr1	151052660	151052910	CDC42SE1	-	protein_coding	2	6	7	7.4345	23.9601	51.9963
chr1	151168861	151169138	SCNM1	+	protein_coding	4	7	2	14.869	27.9535	14.8561
chr1	151168881	151169136	TNFAIP8L2-SCNM1	+	other	4	7	2	14.869	27.9535	14.8561
chr1	151176303	151176711	VPS72	-	protein_coding	4	6	10	14.869	23.9601	74.2804
chr1	151266982	151267480	PSMD4	+	protein_coding	8	10	8	29.738	39.9336	59.4243
chr1	151364303	151364594	SELENBP1	-	protein_coding	17	31	15	63.1933	123.794	111.421
chr1	151401656	151401943	PSMB4	+	protein_coding	135	212	115	501.829	846.591	854.225
chr1	151759644	151760133	MRPL9	-	protein_coding	8	11	8	29.738	43.9269	59.4243
chr1	153543612	153543870	S100A4	-	protein_coding	74	75	43	275.077	299.502	319.406
chr1	153606885	153607224	S100A16	-	protein_coding	8	9	5	29.738	35.9402	37.1402
chr1	153618786	153619057	S100A13	-	protein_coding	60	36	30	223.035	143.761	222.841
chr1	153645202	153645470	CHTOP	+	protein_coding	4	5	3	14.869	19.9668	22.2841
chr1	153661314	153661564	SNAPIN	+	protein_coding	3	2	2	11.1518	7.98671	14.8561
chr1	153661579	153661852	SNAPIN	+	protein_coding	14	20	15	52.0415	79.8671	111.421
chr1	153661787	153662314	ILF2	-	protein_coding	17	27	14	63.1933	107.821	103.993
chr1	153959098	153959362	SLC39A1	-	protein_coding	9	7	4	33.4553	27.9535	29.7122
chr1	153959150	153959400	AL358472.7	-	protein_coding	9	7	4	33.4553	27.9535	29.7122
chr1	153973881	153974361	CREB3L4	+	protein_coding	3	3	3	11.1518	11.9801	22.2841
chr1	153974266	153974516	AL358472.7	-	protein_coding	175	135	89	650.519	539.103	661.096
chr1	153974268	153974931	JTB	-	protein_coding	239	289	174	888.423	1154.08	1292.48
chr1	154206695	154206970	C1orf43	-	protein_coding	50	59	45	185.863	235.608	334.262
chr1	154275022	154275877	HAX1	+	protein_coding	40	41	24	148.69	163.728	178.273
chr1	154325074	154325325	AQP10	+	protein_coding	8	5	4	29.738	19.9668	29.7122
chr1	154924734	154924989	PMVK	-	protein_coding	7	6	4	26.0208	23.9601	29.7122
chr1	154978434	154979251	CKS1B	+	protein_coding	10	31	9	37.1725	123.794	66.8524
chr1	154988762	154989012	FLAD1	+	protein_coding	2	8	3	7.4345	31.9468	22.2841
chr1	154992861	154993112	FLAD1	+	protein_coding	17	14	8	63.1933	55.907	59.4243
chr1	155138118	155138857	SLC50A1	+	protein_coding	12	15	5	44.607	59.9003	37.1402
chr1	155139889	155140140	DPM3	-	protein_coding	187	161	91	695.126	642.93	675.952
chr1	155169407	155169719	KRTCAP2	-	protein_coding	42	47	19	156.125	187.688	141.133
chr1	155169408	155169658	AL713999.1	-	protein_coding	42	47	19	156.125	187.688	141.133
chr1	155320359	155320667	FDPS	+	protein_coding	44	45	36	163.559	179.701	267.409
chr1	155563691	155563944	ASH1L-AS1	+	lncRNA	13	10	5	48.3243	39.9336	37.1402
chr1	155738176	155738529	DAP3	+	protein_coding	6	4	4	22.3035	15.9734	29.7122
chr1	155946850	155947105	ARHGEF2	-	protein_coding	4	4	2	14.869	15.9734	14.8561
chr1	156009047	156009799	SSR2	-	protein_coding	52	53	39	193.297	211.648	289.694
chr1	156058253	156058510	LAMTOR2	+	protein_coding	11	17	4	40.8898	67.887	29.7122
chr1	156239468	156240042	PMF1	+	protein_coding	7	5	3	26.0208	19.9668	22.2841
chr1	156292686	156292944	GLMP	-	protein_coding	4	6	3	14.869	23.9601	22.2841
chr1	156308967	156309414	CCT3	-	protein_coding	14	16	9	52.0415	63.8937	66.8524
chr1	156593879	156594299	NAXE	+	protein_coding	72	41	42	267.642	163.728	311.978
chr1	156736652	156736960	RRNAD1	+	protein_coding	7	4	6	26.0208	15.9734	44.5682
chr1	156737299	156737779	MRPL24	-	protein_coding	62	44	30	230.47	175.708	222.841
chr1	156742102	156742359	HDGF	-	protein_coding	6	18	4	22.3035	71.8804	29.7122
chr1	156806242	156806506	SH2D2A	-	protein_coding	9	6	6	33.4553	23.9601	44.5682
chr1	159782286	159782543	DUSP23	+	protein_coding	3	4	4	11.1518	15.9734	29.7122
chr1	159918104	159918356	TAGLN2	-	protein_coding	123	71	34	457.222	283.528	252.553
chr1	160260717	160260967	AL139011.2	-	protein_coding	6	2	2	22.3035	7.98671	14.8561
chr1	160289200	160289603	COPA	-	protein_coding	6	2	3	22.3035	7.98671	22.2841
chr1	161120811	161121194	NIT1	+	protein_coding	7	10	2	26.0208	39.9336	14.8561
chr1	161121331	161121581	DEDD	-	protein_coding	2	5	3	7.4345	19.9668	22.2841
chr1	161158432	161158856	UFC1	+	protein_coding	36	34	12	133.821	135.774	89.1365
chr1	161170699	161171220	PPOX	+	protein_coding	35	31	14	130.104	123.794	103.993
chr1	161171307	161171561	B4GALT3	-	protein_coding	17	15	8	63.1933	59.9003	59.4243
chr1	161177763	161178013	PPOX	+	protein_coding	2	3	3	7.4345	11.9801	22.2841
chr1	161213989	161214395	NDUFS2	+	protein_coding	23	24	10	85.4968	95.8405	74.2804
chr1	161362936	161363193	SDHC	+	protein_coding	7	13	6	26.0208	51.9136	44.5682
chr1	161756909	161757238	DUSP12	+	protein_coding	9	12	4	33.4553	47.9203	29.7122
chr1	165655280	165655620	MGST3	+	protein_coding	42	101	67	156.125	403.329	497.679
chr1	165907540	165908109	UCK2	+	protein_coding	5	3	2	18.5863	11.9801	14.8561
chr1	167541012	167541269	CREG1	-	protein_coding	17	34	28	63.1933	135.774	207.985
chr1	167542107	167542366	CREG1	-	protein_coding	30	49	16	111.518	195.674	118.849
chr1	167918068	167918320	MPC2	-	protein_coding	66	63	31	245.339	251.581	230.269
chr1	168179426	168179676	TIPRL	+	protein_coding	10	9	3	37.1725	35.9402	22.2841
chr1	168199956	168200206	TIPRL	+	protein_coding	7	12	4	26.0208	47.9203	29.7122
chr1	172441454	172441707	PIGC	-	protein_coding	6	15	3	22.3035	59.9003	22.2841
chr1	173487765	173488016	PRDX6	+	protein_coding	204	236	110	758.319	942.432	817.084
chr1	173488559	173488815	PRDX6	+	protein_coding	9	18	7	33.4553	71.8804	51.9963
chr1	173863898	173864283	GAS5	-	lncRNA	63	106	61	234.187	423.296	453.11
chr1	175014198	175014747	MRPS14	-	protein_coding	6	10	6	22.3035	39.9336	44.5682
chr1	179881606	179881856	AL353708.3	-	lncRNA	2	2	2	7.4345	7.98671	14.8561
chr1	180288217	180288487	ACBD6	-	protein_coding	4	8	4	14.869	31.9468	29.7122
chr1	181055034	181055716	MR1	+	protein_coding	4	7	9	14.869	27.9535	66.8524
chr1	181090586	181090841	IER5	+	protein_coding	10	16	8	37.1725	63.8937	59.4243
chr1	182336084	182336334	EIF1P3	+	processed_pseudogene	14	27	12	52.0415	107.821	89.1365
chr1	182382893	182383149	GLUL	-	protein_coding	8	9	4	29.738	35.9402	29.7122
chr1	182384195	182384664	GLUL	-	protein_coding	6	15	9	22.3035	59.9003	66.8524
chr1	184095367	184095845	TSEN15	+	protein_coding	2	2	2	7.4345	7.98671	14.8561
chr1	192716140	192716390	MIR4426	+	miRNA	14	15	5	52.0415	59.9003	37.1402
chr1	192716400	192716653	AL136454.1	+	protein_coding	611	475	257	2271.24	1896.84	1909.01
chr1	193096466	193096916	GLRX2	-	protein_coding	14	12	5	52.0415	47.9203	37.1402
chr1	198735002	198735252	PTPRC	+	protein_coding	5	4	2	18.5863	15.9734	14.8561
chr1	201134768	201135022	TMEM9	-	protein_coding	14	11	9	52.0415	43.9269	66.8524
chr1	201135466	201136050	TMEM9	-	protein_coding	10	15	4	37.1725	59.9003	29.7122
chr1	201876705	201876976	IPO9	+	protein_coding	6	5	2	22.3035	19.9668	14.8561
chr1	201969467	201969947	TIMM17A	+	protein_coding	7	6	6	26.0208	23.9601	44.5682
chr1	201970094	201970351	TIMM17A	+	protein_coding	4	8	4	14.869	31.9468	29.7122
chr1	202331656	202332204	UBE2T	-	protein_coding	10	11	5	37.1725	43.9269	37.1402
chr1	202471863	202472113	AC099336.2	-	processed_pseudogene	4	19	11	14.869	75.8737	81.7084
chr1	202767030	202767280	KDM5B	-	protein_coding	51	64	17	189.58	255.575	126.277
chr1	202767228	202767478	AC098934.3	-	processed_pseudogene	50	63	17	185.863	251.581	126.277
chr1	202880840	202881176	RABIF	-	protein_coding	14	10	7	52.0415	39.9336	51.9963
chr1	202940825	202941097	ADIPOR1	-	protein_coding	16	11	10	59.476	43.9269	74.2804
chr1	202941489	202941753	ADIPOR1	-	protein_coding	4	6	2	14.869	23.9601	14.8561
chr1	202961872	202962125	CYB5R1	-	protein_coding	16	29	11	59.476	115.807	81.7084
chr1	203869801	203870084	SNRPE	+	protein_coding	28	34	15	104.083	135.774	111.421
chr1	205717284	205717534	NUCKS1	-	protein_coding	6	3	2	22.3035	11.9801	14.8561
chr1	207359462	207359876	CD55	+	protein_coding	2	9	5	7.4345	35.9402	37.1402
chr1	209267797	209268047	ATP5MC2P1	-	processed_pseudogene	17	46	17	63.1933	183.694	126.277
chr1	212051523	212051773	RPL21P28	-	processed_pseudogene	16	8	4	59.476	31.9468	29.7122
chr1	212445887	212446379	NENF	+	protein_coding	110	162	85	408.898	646.924	631.383
chr1	212856587	212856870	FLVCR1-DT	-	lncRNA	2	7	3	7.4345	27.9535	22.2841
chr1	214336880	214337131	SMYD2	+	protein_coding	9	5	4	33.4553	19.9668	29.7122
chr1	214605469	214605719	ABHD17AP3	-	unprocessed_pseudogene	7	8	9	26.0208	31.9468	66.8524
chr1	219968598	219968938	EPRS	-	protein_coding	5	5	2	18.5863	19.9668	14.8561
chr1	219968601	219968851	EPRS1	-	other	5	5	2	18.5863	19.9668	14.8561
chr1	223775588	223776018	CAPN2	+	protein_coding	4	7	4	14.869	27.9535	29.7122
chr1	224375741	224375998	CNIH4	+	protein_coding	7	22	13	26.0208	87.8538	96.5645
chr1	225919874	225920134	PYCR2	-	protein_coding	19	45	13	70.6278	179.701	96.5645
chr1	228098881	228099213	ARF1	+	protein_coding	19	37	18	70.6278	147.754	133.705
chr1	228098965	228099215	MIR3620	+	miRNA	19	36	18	70.6278	143.761	133.705
chr1	228106678	228106943	MRPL55	-	protein_coding	115	98	47	427.484	391.349	349.118
chr1	228148189	228148984	GUK1	+	protein_coding	131	94	72	486.96	375.375	534.819
chr1	228357011	228357261	AL670729.3	-	lncRNA	11	5	2	40.8898	19.9668	14.8561
chr1	228393672	228393925	TRIM11	-	protein_coding	43	46	13	159.842	183.694	96.5645
chr1	228456978	228457230	HIST3H2A	-	protein_coding	166	289	131	617.064	1154.08	973.073
chr1	228494728	228494978	RNF187	+	protein_coding	118	92	53	438.636	367.389	393.686
chr1	230091783	230092033	GALNT2	+	protein_coding	6	9	5	22.3035	35.9402	37.1402
chr1	231000235	231000733	ARV1	+	protein_coding	5	22	9	18.5863	87.8538	66.8524
chr1	231018957	231019667	FAM89A	-	protein_coding	110	127	62	408.898	507.156	460.539
chr1	231277549	231277973	GNPAT	+	protein_coding	3	2	2	11.1518	7.98671	14.8561
chr1	232978140	232978801	NTPCR	+	protein_coding	4	12	8	14.869	47.9203	59.4243
chr1	233288802	233289059	PCNX2	-	protein_coding	706	651	319	2624.38	2599.67	2369.55
chr1	233288867	233289117	RPS7P3	-	processed_pseudogene	702	650	319	2609.51	2595.68	2369.55
chr1	233671988	233672514	KCNK1	+	protein_coding	3	3	2	11.1518	11.9801	14.8561
chr1	234356703	234356953	AL355472.1	-	processed_pseudogene	5	4	3	18.5863	15.9734	22.2841
chr1	234372806	234373218	COA6-AS1	-	other	17	15	11	63.1933	59.9003	81.7084
chr1	234383794	234384048	COA6	+	protein_coding	5	7	2	18.5863	27.9535	14.8561
chr1	234606748	234606998	IRF2BP2	-	protein_coding	58	62	30	215.601	247.588	222.841
chr1	235111584	235112352	TOMM20	-	protein_coding	16	18	7	59.476	71.8804	51.9963
chr1	236547911	236548295	LGALS8	+	protein_coding	4	5	2	14.869	19.9668	14.8561
chr1	241497602	241498030	FH	-	protein_coding	8	12	5	29.738	47.9203	37.1402
chr10	1160738	1160997	LINC00200	+	lncRNA	2	2	7	7.4345	7.98671	51.9963
chr10	3136543	3136803	PFKP	+	protein_coding	5	9	4	18.5863	35.9402	29.7122
chr10	4977700	4977969	AKR1C1	+	protein_coding	30	32	13	111.518	127.787	96.5645
chr10	4989769	4990038	AKR1C2	-	protein_coding	4	7	5	14.869	27.9535	37.1402
chr10	5107253	5107687	AKR1C3	+	protein_coding	5	9	4	18.5863	35.9402	29.7122
chr10	5765219	5765478	GDI2	-	protein_coding	3	6	2	11.1518	23.9601	14.8561
chr10	5937261	5937594	FBH1	+	protein_coding	5	8	5	18.5863	31.9468	37.1402
chr10	6584038	6584557	PRKCQ-AS1	+	lncRNA	13	8	2	48.3243	31.9468	14.8561
chr10	7807543	7807815	ATP5F1C	+	protein_coding	37	56	19	137.538	223.628	141.133
chr10	12167574	12167987	NUDT5	-	protein_coding	41	32	24	152.407	127.787	178.273
chr10	12250069	12250589	CDC123	+	protein_coding	10	11	5	37.1725	43.9269	37.1402
chr10	13318973	13319311	SEPHS1	-	protein_coding	6	6	2	22.3035	23.9601	14.8561
chr10	17237335	17237596	VIM	+	protein_coding	28	55	31	104.083	219.635	230.269
chr10	17386666	17386918	ST8SIA6	-	protein_coding	12	10	3	44.607	39.9336	22.2841
chr10	21556918	21557183	MLLT10	+	protein_coding	4	4	2	14.869	15.9734	14.8561
chr10	22225774	22226024	PSME2P6	+	processed_pseudogene	7	8	4	26.0208	31.9468	29.7122
chr10	22320006	22320306	COMMD3	+	protein_coding	6	9	3	22.3035	35.9402	22.2841
chr10	22320057	22320307	COMMD3-BMI1	+	protein_coding	6	9	3	22.3035	35.9402	22.2841
chr10	23120643	23120972	MSRB2	+	protein_coding	128	105	40	475.808	419.302	297.122
chr10	30439214	30439481	MAP3K8	+	protein_coding	8	9	6	29.738	35.9402	44.5682
chr10	35211148	35212496	CREM	+	protein_coding	3	4	2	11.1518	15.9734	14.8561
chr10	43386019	43386273	HNRNPF	-	protein_coding	16	25	16	59.476	99.8339	118.849
chr10	43386494	43386744	HNRNPF	-	protein_coding	3	5	6	11.1518	19.9668	44.5682
chr10	45073087	45073339	AL358394.3	-	lncRNA	12	7	4	44.607	27.9535	29.7122
chr10	45073145	45073395	RPS19P7	-	processed_pseudogene	12	7	4	44.607	27.9535	29.7122
chr10	46003485	46003742	TIMM23	+	protein_coding	8	12	9	29.738	47.9203	66.8524
chr10	47706944	47707194	SHLD2P3	+	unprocessed_pseudogene	27	8	5	100.366	31.9468	37.1402
chr10	49154724	49154986	TMEM273	-	protein_coding	17	17	7	63.1933	67.887	51.9963
chr10	58287582	58288348	CISD1	+	protein_coding	68	52	33	252.773	207.654	245.125
chr10	63902450	63902700	RPL7AP50	-	processed_pseudogene	7	8	6	26.0208	31.9468	44.5682
chr10	69208841	69209099	SUPV3L1	+	protein_coding	5	3	2	18.5863	11.9801	14.8561
chr10	70113979	70114234	AIFM2	-	protein_coding	4	5	2	14.869	19.9668	14.8561
chr10	70152426	70152686	SAR1A	-	protein_coding	23	28	12	85.4968	111.814	89.1365
chr10	70202834	70203087	PPA1	-	protein_coding	11	7	8	40.8898	27.9535	59.4243
chr10	70298968	70299225	LRRC20	-	protein_coding	2	3	3	7.4345	11.9801	22.2841
chr10	70762188	70762441	ADAMTS14	+	protein_coding	8	3	4	29.738	11.9801	29.7122
chr10	70882279	70882529	PCBD1	-	protein_coding	12	11	6	44.607	43.9269	44.5682
chr10	70883507	70883765	PCBD1	-	protein_coding	25	59	13	92.9313	235.608	96.5645
chr10	71816297	71816799	PSAP	-	protein_coding	84	76	27	312.249	303.495	200.557
chr10	72223903	72224153	ANAPC16	+	protein_coding	8	12	9	29.738	47.9203	66.8524
chr10	72233044	72233298	ANAPC16	+	protein_coding	107	102	51	397.746	407.322	378.83
chr10	72233365	72233829	ANAPC16	+	protein_coding	21	42	14	78.0623	167.721	103.993
chr10	72275195	72275445	DDIT4	+	protein_coding	15	13	6	55.7588	51.9136	44.5682
chr10	72275781	72276036	DDIT4	+	protein_coding	67	113	45	249.056	451.249	334.262
chr10	73250740	73250993	MRPS16	-	protein_coding	123	154	68	457.222	614.977	505.107
chr10	73375444	73376031	ANXA7	-	protein_coding	7	9	3	26.0208	35.9402	22.2841
chr10	73742994	73743244	AC022400.6	-	TEC	2	3	5	7.4345	11.9801	37.1402
chr10	73783119	73783371	CHCHD1	+	protein_coding	38	51	29	141.256	203.661	215.413
chr10	73810683	73810940	NDST2	-	protein_coding	10	10	3	37.1725	39.9336	22.2841
chr10	74119910	74120166	VCL	+	protein_coding	2	2	3	7.4345	7.98671	22.2841
chr10	74708288	74708934	ADK	+	protein_coding	4	8	5	14.869	31.9468	37.1402
chr10	75094431	75094925	DUSP13	-	protein_coding	32	54	20	118.952	215.641	148.561
chr10	75231025	75231448	VDAC2	+	protein_coding	34	40	17	126.387	159.734	126.277
chr10	75233970	75234233	COMTD1	-	protein_coding	14	10	8	52.0415	39.9336	59.4243
chr10	78035587	78035837	RPS24	+	protein_coding	5	5	3	18.5863	19.9668	22.2841
chr10	78040446	78040716	RPS24	+	protein_coding	136	129	70	505.546	515.143	519.963
chr10	79354466	79354716	PPIF	+	protein_coding	20	15	12	74.345	59.9003	89.1365
chr10	79827255	79827602	AL135925.1	+	lncRNA	2	9	4	7.4345	35.9402	29.7122
chr10	80126067	80126317	RPL22P18	+	processed_pseudogene	34	24	11	126.387	95.8405	81.7084
chr10	80155568	80155889	ANXA11	-	protein_coding	48	34	22	178.428	135.774	163.417
chr10	84152179	84152630	GHITM	+	protein_coding	47	43	32	174.711	171.714	237.697
chr10	84152921	84153180	GHITM	+	protein_coding	9	20	10	33.4553	79.8671	74.2804
chr10	87343303	87343573	LINC00863	+	lncRNA	18	9	4	66.9105	35.9402	29.7122
chr10	87945774	87946024	RPL11P3	+	processed_pseudogene	51	63	30	189.58	251.581	222.841
chr10	92216543	92216793	NHP2P1	+	processed_pseudogene	7	6	3	26.0208	23.9601	22.2841
chr10	95237569	95237823	PDLIM1	-	protein_coding	14	10	9	52.0415	39.9336	66.8524
chr10	96750435	96750899	RPL13AP5	+	processed_pseudogene	176	198	86	654.236	790.684	638.812
chr10	97435908	97436789	EXOSC1	-	protein_coding	32	50	19	118.952	199.668	141.133
chr10	97458320	97458575	MMS19	-	protein_coding	22	10	5	81.7795	39.9336	37.1402
chr10	97614552	97614811	MORN4	-	protein_coding	5	3	4	18.5863	11.9801	29.7122
chr10	97677422	97677675	AVPI1	-	protein_coding	8	8	4	29.738	31.9468	29.7122
chr10	97760645	97760907	ZFYVE27	+	protein_coding	3	4	2	11.1518	15.9734	14.8561
chr10	98417014	98417279	HPS1	-	protein_coding	19	17	14	70.6278	67.887	103.993
chr10	98429147	98429559	HPS1	-	protein_coding	4	13	5	14.869	51.9136	37.1402
chr10	98441906	98442272	HPS1	-	protein_coding	4	10	3	14.869	39.9336	22.2841
chr10	98442358	98442637	HPS1	-	protein_coding	56	37	21	208.166	147.754	155.989
chr10	99396869	99397714	GOT1	-	protein_coding	15	38	16	55.7588	151.747	118.849
chr10	100274698	100274955	BLOC1S2	-	protein_coding	3	4	4	11.1518	15.9734	29.7122
chr10	100364575	100364826	SCD	+	protein_coding	11	3	2	40.8898	11.9801	14.8561
chr10	100523737	100524282	NDUFB8	-	protein_coding	30	28	18	111.518	111.814	133.705
chr10	100913636	100913886	SLF2	+	protein_coding	5	5	2	18.5863	19.9668	14.8561
chr10	100981375	100981626	MRPL43	-	protein_coding	2	7	3	7.4345	27.9535	22.2841
chr10	100986269	100986529	MRPL43	-	protein_coding	25	26	18	92.9313	103.827	133.705
chr10	101060028	101060278	AL133215.2	-	lncRNA	7	5	2	26.0208	19.9668	14.8561
chr10	101578881	101579133	POLL	-	protein_coding	17	11	6	63.1933	43.9269	44.5682
chr10	101781323	101781581	NPM3	-	protein_coding	37	66	30	137.538	263.561	222.841
chr10	102422886	102423141	FBXL15	+	protein_coding	25	12	10	92.9313	47.9203	74.2804
chr10	102455633	102455883	RPARP-AS1	+	lncRNA	2	3	2	7.4345	11.9801	14.8561
chr10	102456000	102456297	RPARP-AS1	+	lncRNA	59	63	40	219.318	251.581	297.122
chr10	102471997	102472250	MFSD13A	+	protein_coding	13	11	9	48.3243	43.9269	66.8524
chr10	103389040	103389303	ATP5MD	-	protein_coding	6	10	3	22.3035	39.9336	22.2841
chr10	104265940	104266190	GSTO1	+	protein_coding	3	12	3	11.1518	47.9203	22.2841
chr10	104267115	104267459	GSTO1	+	protein_coding	74	145	60	275.077	579.036	445.682
chr10	109864765	109865015	XPNPEP1	-	protein_coding	7	3	3	26.0208	11.9801	22.2841
chr10	110869745	110870117	PDCD4-AS1	-	other	3	3	2	11.1518	11.9801	14.8561
chr10	119140766	119141164	SFXN4	-	protein_coding	24	14	2	89.214	55.907	14.8561
chr10	119167703	119167970	PRDX3	-	protein_coding	3	5	3	11.1518	19.9668	22.2841
chr10	119499813	119500329	RGS10	-	protein_coding	7	3	5	26.0208	11.9801	37.1402
chr10	120354644	120354894	RPL21	-	protein_coding	144	146	76	535.284	583.03	564.531
chr10	120354700	120354950	RPL21P16	-	processed_pseudogene	144	146	76	535.284	583.03	564.531
chr10	123163643	123163893	BUB3	+	protein_coding	5	7	3	18.5863	27.9535	22.2841
chr10	123164962	123165365	BUB3	+	protein_coding	3	5	6	11.1518	19.9668	44.5682
chr10	125788576	125789164	UROS	-	protein_coding	14	10	15	52.0415	39.9336	111.421
chr10	130179422	130179672	GLRX3	+	protein_coding	10	11	5	37.1725	43.9269	37.1402
chr10	130180122	130180382	GLRX3	+	protein_coding	3	6	6	11.1518	23.9601	44.5682
chr10	131967686	131967936	BNIP3	-	protein_coding	5	3	3	18.5863	11.9801	22.2841
chr10	131968227	131968607	BNIP3	-	protein_coding	15	19	6	55.7588	75.8737	44.5682
chr10	132417609	132417859	PWWP2B	+	protein_coding	5	2	2	18.5863	7.98671	14.8561
chr10	133246477	133246729	MIR202HG	-	lncRNA	2	4	4	7.4345	15.9734	29.7122
chr10	133262419	133262672	ADAM8	-	protein_coding	2	3	2	7.4345	11.9801	14.8561
chr10	133279631	133279891	TUBGCP2	-	protein_coding	4	6	2	14.869	23.9601	14.8561
chr10	133312867	133313164	ZNF511	+	protein_coding	19	26	9	70.6278	103.827	66.8524
chr10	133355137	133355452	FUOM	-	protein_coding	13	9	8	48.3243	35.9402	59.4243
chr10	133362477	133362734	ECHS1	-	protein_coding	20	27	10	74.345	107.821	74.2804
chr10	133419969	133420602	MTG1	+	protein_coding	5	4	5	18.5863	15.9734	37.1402
chr11	205073	205418	BET1L	-	protein_coding	4	8	3	14.869	31.9468	22.2841
chr11	214863	215113	RIC8A	+	protein_coding	14	11	6	52.0415	43.9269	44.5682
chr11	247050	247300	PSMD13	+	protein_coding	11	4	2	40.8898	15.9734	14.8561
chr11	252367	252986	PSMD13	+	protein_coding	34	41	17	126.387	163.728	126.277
chr11	314990	315274	IFITM1	+	protein_coding	22	32	14	81.7795	127.787	103.993
chr11	315022	315272	IFITM2	+	protein_coding	22	32	14	81.7795	127.787	103.993
chr11	405714	406121	SIGIRR	-	protein_coding	43	35	27	159.842	139.767	200.557
chr11	696199	696453	EPS8L2	+	protein_coding	15	13	8	55.7588	51.9136	59.4243
chr11	764697	765026	TALDO1	+	protein_coding	29	46	29	107.8	183.694	215.413
chr11	812600	812880	RPLP2	+	protein_coding	71	60	42	263.925	239.601	311.978
chr11	838548	838835	CD151	+	protein_coding	32	32	10	118.952	127.787	74.2804
chr11	840201	840451	POLR2L	-	protein_coding	42	37	18	156.125	147.754	133.705
chr11	866859	867116	TSPAN4	+	protein_coding	5	2	2	18.5863	7.98671	14.8561
chr11	869761	870029	CHID1	-	protein_coding	108	52	29	401.463	207.654	215.413
chr11	1276624	1277404	TOLLIP	-	protein_coding	64	55	23	237.904	219.635	170.845
chr11	1469456	1469712	MOB2	-	protein_coding	2	3	2	7.4345	11.9801	14.8561
chr11	1752750	1753632	CTSD	-	protein_coding	68	32	16	252.773	127.787	118.849
chr11	2317674	2318200	TSPAN32	+	protein_coding	26	20	13	96.6485	79.8671	96.5645
chr11	2396464	2397419	CD81	+	protein_coding	30	8	11	111.518	31.9468	81.7084
chr11	2403451	2403878	TSSC4	+	protein_coding	4	6	2	14.869	23.9601	14.8561
chr11	3408560	3408979	TSSC2	+	transcribed_unprocessed_pseudogene	2	9	2	7.4345	35.9402	14.8561
chr11	3826064	3826371	PGAP2	+	protein_coding	8	8	2	29.738	31.9468	14.8561
chr11	3826975	3827231	RHOG	-	protein_coding	76	75	38	282.511	299.502	282.266
chr11	4092953	4093211	STIM1	+	protein_coding	2	2	3	7.4345	7.98671	22.2841
chr11	5232677	5233179	HBD	-	protein_coding	48	66	39	178.428	263.561	289.694
chr11	5233992	5234242	HBD	-	protein_coding	3	3	2	11.1518	11.9801	14.8561
chr11	5241956	5242369	HBBP1	-	transcribed_unprocessed_pseudogene	16	11	6	59.476	43.9269	44.5682
chr11	5248078	5248677	HBG1	-	protein_coding	24265	16269	10127	90199.1	64967.9	75223.8
chr11	5248269	5248519	AC104389.6	-	protein_coding	24111	16170	10074	89626.6	64572.6	74830.1
chr11	5253000	5253250	AC104389.6	-	protein_coding	12368	11037	6674	45975	44074.7	49574.7
chr11	5253184	5253638	HBG2	-	protein_coding	13874	13255	8001	51573.1	52931.9	59431.8
chr11	5254391	5254641	AC104389.5	-	protein_coding	289	771	412	1074.29	3078.88	3060.35
chr11	5268334	5268594	HBE1	-	protein_coding	15168	12757	6945	56383.3	50943.2	51587.7
chr11	6482807	6483060	TIMM10B	+	protein_coding	12	9	5	44.607	35.9402	37.1402
chr11	6610840	6611097	TAF10	-	protein_coding	117	179	82	434.918	714.811	609.099
chr11	6610882	6611132	AC091564.7	-	lncRNA	117	179	82	434.918	714.811	609.099
chr11	6611187	6611650	TAF10	-	protein_coding	8	23	19	29.738	91.8472	141.133
chr11	6681822	6682398	MRPL17	-	protein_coding	21	39	20	78.0623	155.741	148.561
chr11	7995768	7996172	EIF3F	+	protein_coding	10	11	11	37.1725	43.9269	81.7084
chr11	8685595	8685855	RPL27A	+	protein_coding	790	1125	693	2936.63	4492.52	5147.63
chr11	8919164	8919537	AKIP1	+	protein_coding	6	7	2	22.3035	27.9535	14.8561
chr11	8919612	8920084	AKIP1	+	protein_coding	13	10	14	48.3243	39.9336	103.993
chr11	8947201	8947759	TMEM9B	-	protein_coding	4	8	5	14.869	31.9468	37.1402
chr11	9459555	9459805	AC132192.2	-	lncRNA	2	3	2	7.4345	11.9801	14.8561
chr11	9459556	9459806	LOC644656	-	other	2	3	2	7.4345	11.9801	14.8561
chr11	10797049	10797419	EIF4G2	-	protein_coding	5	3	6	18.5863	11.9801	44.5682
chr11	12979243	12979878	LINC00958	-	lncRNA	6	3	2	22.3035	11.9801	14.8561
chr11	12980020	12980270	LINC00958	-	lncRNA	17	13	9	63.1933	51.9136	66.8524
chr11	14504873	14505313	PSMA1	-	protein_coding	26	35	31	96.6485	139.767	230.269
chr11	14878006	14878287	CYP2R1	-	protein_coding	4	7	2	14.869	27.9535	14.8561
chr11	16974450	16974700	PLEKHA7	-	protein_coding	501	215	106	1862.34	858.571	787.372
chr11	16974692	16974942	AC116533.1	-	processed_pseudogene	518	253	121	1925.54	1010.32	898.793
chr11	18080291	18080622	SAAL1	-	protein_coding	5	6	3	18.5863	23.9601	22.2841
chr11	18407334	18407849	LDHA	+	protein_coding	6	30	9	22.3035	119.801	66.8524
chr11	18480310	18480564	TSG101	-	protein_coding	3	12	2	11.1518	47.9203	14.8561
chr11	20383084	20383783	HTATIP2	+	protein_coding	3	6	3	11.1518	23.9601	22.2841
chr11	27217019	27217401	BBOX1-AS1	-	lncRNA	7	4	5	26.0208	15.9734	37.1402
chr11	32602052	32602467	EIF3M	+	protein_coding	43	53	43	159.842	211.648	319.406
chr11	33708677	33709119	CD59	-	protein_coding	4	5	3	14.869	19.9668	22.2841
chr11	33709435	33710402	CD59	-	protein_coding	22	31	16	81.7795	123.794	118.849
chr11	33858575	33858828	LMO2	-	protein_coding	3	11	3	11.1518	43.9269	22.2841
chr11	43493711	43494083	TTC17	+	protein_coding	5	2	4	18.5863	7.98671	29.7122
chr11	46383320	46383837	MDK	+	protein_coding	6	2	6	22.3035	7.98671	44.5682
chr11	46428652	46428902	AC024293.1	-	processed_pseudogene	387	408	220	1438.58	1629.29	1634.17
chr11	47191180	47191430	AC090589.1	-	processed_pseudogene	4	3	3	14.869	11.9801	22.2841
chr11	47571514	47572360	PTPMT1	+	protein_coding	81	92	36	301.097	367.389	267.409
chr11	47584105	47584564	NDUFS3	+	protein_coding	42	50	28	156.125	199.668	207.985
chr11	47618703	47619088	MTCH2	-	protein_coding	51	46	30	189.58	183.694	222.841
chr11	57406949	57407199	AP000781.2	-	protein_coding	7	4	2	26.0208	15.9734	14.8561
chr11	57406951	57407205	SLC43A3	-	protein_coding	7	4	2	26.0208	15.9734	14.8561
chr11	57484532	57484786	SLC43A1	-	protein_coding	3	3	2	11.1518	11.9801	14.8561
chr11	57528463	57528891	TIMM10	-	protein_coding	8	16	7	29.738	63.8937	51.9963
chr11	57551655	57551913	UBE2L6	-	protein_coding	2	4	2	7.4345	15.9734	14.8561
chr11	57703708	57704479	MED19	-	protein_coding	3	4	2	11.1518	15.9734	14.8561
chr11	57740719	57740978	TMX2	+	protein_coding	10	9	5	37.1725	35.9402	37.1402
chr11	57742407	57742657	SELENOH	+	protein_coding	8	5	2	29.738	19.9668	14.8561
chr11	57742788	57743057	SELENOH	+	protein_coding	52	70	30	193.297	279.535	222.841
chr11	59788951	59789207	STX3	+	protein_coding	9	11	3	33.4553	43.9269	22.2841
chr11	59806139	59806398	MRPL16	-	protein_coding	5	16	4	18.5863	63.8937	29.7122
chr11	59806534	59806784	MRPL16	-	protein_coding	11	9	6	40.8898	35.9402	44.5682
chr11	60890546	60890996	PRPF19	-	protein_coding	7	5	2	26.0208	19.9668	14.8561
chr11	60923126	60923443	TMEM109	+	protein_coding	4	4	4	14.869	15.9734	29.7122
chr11	61299450	61299930	DDB1	-	protein_coding	3	4	4	11.1518	15.9734	29.7122
chr11	61346640	61346919	TKFC	+	protein_coding	6	11	6	22.3035	43.9269	44.5682
chr11	61348744	61349139	CYB561A3	-	protein_coding	6	6	4	22.3035	23.9601	29.7122
chr11	61446447	61446736	SDHAF2	+	protein_coding	20	34	10	74.345	135.774	74.2804
chr11	61637390	61637640	RPLP0P2	+	transcribed_processed_pseudogene	196	186	107	728.581	742.764	794.8
chr11	61788948	61789380	TMEM258	-	protein_coding	173	212	96	643.084	846.591	713.092
chr11	61796982	61797238	FEN1	+	protein_coding	6	3	3	22.3035	11.9801	22.2841
chr11	61796990	61797240	FADS2	+	protein_coding	6	3	3	22.3035	11.9801	22.2841
chr11	61799625	61799877	FADS1	-	protein_coding	12	3	4	44.607	11.9801	29.7122
chr11	61802006	61802562	FADS1	-	protein_coding	4	2	3	14.869	7.98671	22.2841
chr11	61873518	61874063	FADS3	-	protein_coding	10	13	5	37.1725	51.9136	37.1402
chr11	61964284	61964534	FTH1	-	protein_coding	18	18	7	66.9105	71.8804	51.9963
chr11	61964561	61965238	FTH1	-	protein_coding	382	607	325	1419.99	2423.97	2414.11
chr11	62433541	62433796	AHNAK	-	protein_coding	16	6	6	59.476	23.9601	44.5682
chr11	62559592	62559852	EEF1G	-	protein_coding	148	253	103	550.153	1010.32	765.088
chr11	62559602	62559852	AP002990.1	-	protein_coding	148	253	103	550.153	1010.32	765.088
chr11	62593207	62593518	MTA2	-	protein_coding	2	6	2	7.4345	23.9601	14.8561
chr11	62624825	62625200	GANAB	-	protein_coding	2	6	4	7.4345	23.9601	29.7122
chr11	62662813	62663063	AP001458.2	-	protein_coding	2	7	5	7.4345	27.9535	37.1402
chr11	62662815	62663067	C11orf98	-	protein_coding	2	7	5	7.4345	27.9535	37.1402
chr11	62662816	62663097	LBHD1	-	protein_coding	2	7	5	7.4345	27.9535	37.1402
chr11	62665320	62665570	SNORA57	+	snoRNA	3	5	4	11.1518	19.9668	29.7122
chr11	62665458	62665711	CSKMT	+	protein_coding	11	8	7	40.8898	31.9468	51.9963
chr11	62672128	62672378	UQCC3	+	protein_coding	89	58	36	330.835	231.615	267.409
chr11	62676497	62676862	UBXN1	-	protein_coding	37	23	13	137.538	91.8472	96.5645
chr11	62676896	62677230	UBXN1	-	protein_coding	4	2	2	14.869	7.98671	14.8561
chr11	62677804	62678693	UBXN1	-	protein_coding	43	52	27	159.842	207.654	200.557
chr11	62690240	62690564	BSCL2	-	protein_coding	7	16	4	26.0208	63.8937	29.7122
chr11	62690271	62690530	HNRNPUL2-BSCL2	-	protein_coding	7	16	4	26.0208	63.8937	29.7122
chr11	62738352	62738636	TTC9C	+	protein_coding	3	4	6	11.1518	15.9734	44.5682
chr11	62766423	62766713	POLR2G	+	protein_coding	141	148	83	524.132	591.017	616.527
chr11	62790322	62790575	TMEM223	-	protein_coding	67	55	37	249.056	219.635	274.838
chr11	62806859	62807186	STX5	-	protein_coding	6	8	6	22.3035	31.9468	44.5682
chr11	62832908	62833207	WDR74	-	protein_coding	4	5	4	14.869	19.9668	29.7122
chr11	62851983	62852539	SNHG1	-	lncRNA	94	148	102	349.422	591.017	757.66
chr11	62888543	62888875	SLC3A2	+	protein_coding	79	89	51	293.663	355.409	378.83
chr11	63516453	63516774	LGALS12	+	protein_coding	9	9	6	33.4553	35.9402	44.5682
chr11	63574779	63575099	PLAAT3	-	protein_coding	51	30	22	189.58	119.801	163.417
chr11	63827464	63827717	SPINDOC	+	protein_coding	3	6	2	11.1518	23.9601	14.8561
chr11	63976293	63976545	COX8A	+	protein_coding	445	686	446	1654.18	2739.44	3312.91
chr11	63976297	63976549	AP000721.1	+	protein_coding	445	686	446	1654.18	2739.44	3312.91
chr11	64223577	64223891	FERMT3	+	protein_coding	7	8	4	26.0208	31.9468	29.7122
chr11	64223798	64224126	TRPT1	-	protein_coding	3	7	12	11.1518	27.9535	89.1365
chr11	64229733	64230219	NUDT22	+	protein_coding	22	14	21	81.7795	55.907	155.989
chr11	64233897	64234286	DNAJC4	+	protein_coding	2	2	5	7.4345	7.98671	37.1402
chr11	64238525	64238794	VEGFB	+	protein_coding	77	81	49	286.228	323.462	363.974
chr11	64243853	64244134	FKBP2	+	protein_coding	14	12	6	52.0415	47.9203	44.5682
chr11	64243881	64244131	LOC114841035	+	other	14	12	6	52.0415	47.9203	44.5682
chr11	64243882	64244136	AP001453.3	+	other	14	12	6	52.0415	47.9203	44.5682
chr11	64244478	64244798	PPP1R14B	-	protein_coding	3	11	3	11.1518	43.9269	22.2841
chr11	64269828	64270250	BAD	-	protein_coding	28	26	13	104.083	103.827	96.5645
chr11	64316459	64316945	TRMT112	-	protein_coding	155	282	147	576.174	1126.13	1091.92
chr11	64316488	64316743	ESRRA	+	protein_coding	4	11	10	14.869	43.9269	74.2804
chr11	64321490	64321816	PRDX5	+	protein_coding	129	151	90	479.525	602.997	668.524
chr11	64357120	64357534	CCDC88B	+	protein_coding	7	3	2	26.0208	11.9801	14.8561
chr11	64852726	64852983	EHD1	-	protein_coding	8	9	3	29.738	35.9402	22.2841
chr11	65040320	65040570	ARL2-SNX15	+	protein_coding	4	11	4	14.869	43.9269	29.7122
chr11	65040320	65040572	SNX15	+	protein_coding	4	11	4	14.869	43.9269	29.7122
chr11	65044423	65044834	SAC3D1	+	protein_coding	15	8	13	55.7588	31.9468	96.5645
chr11	65084753	65085012	ZFPL1	+	protein_coding	4	5	2	14.869	19.9668	14.8561
chr11	65088135	65088403	ZFPL1	+	protein_coding	4	7	3	14.869	27.9535	22.2841
chr11	65115707	65116396	TM7SF2	+	protein_coding	37	21	16	137.538	83.8605	118.849
chr11	65120625	65121006	FAU	-	protein_coding	1639	2092	978	6092.57	8354.1	7264.62
chr11	65121282	65121532	FAU	-	protein_coding	3	7	3	11.1518	27.9535	22.2841
chr11	65127000	65127371	MRPL49	+	protein_coding	6	13	4	22.3035	51.9136	29.7122
chr11	65179871	65180128	LOC728975	-	other	13	18	10	48.3243	71.8804	74.2804
chr11	65180020	65180270	AP003068.2	-	lncRNA	2	7	2	7.4345	27.9535	14.8561
chr11	65413272	65413525	FRMD8	+	protein_coding	2	3	2	7.4345	11.9801	14.8561
chr11	65425686	65426528	NEAT1	+	lncRNA	22	18	7	81.7795	71.8804	51.9963
chr11	65456023	65456318	AP000769.1	+	transcribed_unprocessed_pseudogene	41	24	16	152.407	95.8405	118.849
chr11	65456354	65456610	AP000769.1	+	transcribed_unprocessed_pseudogene	6	9	2	22.3035	35.9402	14.8561
chr11	65499456	65499785	MALAT1	+	lncRNA	95	44	15	353.139	175.708	111.421
chr11	65500463	65500713	MALAT1	+	lncRNA	39	10	7	144.973	39.9336	51.9963
chr11	65502758	65503008	AP000769.5	+	misc_RNA	38	18	6	141.256	71.8804	44.5682
chr11	65503359	65503760	MALAT1	+	lncRNA	167	23	12	620.781	91.8472	89.1365
chr11	65505923	65506173	AP000769.3	+	sRNA	13	4	3	48.3243	15.9734	22.2841
chr11	65571517	65571888	ZNRD2	+	protein_coding	6	23	9	22.3035	91.8472	66.8524
chr11	65573940	65574198	FAM89B	+	protein_coding	19	19	7	70.6278	75.8737	51.9963
chr11	65671454	65671716	RELA-DT	+	lncRNA	4	8	4	14.869	31.9468	29.7122
chr11	65717672	65717987	RNASEH2C	-	protein_coding	3	2	3	11.1518	7.98671	22.2841
chr11	65719681	65719970	RNASEH2C	-	protein_coding	44	47	33	163.559	187.688	245.125
chr11	65720053	65720303	RNASEH2C	-	protein_coding	16	44	11	59.476	175.708	81.7084
chr11	65854672	65855667	CFL1	-	protein_coding	36	17	15	133.821	67.887	111.421
chr11	65865925	65866440	MUS81	+	protein_coding	5	11	5	18.5863	43.9269	37.1402
chr11	65883740	65884258	FIBP	-	protein_coding	32	30	23	118.952	119.801	170.845
chr11	65916809	65917082	C11orf68	-	protein_coding	27	21	11	100.366	83.8605	81.7084
chr11	66284579	66284830	YIF1A	-	protein_coding	133	96	55	494.394	383.362	408.542
chr11	66345372	66345623	B4GAT1	-	protein_coding	7	6	6	26.0208	23.9601	44.5682
chr11	66435828	66436087	MRPL11	-	protein_coding	15	16	18	55.7588	63.8937	133.705
chr11	66539255	66539512	ZDHHC24	-	protein_coding	14	19	16	52.0415	75.8737	118.849
chr11	66563462	66563714	CTSF	-	protein_coding	5	9	4	18.5863	35.9402	29.7122
chr11	66605530	66606019	CCS	+	protein_coding	3	16	10	11.1518	63.8937	74.2804
chr11	66646189	66646469	RBM4	+	protein_coding	3	10	2	11.1518	39.9336	14.8561
chr11	66646217	66646472	RBM14-RBM4	+	protein_coding	3	10	2	11.1518	39.9336	14.8561
chr11	67351547	67352058	POLD4	-	protein_coding	40	70	30	148.69	279.535	222.841
chr11	67351571	67351821	AP003419.1	-	protein_coding	39	70	30	144.973	279.535	222.841
chr11	67398179	67399185	PPP1CA	-	protein_coding	81	63	38	301.097	251.581	282.266
chr11	67464352	67464872	TMEM134	-	protein_coding	26	32	10	96.6485	127.787	74.2804
chr11	67490403	67491105	AIP	+	protein_coding	5	4	4	18.5863	15.9734	29.7122
chr11	67506496	67506869	CDK2AP2	-	protein_coding	34	62	25	126.387	247.588	185.701
chr11	67586189	67586658	GSTP1	+	protein_coding	1388	1278	878	5159.54	5103.51	6521.82
chr11	67608184	67608674	NDUFV1	+	protein_coding	18	9	4	66.9105	35.9402	29.7122
chr11	67611717	67612554	NDUFV1	+	protein_coding	15	11	7	55.7588	43.9269	51.9963
chr11	67627936	67628188	NUDT8	-	protein_coding	14	10	4	52.0415	39.9336	29.7122
chr11	67682771	67683021	RPL37P2	-	processed_pseudogene	292	312	185	1085.44	1245.93	1374.19
chr11	68036051	68036648	NDUFS8	+	protein_coding	121	98	81	449.787	391.349	601.671
chr11	68050397	68050898	TCIRG1	+	protein_coding	5	3	4	18.5863	11.9801	29.7122
chr11	68053815	68054080	CHKA	-	protein_coding	5	6	2	18.5863	23.9601	14.8561
chr11	68261336	68261858	C11orf24	-	protein_coding	3	8	2	11.1518	31.9468	14.8561
chr11	68690924	68691180	GAL	+	protein_coding	85	106	48	315.966	423.296	356.546
chr11	68891275	68891532	MRPL21	-	protein_coding	47	36	21	174.711	143.761	155.989
chr11	69297024	69297291	MYEOV	+	protein_coding	6	2	4	22.3035	7.98671	29.7122
chr11	69341427	69341682	MYEOV	+	protein_coding	3	9	7	11.1518	35.9402	51.9963
chr11	70207134	70207390	FADD	+	other	4	6	2	14.869	23.9601	14.8561
chr11	71434411	71434666	DHCR7	-	protein_coding	8	11	8	29.738	43.9269	59.4243
chr11	71451906	71452157	AP002387.2	+	other	23	36	23	85.4968	143.761	170.845
chr11	71460697	71460947	NADSYN1	+	protein_coding	2	3	2	7.4345	11.9801	14.8561
chr11	72097289	72097676	LAMTOR1	-	protein_coding	163	192	85	605.912	766.724	631.383
chr11	73864174	73864607	MRPL48	+	protein_coding	13	27	9	48.3243	107.821	66.8524
chr11	73872666	73873246	COA4	-	protein_coding	20	34	22	74.345	135.774	163.417
chr11	74745715	74745965	AP001324.1	-	processed_pseudogene	2176	1913	1092	8088.74	7639.29	8111.42
chr11	75404480	75404994	RPS3	+	protein_coding	8	30	19	29.738	119.801	141.133
chr11	75405378	75405884	RPS3	+	protein_coding	49	76	105	182.145	303.495	779.944
chr11	75572292	75572788	SERPINH1	+	protein_coding	9	5	2	33.4553	19.9668	14.8561
chr11	78069852	78070108	NDUFC2	-	protein_coding	98	91	40	364.291	363.395	297.122
chr11	78072863	78073113	NDUFC2	-	protein_coding	4	3	7	14.869	11.9801	51.9963
chr11	82689518	82689943	RPS28P7	+	processed_pseudogene	1543	1229	791	5735.72	4907.83	5875.58
chr11	82824366	82824622	PRCP	-	protein_coding	13	8	5	48.3243	31.9468	37.1402
chr11	83261729	83262178	CCDC90B	-	protein_coding	7	13	2	26.0208	51.9136	14.8561
chr11	85635878	85636539	TMEM126B	+	protein_coding	5	12	10	18.5863	47.9203	74.2804
chr11	85656216	85656547	TMEM126A	+	protein_coding	5	18	8	18.5863	71.8804	59.4243
chr11	86278111	86278813	EED	+	protein_coding	2	3	2	7.4345	11.9801	14.8561
chr11	86345388	86345943	HIKESHI	+	protein_coding	4	15	6	14.869	59.9003	44.5682
chr11	88326085	88326614	CTSC	-	protein_coding	41	74	33	152.407	295.508	245.125
chr11	93738108	93738358	TAF1D	-	protein_coding	4	9	3	14.869	35.9402	22.2841
chr11	94963339	94963617	CWC15	-	protein_coding	2	3	2	7.4345	11.9801	14.8561
chr11	102348446	102348702	BIRC2	+	protein_coding	4	6	2	14.869	23.9601	14.8561
chr11	103062075	103062630	DCUN1D5	-	protein_coding	8	11	5	29.738	43.9269	37.1402
chr11	107908460	107908764	AP001024.1	+	processed_pseudogene	77	53	36	286.228	211.648	267.409
chr11	110462314	110462709	FDX1	+	protein_coding	5	12	3	18.5863	47.9203	22.2841
chr11	112085145	112085398	TIMM8B	-	protein_coding	17	54	30	63.1933	215.641	222.841
chr11	112233427	112233973	PTS	+	protein_coding	5	4	3	18.5863	15.9734	22.2841
chr11	114399886	114400142	C11orf71	-	protein_coding	51	39	22	189.58	155.741	163.417
chr11	114449659	114450279	REXO2	+	protein_coding	10	21	13	37.1725	83.8605	96.5645
chr11	116778555	116778805	ZPR1	-	protein_coding	11	6	3	40.8898	23.9601	22.2841
chr11	118338953	118339343	CD3D	-	protein_coding	14	17	7	52.0415	67.887	51.9963
chr11	118408949	118409202	ATP5MG	+	protein_coding	452	723	305	1680.2	2887.2	2265.55
chr11	118449319	118449569	AP001267.5	+	protein_coding	7	2	5	26.0208	7.98671	37.1402
chr11	118791281	118791538	AP004609.3	+	lncRNA	7	6	2	26.0208	23.9601	14.8561
chr11	119017360	119017610	RPS25	-	protein_coding	5	19	10	18.5863	75.8737	74.2804
chr11	119023032	119023674	TRAPPC4	+	protein_coding	87	93	36	323.401	371.382	267.409
chr11	119024113	119024679	SLC37A4	-	protein_coding	6	6	4	22.3035	23.9601	29.7122
chr11	119093040	119093551	HMBS	+	protein_coding	102	104	57	379.16	415.309	423.398
chr11	119093853	119094128	H2AFX	-	protein_coding	12	19	14	44.607	75.8737	103.993
chr11	119093874	119094124	H2AX	-	other	12	19	14	44.607	75.8737	103.993
chr11	119096502	119096846	DPAGT1	-	protein_coding	4	6	3	14.869	23.9601	22.2841
chr11	119337059	119337311	RNF26	+	protein_coding	7	12	7	26.0208	47.9203	51.9963
chr11	120330383	120330818	TLCD5	+	protein_coding	3	4	2	11.1518	15.9734	14.8561
chr11	123057488	123058128	HSPA8	-	protein_coding	2	10	3	7.4345	39.9336	22.2841
chr11	123062981	123063231	AP000926.2	+	other	18	51	21	66.9105	203.661	155.989
chr11	125583777	125584251	EI24	+	protein_coding	13	17	5	48.3243	67.887	37.1402
chr11	125893484	125893739	PUS3	-	protein_coding	9	10	5	33.4553	39.9336	37.1402
chr11	126202409	126202670	RPUSD4	-	protein_coding	5	8	4	18.5863	31.9468	29.7122
chr11	126345466	126345754	DCPS	+	protein_coding	7	7	3	26.0208	27.9535	22.2841
chr11	126414304	126414641	ST3GAL4	+	protein_coding	3	3	3	11.1518	11.9801	22.2841
chr11	130032865	130033115	ELOBP2	-	processed_pseudogene	47	31	7	174.711	123.794	51.9963
chr11	130121468	130121783	APLP2	+	protein_coding	14	4	2	52.0415	15.9734	14.8561
chr11	134248276	134248537	THYN1	-	protein_coding	13	12	5	48.3243	47.9203	37.1402
chr12	564292	564830	NINJ2	-	protein_coding	13	4	3	48.3243	15.9734	22.2841
chr12	3211662	3211912	AC005912.1	-	processed_pseudogene	166	164	116	617.064	654.91	861.653
chr12	4686981	4687233	NDUFA9	+	protein_coding	19	12	7	70.6278	47.9203	51.9963
chr12	6391315	6391571	LTBR	+	protein_coding	2	5	4	7.4345	19.9668	29.7122
chr12	6491885	6492530	MRPL51	-	protein_coding	23	26	24	85.4968	103.827	178.273
chr12	6537548	6537798	GAPDH	+	protein_coding	2	6	2	7.4345	23.9601	14.8561
chr12	6538064	6538374	GAPDH	+	protein_coding	73	137	114	271.359	547.09	846.797
chr12	6638074	6638409	ACRBP	-	protein_coding	8	4	2	29.738	15.9734	14.8561
chr12	6731557	6731875	COPS7A	+	protein_coding	4	4	3	14.869	15.9734	22.2841
chr12	6747992	6748253	MLF2	-	protein_coding	18	15	12	66.9105	59.9003	89.1365
chr12	6848808	6849403	CDCA3	-	protein_coding	4	2	3	14.869	7.98671	22.2841
chr12	6869840	6870571	TPI1	+	protein_coding	8	26	11	29.738	103.827	81.7084
chr12	6870586	6870948	TPI1	+	protein_coding	48	74	40	178.428	295.508	297.122
chr12	6923446	6923700	ENO2	+	protein_coding	18	24	16	66.9105	95.8405	118.849
chr12	6945671	6946004	C12orf57	+	protein_coding	47	35	25	174.711	139.767	185.701
chr12	6965326	6965934	PHB2	-	protein_coding	40	47	25	148.69	187.688	185.701
chr12	6975727	6975978	EMG1	+	protein_coding	10	11	6	37.1725	43.9269	44.5682
chr12	12875857	12876160	RPL13AP20	+	processed_pseudogene	120	116	53	446.07	463.229	393.686
chr12	12974869	12975564	HEBP1	-	protein_coding	6	9	4	22.3035	35.9402	29.7122
chr12	12980312	12980566	GPRC5D-AS1	+	lncRNA	8	18	6	29.738	71.8804	44.5682
chr12	19089638	19089888	RPL7P6	+	processed_pseudogene	6	2	3	22.3035	7.98671	22.2841
chr12	21635333	21635583	AC010197.2	-	protein_coding	58	77	40	215.601	307.488	297.122
chr12	21635337	21635591	LDHB	-	protein_coding	58	77	40	215.601	307.488	297.122
chr12	22063772	22064022	ST8SIA1	-	protein_coding	4	6	8	14.869	23.9601	59.4243
chr12	27755287	27755543	MRPS35	+	protein_coding	3	7	4	11.1518	27.9535	29.7122
chr12	27756044	27756295	MRPS35	+	protein_coding	3	5	3	11.1518	19.9668	22.2841
chr12	45726026	45726276	LINC00938	-	other	11	17	10	40.8898	67.887	74.2804
chr12	46358187	46358438	SLC38A2	-	protein_coding	10	3	5	37.1725	11.9801	37.1402
chr12	47205897	47206190	PCED1B-AS1	-	lncRNA	29	50	22	107.8	199.668	163.417
chr12	47236406	47236662	PCED1B	+	protein_coding	7	5	2	26.0208	19.9668	14.8561
chr12	47419925	47420192	LINC02156	+	lncRNA	5	3	4	18.5863	11.9801	29.7122
chr12	47781419	47781673	SLC48A1	+	protein_coding	13	16	4	48.3243	63.8937	29.7122
chr12	47782720	47782975	HDAC7	-	protein_coding	21	23	11	78.0623	91.8472	81.7084
chr12	47967921	47968488	TMEM106C	+	protein_coding	10	6	2	37.1725	23.9601	14.8561
chr12	47968599	47968880	TMEM106C	+	protein_coding	31	15	13	115.235	59.9003	96.5645
chr12	49002272	49002561	PRKAG1	-	protein_coding	35	22	2	130.104	87.8538	14.8561
chr12	49064675	49064951	RHEBL1	-	protein_coding	3	5	2	11.1518	19.9668	14.8561
chr12	49127778	49128067	TUBA1B	-	protein_coding	1258	2273	886	4676.3	9076.9	6581.24
chr12	49184794	49185259	TUBA1A	-	protein_coding	17	41	21	63.1933	163.728	155.989
chr12	49272916	49273339	TUBA1C	+	protein_coding	329	600	231	1222.98	2396.01	1715.88
chr12	49558294	49558892	MCRS1	-	protein_coding	27	45	27	100.366	179.701	200.557
chr12	49761533	49761783	TMBIM6	+	protein_coding	7	4	4	26.0208	15.9734	29.7122
chr12	49762698	49763094	TMBIM6	+	protein_coding	136	104	48	505.546	415.309	356.546
chr12	49764473	49764936	TMBIM6	+	protein_coding	5	5	3	18.5863	19.9668	22.2841
chr12	50120201	50120458	COX14	+	protein_coding	48	75	21	178.428	299.502	155.989
chr12	50979783	50980069	SLC11A2	-	protein_coding	3	2	4	11.1518	7.98671	29.7122
chr12	51243529	51243933	DAZAP2	+	protein_coding	8	6	3	29.738	23.9601	22.2841
chr12	51245348	51245637	SMAGP	-	protein_coding	11	3	6	40.8898	11.9801	44.5682
chr12	51271096	51271362	DAZAP2	+	protein_coding	4	6	6	14.869	23.9601	44.5682
chr12	52077233	52077494	ATG101	+	protein_coding	7	19	6	26.0208	75.8737	44.5682
chr12	52897184	52897546	KRT8	-	protein_coding	4	2	5	14.869	7.98671	37.1402
chr12	52948483	52948900	KRT8	-	protein_coding	55	41	24	204.449	163.728	178.273
chr12	52952562	52952906	KRT18	+	protein_coding	24	31	17	89.214	123.794	126.277
chr12	53254152	53254409	MFSD5	+	protein_coding	5	9	5	18.5863	35.9402	37.1402
chr12	53299093	53299452	PFDN5	+	protein_coding	119	79	41	442.353	315.475	304.55
chr12	53431014	53431672	AMHR2	+	protein_coding	64	80	36	237.904	319.468	267.409
chr12	53445844	53446645	PRR13	+	protein_coding	10	12	9	37.1725	47.9203	66.8524
chr12	53479364	53479851	PCBP2	+	protein_coding	10	9	4	37.1725	35.9402	29.7122
chr12	53505979	53506431	TARBP2	+	protein_coding	15	25	13	55.7588	99.8339	96.5645
chr12	53665160	53665488	ATP5MC2	-	protein_coding	232	485	195	862.402	1936.78	1448.47
chr12	54181274	54181734	SMUG1	-	protein_coding	15	17	7	55.7588	67.887	51.9963
chr12	54286801	54287088	HNRNPA1	+	protein_coding	8	14	14	29.738	55.907	103.993
chr12	54292103	54292714	NFE2	-	protein_coding	63	62	26	234.187	247.588	193.129
chr12	54350104	54351102	COPZ1	+	protein_coding	13	7	5	48.3243	27.9535	37.1402
chr12	54351596	54351851	COPZ1	+	protein_coding	7	9	3	26.0208	35.9402	22.2841
chr12	54395260	54395520	ITGA5	-	protein_coding	4	6	3	14.869	23.9601	22.2841
chr12	54455949	54456388	GTSF1	-	protein_coding	41	54	15	152.407	215.641	111.421
chr12	55654557	55654807	AC009779.4	-	processed_pseudogene	5	13	5	18.5863	51.9136	37.1402
chr12	55719420	55719707	BLOC1S1	+	protein_coding	9	5	5	33.4553	19.9668	37.1402
chr12	55725322	55725802	CD63	-	protein_coding	908	989	586	3375.26	3949.43	4352.83
chr12	55725811	55726068	CD63	-	protein_coding	35	89	80	130.104	355.409	594.243
chr12	55820208	55820712	ORMDL2	+	protein_coding	18	14	11	66.9105	55.907	81.7084
chr12	55972531	55972791	CDK2	+	protein_coding	5	2	2	18.5863	7.98671	14.8561
chr12	56117395	56117967	RPL41	+	protein_coding	50	73	21	185.863	291.515	155.989
chr12	56144421	56144675	ESYT1	+	protein_coding	9	3	2	33.4553	11.9801	14.8561
chr12	56157725	56157984	MYL6B	+	protein_coding	58	51	30	215.601	203.661	222.841
chr12	56161048	56161587	MYL6	+	protein_coding	71	99	45	263.925	395.342	334.262
chr12	56229594	56229859	NABP2	+	protein_coding	37	32	24	137.538	127.787	178.273
chr12	56270714	56270966	COQ10A	+	protein_coding	11	5	4	40.8898	19.9668	29.7122
chr12	56310427	56310682	CNPY2	-	protein_coding	11	27	11	40.8898	107.821	81.7084
chr12	56314489	56314993	CNPY2	-	protein_coding	2	3	5	7.4345	11.9801	37.1402
chr12	56314552	56314808	AC073896.2	+	lncRNA	5	4	5	18.5863	15.9734	37.1402
chr12	56470731	56470981	SPRYD4	+	protein_coding	2	6	2	7.4345	23.9601	14.8561
chr12	56638170	56638625	ATP5F1B	-	protein_coding	93	102	63	345.704	407.322	467.967
chr12	56645026	56645276	SNORD59A	-	snoRNA	5	2	4	18.5863	7.98671	29.7122
chr12	56712427	56713370	NACA	-	protein_coding	12	3	8	44.607	11.9801	59.4243
chr12	57233994	57234939	SHMT2	+	protein_coding	31	51	31	115.235	203.661	230.269
chr12	57516397	57516656	MARS	+	protein_coding	21	21	15	78.0623	83.8605	111.421
chr12	57516397	57516651	MARS1	+	other	21	21	15	78.0623	83.8605	111.421
chr12	57516587	57517202	DDIT3	-	protein_coding	67	70	28	249.056	279.535	207.985
chr12	57530101	57530603	DCTN2	-	protein_coding	43	43	15	159.842	171.714	111.421
chr12	57748242	57748840	CDK4	-	protein_coding	185	523	247	687.691	2088.52	1834.73
chr12	57757350	57757600	MARCH9	+	protein_coding	2	4	2	7.4345	15.9734	14.8561
chr12	57759165	57759415	MARCHF9	+	other	5	4	4	18.5863	15.9734	29.7122
chr12	57759166	57759416	MARCH9	+	protein_coding	5	4	4	18.5863	15.9734	29.7122
chr12	57931164	57931818	GIHCG	-	lncRNA	30	25	8	111.518	99.8339	59.4243
chr12	62965719	62965969	RPL14P1	+	processed_pseudogene	27	22	11	100.366	87.8538	81.7084
chr12	66123067	66123556	LLPH	-	protein_coding	2	2	2	7.4345	7.98671	14.8561
chr12	66137828	66138355	TMBIM4	-	protein_coding	13	11	7	48.3243	43.9269	51.9963
chr12	69592063	69592313	CCT2	+	protein_coding	6	3	2	22.3035	11.9801	14.8561
chr12	69601275	69601570	CCT2	+	protein_coding	13	17	5	48.3243	67.887	37.1402
chr12	70242301	70242738	AC025159.1	-	lncRNA	15	21	14	55.7588	83.8605	103.993
chr12	70242306	70242743	CNOT2-DT	-	other	15	21	14	55.7588	83.8605	103.993
chr12	70638072	70638331	PTPRR	-	protein_coding	3	7	4	11.1518	27.9535	29.7122
chr12	71110213	71110466	AC025575.2	-	lncRNA	5	2	2	18.5863	7.98671	14.8561
chr12	92143125	92143381	BTG1	-	protein_coding	19	12	3	70.6278	47.9203	22.2841
chr12	92144117	92144367	BTG1	-	protein_coding	5	11	2	18.5863	43.9269	14.8561
chr12	93083273	93083633	AC138123.1	-	lncRNA	39	29	12	144.973	115.807	89.1365
chr12	93575769	93576206	SOCS2	+	protein_coding	7	11	7	26.0208	43.9269	51.9963
chr12	93850417	93850756	CRADD	+	protein_coding	15	17	14	55.7588	67.887	103.993
chr12	98601418	98601708	SLC25A3	+	protein_coding	123	211	103	457.222	842.598	765.088
chr12	101728766	101729074	CHPT1	+	protein_coding	18	50	17	66.9105	199.668	126.277
chr12	103950739	103950994	C12orf73	-	protein_coding	2	7	2	7.4345	27.9535	14.8561
chr12	103951203	103951833	C12orf73	-	protein_coding	4	12	12	14.869	47.9203	89.1365
chr12	104265586	104265836	RPL18AP3	+	processed_pseudogene	883	613	490	3282.33	2447.93	3639.74
chr12	106954028	106954278	AC007541.1	-	lncRNA	2	4	5	7.4345	15.9734	37.1402
chr12	106977548	106977805	MTERF2	-	protein_coding	2	3	2	7.4345	11.9801	14.8561
chr12	108568842	108569384	ISCU	+	protein_coding	17	23	20	63.1933	91.8472	148.561
chr12	109088187	109088471	ALKBH2	-	protein_coding	8	8	8	29.738	31.9468	59.4243
chr12	109556696	109557003	MMAB	-	protein_coding	39	43	28	144.973	171.714	207.985
chr12	109596986	109597270	MVK	+	protein_coding	5	5	2	18.5863	19.9668	14.8561
chr12	110041159	110041428	C12orf76	-	protein_coding	14	17	9	52.0415	67.887	66.8524
chr12	110428601	110428851	AC144548.1	-	lncRNA	10	12	12	37.1725	47.9203	89.1365
chr12	110434822	110435159	ARPC3	-	protein_coding	17	27	21	63.1933	107.821	155.989
chr12	110491522	110492250	VPS29	-	protein_coding	24	6	12	89.214	23.9601	89.1365
chr12	110719679	110720232	PPP1CC	-	protein_coding	4	5	2	14.869	19.9668	14.8561
chr12	111809728	111809983	ALDH2	+	protein_coding	4	8	2	14.869	31.9468	14.8561
chr12	111839763	111840159	MAPKAPK5-AS1	-	lncRNA	5	11	5	18.5863	43.9269	37.1402
chr12	112022734	112023449	ERP29	+	protein_coding	92	136	45	341.987	543.096	334.262
chr12	112408020	112408509	RPL6	-	protein_coding	10	3	8	37.1725	11.9801	59.4243
chr12	113158489	113158824	DDX54	-	protein_coding	3	4	2	11.1518	15.9734	14.8561
chr12	113191903	113192368	RITA1	+	protein_coding	18	17	9	66.9105	67.887	66.8524
chr12	113437991	113438277	SDSL	+	protein_coding	8	4	2	29.738	15.9734	14.8561
chr12	116717335	116717698	C12orf49	-	protein_coding	7	11	6	26.0208	43.9269	44.5682
chr12	116755394	116755644	AC090013.1	-	processed_pseudogene	7	3	2	26.0208	11.9801	14.8561
chr12	117038922	117039206	TESC	-	protein_coding	6	5	4	22.3035	19.9668	29.7122
chr12	118032693	118033162	WSB2	-	protein_coding	7	19	14	26.0208	75.8737	103.993
chr12	118034056	118034445	WSB2	-	protein_coding	6	9	5	22.3035	35.9402	37.1402
chr12	118144859	118145109	PEBP1	+	protein_coding	68	96	49	252.773	383.362	363.974
chr12	118145334	118145586	PEBP1	+	protein_coding	52	75	39	193.297	299.502	289.694
chr12	119681337	119681624	PRKAB1	+	protein_coding	7	10	8	26.0208	39.9336	59.4243
chr12	120196693	120197091	RPLP0	-	protein_coding	342	593	281	1271.3	2368.06	2087.28
chr12	120197321	120197621	RPLP0	-	protein_coding	6	33	19	22.3035	131.781	141.133
chr12	120198357	120199415	RPLP0	-	protein_coding	3	20	7	11.1518	79.8671	51.9963
chr12	120282466	120282874	NME2P1	+	processed_pseudogene	438	476	249	1628.16	1900.84	1849.58
chr12	120291762	120292049	RNU4-2	-	snRNA	56	30	15	208.166	119.801	111.421
chr12	120440480	120440738	COX6A1	+	protein_coding	243	438	227	903.292	1749.09	1686.17
chr12	120440491	120440741	AL021546.1	+	protein_coding	243	438	227	903.292	1749.09	1686.17
chr12	120443961	120444457	TRIAP1	-	protein_coding	53	45	35	197.014	179.701	259.981
chr12	120461668	120462011	SRSF9	-	protein_coding	30	33	10	111.518	131.781	74.2804
chr12	120497987	120498494	DYNLL1	+	protein_coding	37	66	34	137.538	263.561	252.553
chr12	120503278	120503529	COQ5	-	protein_coding	7	7	2	26.0208	27.9535	14.8561
chr12	120576628	120576888	RNF10	+	protein_coding	2	5	4	7.4345	19.9668	29.7122
chr12	120579045	120579618	POP5	-	protein_coding	12	13	9	44.607	51.9136	66.8524
chr12	121308244	121308607	ANAPC5	-	protein_coding	23	12	6	85.4968	47.9203	44.5682
chr12	121345839	121346248	ANAPC5	-	protein_coding	5	5	2	18.5863	19.9668	14.8561
chr12	121641784	121642042	ORAI1	+	protein_coding	17	8	12	63.1933	31.9468	89.1365
chr12	121795265	121795515	RHOF	-	protein_coding	20	21	10	74.345	83.8605	74.2804
chr12	121795266	121795518	LINC01089	-	lncRNA	20	21	10	74.345	83.8605	74.2804
chr12	121916149	121916644	PSMD9	+	protein_coding	59	69	64	219.318	275.541	475.395
chr12	122068308	122068616	AC156455.1	+	lncRNA	4	5	3	14.869	19.9668	22.2841
chr12	122207661	122207912	AC048338.2	-	protein_coding	10	8	7	37.1725	31.9468	51.9963
chr12	122207667	122208091	DIABLO	-	protein_coding	15	19	17	55.7588	75.8737	126.277
chr12	122207778	122208028	AC048338.1	-	protein_coding	10	11	10	37.1725	43.9269	74.2804
chr12	122208315	122208960	DIABLO	-	protein_coding	4	3	2	14.869	11.9801	14.8561
chr12	122979015	122979762	OGFOD2	+	protein_coding	11	10	2	40.8898	39.9336	14.8561
chr12	122979788	122980045	OGFOD2	+	protein_coding	9	8	5	33.4553	31.9468	37.1402
chr12	122982288	122982913	ARL6IP4	+	protein_coding	9	3	2	33.4553	11.9801	14.8561
chr12	122982657	122982907	AC026362.1	+	lncRNA	8	3	2	29.738	11.9801	14.8561
chr12	123260970	123261261	CDK2AP1	-	protein_coding	8	9	5	29.738	35.9402	37.1402
chr12	123365537	123365787	SBNO1-AS1	+	lncRNA	2	4	5	7.4345	15.9734	37.1402
chr12	123415387	123415637	RILPL2	-	other	3	5	6	11.1518	19.9668	44.5682
chr12	124777628	124778122	SCARB1	-	protein_coding	3	10	2	11.1518	39.9336	14.8561
chr12	124911603	124911953	UBC	-	protein_coding	12	19	5	44.607	75.8737	37.1402
chr12	125025288	125025541	BRI3BP	+	protein_coding	4	6	2	14.869	23.9601	14.8561
chr12	129113043	129113294	TMEM132D-AS1	+	lncRNA	2	2	2	7.4345	7.98671	14.8561
chr12	130875984	130876281	RAN	+	protein_coding	104	164	68	386.594	654.91	505.107
chr12	131943607	131943859	PUS1	+	protein_coding	8	3	3	29.738	11.9801	22.2841
chr12	132704648	132704985	PXMP2	+	protein_coding	39	68	35	144.973	271.548	259.981
chr12	132704745	132704995	AC135586.2	+	lncRNA	37	67	34	137.538	267.555	252.553
chr12	132720878	132721315	PGAM5	+	protein_coding	3	6	3	11.1518	23.9601	22.2841
chr12	132825934	132826184	RPS11P5	+	processed_pseudogene	126	61	30	468.374	243.595	222.841
chr13	19864798	19865049	AL355001.2	+	lncRNA	2	5	2	7.4345	19.9668	14.8561
chr13	20403665	20404112	CRYL1	-	protein_coding	4	5	2	14.869	19.9668	14.8561
chr13	21177105	21177511	MRPL57	+	protein_coding	104	139	49	386.594	555.076	363.974
chr13	21628412	21628662	RPS7P10	-	processed_pseudogene	35	72	42	130.104	287.522	311.978
chr13	27435347	27435823	GTF3A	+	protein_coding	23	27	15	85.4968	107.821	111.421
chr13	27623196	27623453	POLR1D	+	protein_coding	11	28	12	40.8898	111.814	89.1365
chr13	27945165	27945415	ATP5F1EP2	+	processed_pseudogene	59	98	46	219.318	391.349	341.69
chr13	28677948	28678200	POMP	+	protein_coding	131	129	60	486.96	515.143	445.682
chr13	30428205	30428673	UBE2L5	+	protein_coding	29	33	12	107.8	131.781	89.1365
chr13	32526874	32527124	N4BP2L2	-	protein_coding	4	3	2	14.869	11.9801	14.8561
chr13	36949737	36950243	ALG5	-	protein_coding	6	7	4	22.3035	27.9535	29.7122
chr13	37009139	37009614	EXOSC8	+	protein_coding	7	9	4	26.0208	35.9402	29.7122
chr13	45336870	45337551	TPT1	-	protein_coding	189	228	109	702.56	910.485	809.656
chr13	45465408	45465814	COG3	+	protein_coding	6	4	2	22.3035	15.9734	14.8561
chr13	46771255	46771584	ESD	-	protein_coding	85	93	43	315.966	371.382	319.406
chr13	48261134	48261591	ITM2B	+	protein_coding	2	3	4	7.4345	11.9801	29.7122
chr13	49187478	49187728	COX7CP1	-	processed_pseudogene	9	14	7	33.4553	55.907	51.9963
chr13	49660673	49661083	EBPL	-	protein_coding	2	5	2	7.4345	19.9668	14.8561
chr13	50012918	50013180	TRIM13	+	protein_coding	3	3	3	11.1518	11.9801	22.2841
chr13	50104991	50105297	DLEU1	+	lncRNA	7	2	2	26.0208	7.98671	14.8561
chr13	50956064	50956765	RNASEH2B	+	protein_coding	6	6	6	22.3035	23.9601	44.5682
chr13	54440703	54440953	RPL13AP25	-	processed_pseudogene	224	202	82	832.664	806.658	609.099
chr13	75526435	75526694	COMMD6	-	protein_coding	73	91	59	271.359	363.395	438.254
chr13	75530113	75530454	COMMD6	-	protein_coding	2	13	3	7.4345	51.9136	22.2841
chr13	100086030	100086480	PCCA-DT	-	lncRNA	5	5	3	18.5863	19.9668	22.2841
chr13	102765887	102766364	TEX30	-	protein_coding	4	4	2	14.869	15.9734	14.8561
chr13	110639743	110639993	NAXD	+	protein_coding	2	4	2	7.4345	15.9734	14.8561
chr13	110878539	110878789	ANKRD10	-	protein_coding	6	2	4	22.3035	7.98671	29.7122
chr13	110892691	110893446	ANKRD10	-	protein_coding	35	31	17	130.104	123.794	126.277
chr13	113585907	113586180	TFDP1	+	protein_coding	15	16	9	55.7588	63.8937	66.8524
chr13	113820548	113820810	GAS6	-	protein_coding	2	3	2	7.4345	11.9801	14.8561
chr13	114272235	114272723	CDC16	+	protein_coding	4	5	2	14.869	19.9668	14.8561
chr13	114322137	114322441	CHAMP1	+	protein_coding	2	5	3	7.4345	19.9668	22.2841
chr14	20311367	20311678	CCNB1IP1	-	protein_coding	6	4	5	22.3035	15.9734	37.1402
chr14	20801227	20801709	RNASE1	-	protein_coding	53	63	22	197.014	251.581	163.417
chr14	20996745	20997035	METTL17	+	protein_coding	3	2	2	11.1518	7.98671	14.8561
chr14	21016762	21017100	NDRG2	-	protein_coding	19	10	2	70.6278	39.9336	14.8561
chr14	21210533	21210862	HNRNPC	-	protein_coding	3	5	6	11.1518	19.9668	44.5682
chr14	21210903	21211739	HNRNPC	-	protein_coding	13	21	8	48.3243	83.8605	59.4243
chr14	22564905	22565253	DAD1	-	protein_coding	23	39	19	85.4968	155.741	141.133
chr14	22771447	22771789	OXA1L	+	protein_coding	41	46	31	152.407	183.694	230.269
chr14	22833218	22833468	MRPL52	+	protein_coding	8	14	5	29.738	55.907	37.1402
chr14	22833984	22834349	MRPL52	+	protein_coding	150	230	129	557.588	918.472	958.217
chr14	22834467	22835037	MRPL52	+	protein_coding	18	22	16	66.9105	87.8538	118.849
chr14	22877587	22878084	LRP10	+	protein_coding	11	16	12	40.8898	63.8937	89.1365
chr14	22920524	22920779	PRMT5	-	protein_coding	18	15	6	66.9105	59.9003	44.5682
chr14	22946225	22946519	AL132780.3	-	protein_coding	4	10	3	14.869	39.9336	22.2841
chr14	22946227	22946519	HAUS4	-	protein_coding	4	10	3	14.869	39.9336	22.2841
chr14	23016542	23016792	PSMB5	-	protein_coding	3	2	4	11.1518	7.98671	29.7122
chr14	23025851	23026151	PSMB5	-	protein_coding	115	139	58	427.484	555.076	430.826
chr14	23098021	23098601	C14orf119	+	protein_coding	29	41	31	107.8	163.728	230.269
chr14	23284990	23285351	HOMEZ	-	protein_coding	11	8	3	40.8898	31.9468	22.2841
chr14	23325048	23325334	PABPN1	+	protein_coding	12	6	2	44.607	23.9601	14.8561
chr14	23325079	23325369	BCL2L2-PABPN1	+	protein_coding	12	6	2	44.607	23.9601	14.8561
chr14	24103780	24104130	PCK2	+	protein_coding	8	9	11	29.738	35.9402	81.7084
chr14	24138537	24138967	PSME1	+	protein_coding	18	28	15	66.9105	111.814	111.421
chr14	24138958	24139379	EMC9	-	protein_coding	8	6	10	29.738	23.9601	74.2804
chr14	24180217	24180644	AL136295.4	-	protein_coding	2	4	2	7.4345	15.9734	14.8561
chr14	24180218	24180691	IPO4	-	protein_coding	2	4	2	7.4345	15.9734	14.8561
chr14	24209582	24210126	CHMP4A	-	protein_coding	3	2	3	11.1518	7.98671	22.2841
chr14	24209645	24209895	AL096870.2	-	lncRNA	3	2	3	11.1518	7.98671	22.2841
chr14	24216806	24217101	NEDD8-MDP1	-	protein_coding	12	14	6	44.607	55.907	44.5682
chr14	24216855	24217269	NEDD8	-	protein_coding	12	14	6	44.607	55.907	44.5682
chr14	24290597	24290885	DHRS1	-	protein_coding	11	4	4	40.8898	15.9734	29.7122
chr14	24439765	24440513	SDR39U1	-	protein_coding	20	33	19	74.345	131.781	141.133
chr14	33949333	33949583	EGLN3	-	protein_coding	3	2	3	11.1518	7.98671	22.2841
chr14	34568633	34568883	SNX6	-	protein_coding	3214	1872	1121	11947.2	7475.56	8326.83
chr14	34568688	34568938	RPS19P3	-	processed_pseudogene	3224	1898	1134	11984.4	7579.39	8423.4
chr14	34940082	34940332	IGBP1P1	+	processed_pseudogene	8	6	3	29.738	23.9601	22.2841
chr14	35050142	35050396	FAM177A1	+	protein_coding	13	3	4	48.3243	11.9801	29.7122
chr14	35317097	35317493	PSMA6	+	protein_coding	10	18	8	37.1725	71.8804	59.4243
chr14	35317224	35317474	AL121594.1	+	protein_coding	10	18	8	37.1725	71.8804	59.4243
chr14	35401925	35402175	NFKBIA	-	protein_coding	6	7	3	22.3035	27.9535	22.2841
chr14	37173561	37173811	SLC25A21-AS1	+	lncRNA	4	9	5	14.869	35.9402	37.1402
chr14	49577391	49577641	RPL32P29	-	processed_pseudogene	8	8	4	29.738	31.9468	29.7122
chr14	49583567	49583828	RPS29	-	protein_coding	112	223	132	416.332	890.518	980.501
chr14	49586395	49586897	RN7SL1	+	misc_RNA	272	36	8	1011.09	143.761	59.4243
chr14	49618529	49618944	RPL36AL	-	protein_coding	35	83	41	130.104	331.448	304.55
chr14	49782459	49783140	KLHDC2	+	protein_coding	8	9	2	29.738	35.9402	14.8561
chr14	49894515	49894771	ARF6	+	protein_coding	6	25	8	22.3035	99.8339	59.4243
chr14	50325427	50325721	DMAC2L	+	protein_coding	2	3	2	7.4345	11.9801	14.8561
chr14	52117745	52117995	COX5AP2	+	processed_pseudogene	15	39	18	55.7588	155.741	133.705
chr14	53991100	53991350	ATP5F1CP1	-	processed_pseudogene	4	17	7	14.869	67.887	51.9963
chr14	54426928	54427185	CNIH1	-	protein_coding	10	7	7	37.1725	27.9535	51.9963
chr14	55145158	55145423	LGALS3	+	protein_coding	38	27	28	141.256	107.821	207.985
chr14	55781131	55781388	LINC00520	-	lncRNA	10	9	9	37.1725	35.9402	66.8524
chr14	58794779	58795029	AL049873.1	+	processed_pseudogene	51	72	46	189.58	287.522	341.69
chr14	61083383	61083733	SLC38A6	+	protein_coding	2	2	3	7.4345	7.98671	22.2841
chr14	63651229	63651507	AL136038.5	+	lncRNA	6	3	2	22.3035	11.9801	14.8561
chr14	64932029	64932320	CHURC1	+	protein_coding	55	49	31	204.449	195.674	230.269
chr14	67337871	67338804	ATP6V1D	-	protein_coding	2	4	4	7.4345	15.9734	29.7122
chr14	67589312	67590376	PIGH	-	protein_coding	5	4	5	18.5863	15.9734	37.1402
chr14	67650934	67651191	ARG2	+	protein_coding	16	49	17	59.476	195.674	126.277
chr14	67677363	67677642	RDH11	-	protein_coding	12	12	11	44.607	47.9203	81.7084
chr14	69380120	69380384	ERH	-	protein_coding	8	4	2	29.738	15.9734	14.8561
chr14	69885339	69885589	RPL7AP6	-	processed_pseudogene	692	889	478	2572.34	3550.09	3550.6
chr14	70326063	70326601	SYNJ2BP-COX16	-	protein_coding	7	8	4	26.0208	31.9468	29.7122
chr14	70326067	70326601	COX16	-	protein_coding	7	8	4	26.0208	31.9468	29.7122
chr14	73931845	73932511	ZNF410	+	protein_coding	6	3	3	22.3035	11.9801	22.2841
chr14	73932028	73932278	AC005520.1	+	protein_coding	4	3	2	14.869	11.9801	14.8561
chr14	73962815	73963112	COQ6	+	protein_coding	2	2	3	7.4345	7.98671	22.2841
chr14	74479932	74480436	NPC2	-	protein_coding	50	71	37	185.863	283.528	274.838
chr14	74480132	74480382	MIR4709	-	miRNA	2	18	9	7.4345	71.8804	66.8524
chr14	74494772	74495466	ISCA2	+	protein_coding	7	13	6	26.0208	51.9136	44.5682
chr14	75009313	75009590	EIF2B2	+	protein_coding	8	15	8	29.738	59.9003	59.4243
chr14	75134245	75134749	TMED10	-	protein_coding	6	2	5	22.3035	7.98671	37.1402
chr14	75595804	75596054	AC007182.2	-	processed_pseudogene	32	37	20	118.952	147.754	148.561
chr14	75650890	75651147	ERG28	-	protein_coding	6	7	2	22.3035	27.9535	14.8561
chr14	76263224	76263474	AC016526.2	+	lncRNA	3	2	2	11.1518	7.98671	14.8561
chr14	77330945	77331597	GSTZ1	+	protein_coding	11	8	4	40.8898	31.9468	29.7122
chr14	77468997	77469474	AHSA1	+	protein_coding	3	2	2	11.1518	7.98671	14.8561
chr14	77717334	77717598	SLIRP	+	protein_coding	16	12	7	59.476	47.9203	51.9963
chr14	90766739	90767058	AL122020.1	+	processed_pseudogene	375	235	165	1393.97	938.438	1225.63
chr14	92116121	92116375	NDUFB1	-	protein_coding	17	10	13	63.1933	39.9336	96.5645
chr14	95532911	95533168	SNHG10	-	lncRNA	5	7	5	18.5863	27.9535	37.1402
chr14	95544307	95544724	GLRX5	+	protein_coding	34	49	22	126.387	195.674	163.417
chr14	98972878	98973128	RPL3P4	-	processed_pseudogene	389	531	257	1446.01	2120.47	1909.01
chr14	100143968	100144238	EVL	+	protein_coding	4	2	4	14.869	7.98671	29.7122
chr14	100333785	100334035	WARS1	-	other	6	9	3	22.3035	35.9402	22.2841
chr14	100333789	100334077	WARS	-	protein_coding	6	9	3	22.3035	35.9402	22.2841
chr14	100728982	100729243	DLK1	+	protein_coding	5	2	3	18.5863	7.98671	22.2841
chr14	100734813	100735127	DLK1	+	protein_coding	38	36	17	141.256	143.761	126.277
chr14	101678130	101678380	AL355032.1	+	processed_pseudogene	4	3	2	14.869	11.9801	14.8561
chr14	101765083	101765474	PPP2R5C	+	protein_coding	8	2	4	29.738	7.98671	29.7122
chr14	101766433	101766683	PPP2R5C	+	protein_coding	3	5	6	11.1518	19.9668	44.5682
chr14	102050421	102050792	DYNC1H1	+	protein_coding	8	8	5	29.738	31.9468	37.1402
chr14	102506841	102507360	ANKRD9	-	protein_coding	15	20	12	55.7588	79.8671	89.1365
chr14	103519662	103520402	CKB	-	protein_coding	80	105	61	297.38	419.302	453.11
chr14	103733411	103733668	ZFYVE21	+	protein_coding	2	7	3	7.4345	27.9535	22.2841
chr14	103912285	103912766	ATP5MPL	-	protein_coding	155	144	76	576.174	575.043	564.531
chr14	104756675	104756925	SIVA1	+	protein_coding	4	12	5	14.869	47.9203	37.1402
chr14	104759328	104759659	SIVA1	+	protein_coding	219	155	73	814.078	618.97	542.247
chr14	105009935	105010189	CDCA4	-	protein_coding	7	7	8	26.0208	27.9535	59.4243
chr14	105172936	105173188	NUDT14	-	protein_coding	25	29	23	92.9313	115.807	170.845
chr15	34084016	34084274	EMC7	-	protein_coding	11	27	18	40.8898	107.821	133.705
chr15	34229730	34230156	EMC4	+	protein_coding	33	61	32	122.669	243.595	237.697
chr15	34341712	34341973	NOP10	-	protein_coding	38	64	29	141.256	255.575	215.413
chr15	35372106	35372356	DPH6	-	protein_coding	3	3	2	11.1518	11.9801	14.8561
chr15	40569817	40570067	RPUSD2	+	protein_coding	2	3	2	7.4345	11.9801	14.8561
chr15	40767293	40767710	GCHFR	+	protein_coding	70	78	53	260.208	311.482	393.686
chr15	40814072	40814569	ZFYVE19	+	protein_coding	3	3	3	11.1518	11.9801	22.2841
chr15	40956261	40956517	CHAC1	+	protein_coding	12	7	3	44.607	27.9535	22.2841
chr15	41309269	41309523	OIP5	-	protein_coding	17	24	9	63.1933	95.8405	66.8524
chr15	41503297	41503554	ITPKA	+	protein_coding	9	7	6	33.4553	27.9535	44.5682
chr15	41579078	41579338	TYRO3	+	protein_coding	3	3	3	11.1518	11.9801	22.2841
chr15	41837202	41837581	JMJD7	+	protein_coding	9	9	3	33.4553	35.9402	22.2841
chr15	41837336	41837586	JMJD7-PLA2G4B	+	protein_coding	9	9	3	33.4553	35.9402	22.2841
chr15	43115620	43115870	AC068724.3	-	lncRNA	506	468	246	1880.93	1868.89	1827.3
chr15	43115701	43115951	RPS3AP47	-	processed_pseudogene	476	447	237	1769.41	1785.03	1760.45
chr15	43194910	43195198	CCNDBP1	+	protein_coding	12	11	5	44.607	43.9269	37.1402
chr15	43793700	43794050	SERF2	+	protein_coding	386	692	413	1434.86	2763.4	3067.78
chr15	43875848	43876098	PIN4P1	-	processed_pseudogene	6	5	3	22.3035	19.9668	22.2841
chr15	44534504	44534776	EIF3J-DT	-	lncRNA	5	4	3	18.5863	15.9734	22.2841
chr15	44535068	44535338	EIF3J-DT	-	lncRNA	8	5	3	29.738	19.9668	22.2841
chr15	44538429	44538679	EIF3J	+	protein_coding	2	3	2	7.4345	11.9801	14.8561
chr15	48341783	48342421	DUT	+	protein_coding	33	24	26	122.669	95.8405	193.129
chr15	48879554	48879804	EID1	+	protein_coding	11	4	3	40.8898	15.9734	22.2841
chr15	50353760	50354023	GABPB1-IT1	-	lncRNA	14	28	9	52.0415	111.814	66.8524
chr15	50355784	50356034	GABPB1-AS1	+	lncRNA	8	13	2	29.738	51.9136	14.8561
chr15	55181315	55181565	RSL24D1	-	protein_coding	3	7	3	11.1518	27.9535	22.2841
chr15	55181785	55182040	RSL24D1	-	protein_coding	4	8	8	14.869	31.9468	59.4243
chr15	55288845	55289095	RAB27A	-	protein_coding	9	9	9	33.4553	35.9402	66.8524
chr15	55288848	55289098	AC018926.2	-	lncRNA	9	9	9	33.4553	35.9402	66.8524
chr15	55317183	55317571	PIGBOS1	-	protein_coding	2	12	9	7.4345	47.9203	66.8524
chr15	59638858	59639362	GTF2A2	-	protein_coding	3	4	5	11.1518	15.9734	37.1402
chr15	59768896	59769146	RPS3AP6	+	processed_pseudogene	73	110	64	271.359	439.269	475.395
chr15	60347133	60347591	ANXA2	-	protein_coding	10	22	9	37.1725	87.8538	66.8524
chr15	63153852	63154108	RPS27L	-	protein_coding	4	9	2	14.869	35.9402	14.8561
chr15	64072559	64072827	CIAO2A	-	protein_coding	6	14	2	22.3035	55.907	14.8561
chr15	64155811	64156078	PPIB	-	protein_coding	9	10	14	33.4553	39.9336	103.993
chr15	64365364	64366193	PCLAF	-	protein_coding	18	13	4	66.9105	51.9136	29.7122
chr15	64688465	64688734	OAZ2	-	protein_coding	13	6	4	48.3243	23.9601	29.7122
chr15	64963021	64963453	SPG21	-	protein_coding	19	24	9	70.6278	95.8405	66.8524
chr15	65304472	65304792	RNU5B-1	+	snRNA	9	9	5	33.4553	35.9402	37.1402
chr15	65887486	65888247	RAB11A	+	protein_coding	20	24	14	74.345	95.8405	103.993
chr15	66499318	66499824	RPL4	-	protein_coding	17	16	12	63.1933	63.8937	89.1365
chr15	66781445	66781987	SMAD6	+	protein_coding	9	12	6	33.4553	47.9203	44.5682
chr15	67526285	67526644	C15orf61	+	protein_coding	44	75	32	163.559	299.502	237.697
chr15	69455296	69455554	RPLP1	+	protein_coding	68	77	40	252.773	307.488	297.122
chr15	72199025	72199354	PKM	-	protein_coding	3	18	10	11.1518	71.8804	74.2804
chr15	72343855	72344175	HEXA	-	protein_coding	14	14	14	52.0415	55.907	103.993
chr15	72345229	72345660	HEXA	-	protein_coding	3	5	5	11.1518	19.9668	37.1402
chr15	74445973	74446227	UBL7	-	protein_coding	28	20	12	104.083	79.8671	89.1365
chr15	74844854	74845455	SCAMP2	-	protein_coding	6	6	2	22.3035	23.9601	14.8561
chr15	74897707	74898230	MPI	+	protein_coding	11	7	4	40.8898	27.9535	29.7122
chr15	74920274	74920561	COX5A	-	protein_coding	186	303	152	691.409	1209.99	1129.06
chr15	75049240	75049741	PPCDC	+	protein_coding	9	7	2	33.4553	27.9535	14.8561
chr15	75339057	75340273	COMMD4	+	protein_coding	38	47	18	141.256	187.688	133.705
chr15	75639084	75639350	IMP3	-	protein_coding	163	152	62	605.912	606.99	460.539
chr15	75932874	75933128	FBXO22	+	protein_coding	17	13	7	63.1933	51.9136	51.9963
chr15	76216083	76216832	ETFA	-	protein_coding	20	35	21	74.345	139.767	155.989
chr15	77046026	77046581	TSPAN3	-	protein_coding	5	9	5	18.5863	35.9402	37.1402
chr15	78104605	78104898	CIB2	-	protein_coding	15	12	4	55.7588	47.9203	29.7122
chr15	78283234	78283717	WDR61	-	protein_coding	7	19	10	26.0208	75.8737	74.2804
chr15	78548570	78549204	PSMA4	+	protein_coding	22	17	10	81.7795	67.887	74.2804
chr15	78921764	78922024	CTSH	-	protein_coding	35	46	31	130.104	183.694	230.269
chr15	79322572	79322844	TMED3	+	protein_coding	60	80	47	223.035	319.468	349.118
chr15	79844975	79845227	MTHFS	-	protein_coding	2	5	3	7.4345	19.9668	22.2841
chr15	79898839	79899153	AC015871.1	-	protein_coding	7	9	6	26.0208	35.9402	44.5682
chr15	79898842	79899160	ST20	-	other	7	9	6	26.0208	35.9402	44.5682
chr15	80180850	80181100	FAH	+	protein_coding	3	2	3	11.1518	7.98671	22.2841
chr15	80186082	80186354	FAH	+	protein_coding	30	32	25	111.518	127.787	185.701
chr15	82264631	82264889	SAXO2	+	protein_coding	3	4	2	11.1518	15.9734	14.8561
chr15	82372195	82372559	AC243919.1	-	transcribed_processed_pseudogene	2	3	5	7.4345	11.9801	37.1402
chr15	82756829	82757206	SNHG21	+	lncRNA	12	30	13	44.607	119.801	96.5645
chr15	82756958	82757208	AC105339.2	+	lncRNA	12	30	13	44.607	119.801	96.5645
chr15	83004685	83005116	C15orf40	-	protein_coding	2	3	2	7.4345	11.9801	14.8561
chr15	84669537	84670103	SEC11A	-	protein_coding	24	21	14	89.214	83.8605	103.993
chr15	88459475	88459857	MRPL46	-	protein_coding	5	8	3	18.5863	31.9468	22.2841
chr15	88459500	88459966	AC013489.1	-	protein_coding	5	8	3	18.5863	31.9468	22.2841
chr15	88477955	88478267	MRPS11	+	protein_coding	7	11	11	26.0208	43.9269	81.7084
chr15	88898680	88898964	MFGE8	-	protein_coding	72	32	8	267.642	127.787	59.4243
chr15	89834303	89834558	AP3S2	-	protein_coding	2	3	3	7.4345	11.9801	22.2841
chr15	89834307	89834557	ARPIN-AP3S2	-	protein_coding	2	3	3	7.4345	11.9801	22.2841
chr15	90083979	90084426	IDH2	-	protein_coding	81	53	42	301.097	211.648	311.978
chr15	90230245	90230499	CIB1	-	protein_coding	66	54	43	245.339	215.641	319.406
chr15	90271957	90272213	NGRN	+	protein_coding	12	26	9	44.607	103.827	66.8524
chr15	90271958	90272208	AC091167.2	+	protein_coding	12	26	9	44.607	103.827	66.8524
chr15	90883200	90883458	FURIN	+	protein_coding	13	11	6	48.3243	43.9269	44.5682
chr15	90920941	90921206	MAN2A2	+	protein_coding	10	8	6	37.1725	31.9468	44.5682
chr15	90930917	90931586	HDDC3	-	protein_coding	83	75	48	308.532	299.502	356.546
chr15	90953842	90954094	UNC45A	+	protein_coding	8	3	3	29.738	11.9801	22.2841
chr15	90961519	90962347	RCCD1	+	protein_coding	16	23	15	59.476	91.8472	111.421
chr15	92897725	92898130	LINC01578	+	lncRNA	11	8	12	40.8898	31.9468	89.1365
chr15	95826245	95826499	AC015574.1	+	lncRNA	6	9	5	22.3035	35.9402	37.1402
chr15	96337586	96337836	NR2F2	+	protein_coding	3	4	3	11.1518	15.9734	22.2841
chr15	101281509	101281994	SNRPA1	-	protein_coding	2	7	5	7.4345	27.9535	37.1402
chr15	101641845	101642174	TM2D3	-	protein_coding	7	24	8	26.0208	95.8405	59.4243
chr15_KI270905v1_alt	562738	563283	RPL41P2	+	processed_pseudogene	6	12	5	22.3035	47.9203	37.1402
chr16	47057	47485	POLR3K	-	protein_coding	15	30	7	55.7588	119.801	51.9963
chr16	57122	57669	SNRNP25	+	protein_coding	9	14	4	33.4553	55.907	29.7122
chr16	85434	85853	MPG	+	protein_coding	64	68	41	237.904	271.548	304.55
chr16	154253	154505	HBZ	+	protein_coding	59	75	42	219.318	299.502	311.978
chr16	154264	154514	HBM	+	protein_coding	59	75	42	219.318	299.502	311.978
chr16	173213	173713	HBA2	+	protein_coding	335	324	195	1245.28	1293.85	1448.47
chr16	265841	266123	FAM234A	+	protein_coding	14	5	5	52.0415	19.9668	37.1402
chr16	367383	367973	MRPL28	-	protein_coding	12	6	3	44.607	23.9601	22.2841
chr16	371859	372117	PGAP6	-	other	9	9	6	33.4553	35.9402	44.5682
chr16	371861	372113	TMEM8A	-	protein_coding	9	9	6	33.4553	35.9402	44.5682
chr16	400166	400756	NME4	+	protein_coding	96	92	41	356.856	367.389	304.55
chr16	569244	569495	NHLRC4	+	protein_coding	2	4	2	7.4345	15.9734	14.8561
chr16	569246	569496	Z98883.1	+	lncRNA	2	4	2	7.4345	15.9734	14.8561
chr16	629018	629273	RAB40C	+	protein_coding	12	6	3	44.607	23.9601	22.2841
chr16	634425	635198	METTL26	-	protein_coding	135	89	54	501.829	355.409	401.114
chr16	648187	648476	MCRIP2	+	protein_coding	132	109	59	490.677	435.276	438.254
chr16	667579	667833	WDR90	+	protein_coding	4	2	2	14.869	7.98671	14.8561
chr16	673722	674174	RHOT2	+	protein_coding	8	8	4	29.738	31.9468	29.7122
chr16	681664	681948	JMJD8	-	protein_coding	6	5	2	22.3035	19.9668	14.8561
chr16	722062	722590	ANTKMT	+	protein_coding	17	12	9	63.1933	47.9203	66.8524
chr16	729465	729747	HAGHL	+	protein_coding	7	8	7	26.0208	31.9468	51.9963
chr16	784973	785263	RPUSD1	-	protein_coding	4	4	2	14.869	15.9734	14.8561
chr16	1324964	1325355	UBE2I	+	protein_coding	25	16	12	92.9313	63.8937	89.1365
chr16	1329527	1329777	RPS20P2	+	processed_pseudogene	24	10	2	89.214	39.9336	14.8561
chr16	1349235	1349675	TSR3	-	protein_coding	36	35	14	133.821	139.767	103.993
chr16	1363073	1363350	GNPTG	+	protein_coding	6	13	9	22.3035	51.9136	66.8524
chr16	1419751	1420010	C16orf91	-	protein_coding	4	6	9	14.869	23.9601	66.8524
chr16	1770285	1770898	NME3	-	protein_coding	75	60	25	278.794	239.601	185.701
chr16	1771886	1772145	MRPS34	-	protein_coding	28	19	24	104.083	75.8737	178.273
chr16	1776711	1777044	SPSB3	-	protein_coding	39	26	10	144.973	103.827	74.2804
chr16	1788363	1789190	NUBP2	+	protein_coding	43	43	17	159.842	171.714	126.277
chr16	1808871	1809373	HAGH	-	protein_coding	14	14	5	52.0415	55.907	37.1402
chr16	1828658	1828914	FAHD1	+	other	2	4	2	7.4345	15.9734	14.8561
chr16	1833984	1834237	MEIOB	-	protein_coding	7	4	2	26.0208	15.9734	14.8561
chr16	1938209	1938489	MSRB1	-	protein_coding	16	28	11	59.476	111.814	81.7084
chr16	1961590	1961978	NDUFB10	+	protein_coding	31	22	16	115.235	87.8538	118.849
chr16	1962047	1962328	RPS2	-	protein_coding	786	1260	657	2921.76	5031.63	4880.22
chr16	1965252	1965509	SNHG9	+	lncRNA	45	50	23	167.276	199.668	170.845
chr16	1985861	1986115	GFER	+	protein_coding	13	10	3	48.3243	39.9336	22.2841
chr16	1994017	1994275	SYNGR3	+	protein_coding	8	7	5	29.738	27.9535	37.1402
chr16	2039814	2040101	NTHL1	-	protein_coding	12	4	3	44.607	15.9734	22.2841
chr16	2153860	2154165	RAB26	+	protein_coding	2	3	2	7.4345	11.9801	14.8561
chr16	2154796	2155052	SNHG19	-	other	63	63	31	234.187	251.581	230.269
chr16	2155022	2155272	SNORD60	-	snoRNA	21	57	41	78.0623	227.621	304.55
chr16	2155024	2155274	AC009065.9	-	snoRNA	21	57	41	78.0623	227.621	304.55
chr16	2209102	2209453	MLST8	+	protein_coding	18	9	7	66.9105	35.9402	51.9963
chr16	2239894	2240286	ECI1	-	protein_coding	103	105	59	382.877	419.302	438.254
chr16	2243168	2243418	ECI1	-	protein_coding	5	2	3	18.5863	7.98671	22.2841
chr16	2253115	2253388	RNPS1	-	protein_coding	7	13	2	26.0208	51.9136	14.8561
chr16	2519968	2520218	AC093525.2	+	protein_coding	72	28	20	267.642	111.814	148.561
chr16	2519968	2520222	ATP6V0C	+	protein_coding	72	28	20	267.642	111.814	148.561
chr16	2530980	2531422	AMDHD2	+	protein_coding	2	6	4	7.4345	23.9601	29.7122
chr16	2771935	2772192	ELOB	-	protein_coding	19	26	14	70.6278	103.827	103.993
chr16	2818634	2818892	PRSS21	+	protein_coding	4	14	6	14.869	55.907	44.5682
chr16	2820814	2821721	PRSS21	+	protein_coding	108	96	49	401.463	383.362	363.974
chr16	2898997	2899382	FLYWCH2	+	protein_coding	2	6	4	7.4345	23.9601	29.7122
chr16	2972790	2973244	PKMYT1	-	protein_coding	10	13	3	37.1725	51.9136	22.2841
chr16	3658036	3658287	TRAP1	-	protein_coding	6	5	3	22.3035	19.9668	22.2841
chr16	4245900	4246289	LINC01569	-	lncRNA	5	4	2	18.5863	15.9734	14.8561
chr16	4695596	4695859	NUDT16L1	+	protein_coding	25	33	7	92.9313	131.781	51.9963
chr16	4750791	4751063	ZNF500	-	protein_coding	5	4	2	18.5863	15.9734	14.8561
chr16	5085339	5085864	EEF2KMT	-	protein_coding	3	3	3	11.1518	11.9801	22.2841
chr16	8795459	8795716	TMEM186	-	protein_coding	13	22	4	48.3243	87.8538	29.7122
chr16	8849075	8849326	PMM2	+	protein_coding	4	2	2	14.869	7.98671	14.8561
chr16	8854911	8855539	CARHSP1	-	protein_coding	25	19	18	92.9313	75.8737	133.705
chr16	10387487	10387741	ATF7IP2	+	protein_coding	25	29	22	92.9313	115.807	163.417
chr16	10928890	10929191	DEXI	-	protein_coding	10	29	12	37.1725	115.807	89.1365
chr16	11547998	11548249	LITAF	-	protein_coding	7	10	3	26.0208	39.9336	22.2841
chr16	11548602	11548852	LITAF	-	protein_coding	11	16	3	40.8898	63.8937	22.2841
chr16	11837339	11837600	RSL1D1	-	protein_coding	2	7	2	7.4345	27.9535	14.8561
chr16	11872673	11872933	GSPT1	-	protein_coding	10	6	2	37.1725	23.9601	14.8561
chr16	12771778	12772028	CPPED1	-	protein_coding	6	4	2	22.3035	15.9734	14.8561
chr16	12881243	12881493	AC092324.2	+	processed_pseudogene	6	14	5	22.3035	55.907	37.1402
chr16	17138481	17138736	AC109446.3	+	lncRNA	15	18	19	55.7588	71.8804	141.133
chr16	18782952	18783230	RPS15A	-	protein_coding	75	91	38	278.794	363.395	282.266
chr16	19501692	19501953	GDE1	-	protein_coding	3	3	5	11.1518	11.9801	37.1402
chr16	19502013	19502272	GDE1	-	protein_coding	5	6	2	18.5863	23.9601	14.8561
chr16	19502382	19502632	GDE1	-	protein_coding	10	12	3	37.1725	47.9203	22.2841
chr16	19502993	19503350	GDE1	-	protein_coding	5	11	2	18.5863	43.9269	14.8561
chr16	20785902	20786316	ACSM3	+	protein_coding	4	6	3	14.869	23.9601	22.2841
chr16	20849230	20849668	REXO5	+	protein_coding	3	6	2	11.1518	23.9601	14.8561
chr16	21506645	21506909	SMG1P3	-	transcribed_unprocessed_pseudogene	4	6	2	14.869	23.9601	14.8561
chr16	21655685	21656119	METTL9	+	protein_coding	9	13	7	33.4553	51.9136	51.9963
chr16	21983075	21983355	UQCRC2	+	protein_coding	26	56	22	96.6485	223.628	163.417
chr16	21983389	21983660	UQCRC2	+	protein_coding	8	5	3	29.738	19.9668	22.2841
chr16	23581012	23581282	NDUFAB1	-	protein_coding	81	94	69	301.097	375.375	512.535
chr16	23582334	23582584	NDUFAB1	-	protein_coding	7	7	2	26.0208	27.9535	14.8561
chr16	23690116	23690371	PLK1	+	protein_coding	14	8	5	52.0415	31.9468	37.1402
chr16	25032522	25032775	AC133552.2	+	transcribed_unprocessed_pseudogene	6	7	4	22.3035	27.9535	29.7122
chr16	25106568	25106818	AC133552.5	-	lncRNA	30	21	8	111.518	83.8605	59.4243
chr16	25177773	25178232	LCMT1	+	protein_coding	6	7	4	22.3035	27.9535	29.7122
chr16	27224993	27225421	NSMCE1	-	protein_coding	25	24	15	92.9313	95.8405	111.421
chr16	28477271	28478063	CLN3	-	protein_coding	22	10	3	81.7795	39.9336	22.2841
chr16	28537342	28537786	NUPR1	-	protein_coding	3	6	3	11.1518	23.9601	22.2841
chr16	28605581	28606114	SULT1A1	-	protein_coding	6	7	5	22.3035	27.9535	37.1402
chr16	28822430	28822680	AC145285.6	-	lncRNA	2	3	2	7.4345	11.9801	14.8561
chr16	28842785	28843087	TUFM	-	protein_coding	75	99	45	278.794	395.342	334.262
chr16	28873951	28874212	SH2B1	+	protein_coding	7	2	2	26.0208	7.98671	14.8561
chr16	28878956	28879207	ATP2A1-AS1	-	lncRNA	5	7	3	18.5863	27.9535	22.2841
chr16	29670626	29670876	SPN	+	protein_coding	2	5	2	7.4345	19.9668	14.8561
chr16	29697274	29697995	QPRT	+	protein_coding	173	192	81	643.084	766.724	601.671
chr16	29698449	29698701	QPRT	+	protein_coding	9	30	17	33.4553	119.801	126.277
chr16	29805103	29805385	KIF22	+	protein_coding	18	8	3	66.9105	31.9468	22.2841
chr16	29819842	29820092	AC009133.6	+	protein_coding	4	4	7	14.869	15.9734	51.9963
chr16	29819853	29820114	PAGR1	+	protein_coding	4	4	7	14.869	15.9734	51.9963
chr16	29858356	29858634	CDIPT	-	protein_coding	10	17	9	37.1725	67.887	66.8524
chr16	29971216	29971466	TMEM219	+	protein_coding	11	27	21	40.8898	107.821	155.989
chr16	29972768	29973053	TMEM219	+	protein_coding	80	115	56	297.38	459.236	415.97
chr16	30005073	30005795	INO80E	+	protein_coding	4	2	3	14.869	7.98671	22.2841
chr16	30068642	30068957	ALDOA	+	protein_coding	14	11	6	52.0415	43.9269	44.5682
chr16	30069278	30069547	ALDOA	+	protein_coding	10	7	2	37.1725	27.9535	14.8561
chr16	30070007	30070457	ALDOA	+	protein_coding	351	183	121	1304.76	730.784	898.793
chr16	30070153	30070420	AC093512.2	+	protein_coding	351	183	121	1304.76	730.784	898.793
chr16	30070172	30070422	LOC112694756	+	other	351	183	121	1304.76	730.784	898.793
chr16	30085068	30085377	PPP4C	+	protein_coding	7	13	6	26.0208	51.9136	44.5682
chr16	30092313	30093027	YPEL3	-	protein_coding	13	15	6	48.3243	59.9003	44.5682
chr16	30114104	30114451	MAPK3	-	protein_coding	5	5	3	18.5863	19.9668	22.2841
chr16	30352846	30353097	CD2BP2	-	protein_coding	6	2	3	22.3035	7.98671	22.2841
chr16	30423614	30424339	DCTPP1	-	protein_coding	27	27	12	100.366	107.821	89.1365
chr16	30443630	30443881	SEPHS2	-	protein_coding	14	25	12	52.0415	99.8339	89.1365
chr16	30523999	30524249	AC002310.4	-	protein_coding	6	8	3	22.3035	31.9468	22.2841
chr16	30524001	30524382	ZNF768	-	protein_coding	6	8	3	22.3035	31.9468	22.2841
chr16	30569671	30569980	ZNF688	-	protein_coding	15	9	3	55.7588	35.9402	22.2841
chr16	30697704	30697959	LOC730183	-	other	2	2	4	7.4345	7.98671	29.7122
chr16	30697706	30697962	AC093249.6	-	lncRNA	2	2	4	7.4345	7.98671	29.7122
chr16	30887794	30888046	BCL7C	-	protein_coding	40	22	23	148.69	87.8538	170.845
chr16	30954643	30954938	ORAI3	+	protein_coding	11	11	6	40.8898	43.9269	44.5682
chr16	30956211	30956461	ORAI3	+	protein_coding	130	204	75	483.243	814.644	557.103
chr16	30956261	30956511	AC135048.1	+	lncRNA	130	204	75	483.243	814.644	557.103
chr16	30988896	30989152	HSD3B7	+	protein_coding	8	14	5	29.738	55.907	37.1402
chr16	31090841	31091431	VKORC1	-	protein_coding	145	179	106	539.001	714.811	787.372
chr16	31112204	31112791	BCKDK	+	protein_coding	2	3	3	7.4345	11.9801	22.2841
chr16	31191308	31191610	FUS	+	protein_coding	5	5	3	18.5863	19.9668	22.2841
chr16	31528303	31528803	AHSP	+	protein_coding	19	36	11	70.6278	143.761	81.7084
chr16	46929183	46929433	GPT2	+	protein_coding	2	3	5	7.4345	11.9801	37.1402
chr16	54918862	54919422	CRNDE	-	lncRNA	18	27	11	66.9105	107.821	81.7084
chr16	56361978	56362272	AMFR	-	protein_coding	7	6	2	26.0208	23.9601	14.8561
chr16	56408007	56408257	AMFR	-	protein_coding	19	3	2	70.6278	11.9801	14.8561
chr16	56432621	56432881	NUDT21	-	protein_coding	11	13	9	40.8898	51.9136	66.8524
chr16	56943621	56943886	HERPUD1	+	protein_coding	9	6	6	33.4553	23.9601	44.5682
chr16	57428548	57428803	CIAPIN1	-	protein_coding	7	8	6	26.0208	31.9468	44.5682
chr16	57471753	57472013	POLR2C	+	protein_coding	11	14	7	40.8898	55.907	51.9963
chr16	57790775	57791025	KIFC3	-	protein_coding	12	10	4	44.607	39.9336	29.7122
chr16	58707128	58707380	GOT2	-	protein_coding	17	20	7	63.1933	79.8671	51.9963
chr16	61055398	61055694	RPS27AP16	-	transcribed_processed_pseudogene	193	260	113	717.429	1038.27	839.369
chr16	66565819	66566251	CKLF	+	protein_coding	72	106	71	267.642	423.296	527.391
chr16	66613488	66613892	CMTM3	+	protein_coding	11	10	5	40.8898	39.9336	37.1402
chr16	66932055	66932435	CIAO2B	-	protein_coding	64	116	54	237.904	463.229	401.114
chr16	67154181	67154448	TRADD	-	protein_coding	5	3	3	18.5863	11.9801	22.2841
chr16	67198667	67198918	E2F4	+	protein_coding	5	20	5	18.5863	79.8671	37.1402
chr16	67228975	67229282	TMEM208	+	protein_coding	19	15	12	70.6278	59.9003	89.1365
chr16	67229386	67229640	FHOD1	-	protein_coding	15	6	4	55.7588	23.9601	29.7122
chr16	67657511	67657855	ACD	-	protein_coding	5	13	2	18.5863	51.9136	14.8561
chr16	67829944	67830198	CENPT	-	protein_coding	3	4	2	11.1518	15.9734	14.8561
chr16	67843944	67844195	THAP11	+	protein_coding	11	17	4	40.8898	67.887	29.7122
chr16	67871073	67871324	NUTF2	+	protein_coding	4	3	4	14.869	11.9801	29.7122
chr16	67929426	67929677	PSKH1	+	protein_coding	8	5	5	29.738	19.9668	37.1402
chr16	67934504	67934758	PSMB10	-	protein_coding	37	58	26	137.538	231.615	193.129
chr16	67987393	67987755	DPEP2	-	protein_coding	2	3	3	7.4345	11.9801	22.2841
chr16	69328532	69328876	PDF	-	protein_coding	4	7	3	14.869	27.9535	22.2841
chr16	69328620	69328870	COG8	-	protein_coding	4	7	3	14.869	27.9535	22.2841
chr16	69328643	69328893	AC026464.6	-	protein_coding	4	7	3	14.869	27.9535	22.2841
chr16	69710726	69711211	NQO1	-	protein_coding	26	29	17	96.6485	115.807	126.277
chr16	69741866	69742262	NOB1	-	protein_coding	15	6	7	55.7588	23.9601	51.9963
chr16	70250126	70250488	EXOSC6	-	protein_coding	11	10	5	40.8898	39.9336	37.1402
chr16	70252291	70252632	AARS	-	protein_coding	17	10	4	63.1933	39.9336	29.7122
chr16	70252393	70252643	AARS1	-	other	13	9	4	48.3243	35.9402	29.7122
chr16	70379505	70379767	ST3GAL2	-	protein_coding	12	18	12	44.607	71.8804	89.1365
chr16	70480567	70480827	COG4	-	protein_coding	2	7	2	7.4345	27.9535	14.8561
chr16	75107524	75108039	ZNRF1	+	protein_coding	18	10	8	66.9105	39.9336	59.4243
chr16	75446954	75447559	TMEM170A	-	protein_coding	3	5	2	11.1518	19.9668	14.8561
chr16	75577630	75577881	GABARAPL2	+	protein_coding	11	15	11	40.8898	59.9003	81.7084
chr16	75627473	75628095	KARS	-	protein_coding	20	25	18	74.345	99.8339	133.705
chr16	75627725	75627982	KARS1	-	other	20	25	18	74.345	99.8339	133.705
chr16	76235054	76235304	RPL18P13	-	processed_pseudogene	138	149	105	512.981	595.01	779.944
chr16	80975799	80976366	CMC2	-	protein_coding	5	7	9	18.5863	27.9535	66.8524
chr16	81019896	81020276	CENPN	+	protein_coding	2	3	3	7.4345	11.9801	22.2841
chr16	81022623	81022885	CENPN	+	protein_coding	10	9	7	37.1725	35.9402	51.9963
chr16	83811253	83811793	HSBP1	+	protein_coding	39	26	14	144.973	103.827	103.993
chr16	84565595	84565908	COTL1	-	protein_coding	2	2	3	7.4345	7.98671	22.2841
chr16	84662059	84662314	KLHL36	+	protein_coding	3	5	3	11.1518	19.9668	22.2841
chr16	84974459	84974829	ZDHHC7	-	protein_coding	4	6	2	14.869	23.9601	14.8561
chr16	85677671	85677921	GINS2	-	protein_coding	4	6	4	14.869	23.9601	29.7122
chr16	85779394	85779911	EMC8	-	protein_coding	16	26	15	59.476	103.827	111.421
chr16	85804742	85805426	COX4I1	+	protein_coding	6	4	4	22.3035	15.9734	29.7122
chr16	85805492	85805742	COX4I1	+	protein_coding	7	13	6	26.0208	51.9136	44.5682
chr16	85806552	85807054	COX4I1	+	protein_coding	886	961	540	3293.48	3837.61	4011.14
chr16	87302800	87303133	C16orf95	-	protein_coding	10	16	3	37.1725	63.8937	22.2841
chr16	87302875	87303125	AC010531.1	-	protein_coding	10	16	3	37.1725	63.8937	22.2841
chr16	88643288	88643789	CYBA	-	protein_coding	9	5	5	33.4553	19.9668	37.1402
chr16	88651932	88652189	MVD	-	protein_coding	6	3	3	22.3035	11.9801	22.2841
chr16	88696495	88696785	RNF166	-	protein_coding	18	13	5	66.9105	51.9136	37.1402
chr16	88808263	88808513	CDT1	+	protein_coding	33	24	23	122.669	95.8405	170.845
chr16	88809007	88809258	CDT1	+	protein_coding	10	18	7	37.1725	71.8804	51.9963
chr16	88809338	88809985	APRT	-	protein_coding	199	211	128	739.733	842.598	950.789
chr16	88860799	88861415	TRAPPC2L	+	protein_coding	14	22	14	52.0415	87.8538	103.993
chr16	89218032	89218369	ZNF778	+	protein_coding	3	4	3	11.1518	15.9734	22.2841
chr16	89561273	89561849	RPL13	+	protein_coding	3	5	6	11.1518	19.9668	44.5682
chr16	89562782	89563473	RPL13	+	protein_coding	335	444	277	1245.28	1773.05	2057.57
chr16	89695788	89696354	CDK10	+	protein_coding	7	3	5	26.0208	11.9801	37.1402
chr16	89911100	89911387	TCF25	+	protein_coding	14	7	2	52.0415	27.9535	14.8561
chr16	89959113	89959368	DEF8	+	protein_coding	13	12	7	48.3243	47.9203	51.9963
chr17	1777313	1777565	SERPINF1	+	protein_coding	17	37	24	63.1933	147.754	178.273
chr17	2043171	2043430	DPH1	+	protein_coding	55	54	34	204.449	215.641	252.553
chr17	2043175	2043425	OVCA2	+	protein_coding	55	54	34	204.449	215.641	252.553
chr17	2127429	2127679	MCUR1P1	-	processed_pseudogene	4	5	6	14.869	19.9668	44.5682
chr17	3662893	3663312	P2RX5-TAX1BP3	-	protein_coding	11	13	5	40.8898	51.9136	37.1402
chr17	3662894	3663145	TAX1BP3	-	protein_coding	11	13	5	40.8898	51.9136	37.1402
chr17	3669412	3669670	EMC6	+	protein_coding	148	121	53	550.153	483.196	393.686
chr17	3714627	3714941	ITGAE	-	protein_coding	4	2	5	14.869	7.98671	37.1402
chr17	3897398	3897648	P2RX1	-	protein_coding	5	16	4	18.5863	63.8937	29.7122
chr17	4721232	4721499	ARRB2	+	protein_coding	4	3	2	14.869	11.9801	14.8561
chr17	4798079	4798502	PSMB6	+	protein_coding	139	96	49	516.698	383.362	363.974
chr17	4937129	4937567	SLC25A11	-	protein_coding	15	22	14	55.7588	87.8538	103.993
chr17	4945649	4945916	PFN1	-	protein_coding	9	22	17	33.4553	87.8538	126.277
chr17	5114125	5114382	AC012146.1	+	lncRNA	29	41	20	107.8	163.728	148.561
chr17	5432358	5432876	RPAIN	+	protein_coding	3	19	7	11.1518	75.8737	51.9963
chr17	5432776	5433392	C1QBP	-	protein_coding	3	6	2	11.1518	23.9601	14.8561
chr17	5474290	5474976	DERL2	-	protein_coding	2	4	5	7.4345	15.9734	37.1402
chr17	5499423	5499677	NLRP1	-	protein_coding	4	6	2	14.869	23.9601	14.8561
chr17	5499427	5499681	LOC728392	-	other	4	6	2	14.869	23.9601	14.8561
chr17	5499438	5499688	AC055839.2	-	other	4	6	2	14.869	23.9601	14.8561
chr17	6642817	6643123	TXNDC17	+	protein_coding	20	13	13	74.345	51.9136	96.5645
chr17	6644278	6644547	MED31	-	protein_coding	4	13	3	14.869	51.9136	22.2841
chr17	7014080	7014534	RNASEK	+	protein_coding	89	51	47	330.835	203.661	349.118
chr17	7017054	7017525	C17orf49	+	protein_coding	16	24	12	59.476	95.8405	89.1365
chr17	7017252	7017520	RNASEK-C17orf49	+	protein_coding	16	24	12	59.476	95.8405	89.1365
chr17	7225339	7225704	DVL2	-	protein_coding	6	3	2	22.3035	11.9801	14.8561
chr17	7240407	7241103	GABARAP	-	protein_coding	13	33	18	48.3243	131.781	133.705
chr17	7240426	7240676	AC120057.2	-	protein_coding	13	33	18	48.3243	131.781	133.705
chr17	7243588	7243838	AC120057.2	-	protein_coding	21	21	6	78.0623	83.8605	44.5682
chr17	7243590	7244481	CTDNEP1	-	protein_coding	21	22	6	78.0623	87.8538	44.5682
chr17	7389726	7390003	PLSCR3	-	protein_coding	9	5	3	33.4553	19.9668	22.2841
chr17	7389733	7389987	TMEM256-PLSCR3	-	protein_coding	9	5	3	33.4553	19.9668	22.2841
chr17	7402953	7403222	TMEM256-PLSCR3	-	protein_coding	12	32	32	44.607	127.787	237.697
chr17	7402974	7403232	TMEM256	-	protein_coding	12	32	32	44.607	127.787	237.697
chr17	7576860	7578641	EIF4A1	+	protein_coding	11	14	9	40.8898	55.907	66.8524
chr17	7578465	7578715	SENP3-EIF4A1	+	protein_coding	15	16	14	55.7588	63.8937	103.993
chr17	7578740	7579007	EIF4A1	+	protein_coding	6	13	6	22.3035	51.9136	44.5682
chr17	7586711	7588221	MPDU1	+	protein_coding	24	9	12	89.214	35.9402	89.1365
chr17	7626233	7627208	SAT2	-	protein_coding	18	26	10	66.9105	103.827	74.2804
chr17	7856684	7856948	NAA38	-	protein_coding	75	61	38	278.794	243.595	282.266
chr17	7930344	7930753	TRAPPC1	-	protein_coding	12	5	6	44.607	19.9668	44.5682
chr17	8173236	8173715	TMEM107	-	protein_coding	29	17	10	107.8	67.887	74.2804
chr17	8173453	8173703	SNORD118	-	snoRNA	28	16	10	104.083	63.8937	74.2804
chr17	8173741	8174420	TMEM107	-	protein_coding	12	6	3	44.607	23.9601	22.2841
chr17	8188339	8188596	BORCS6	-	protein_coding	7	7	2	26.0208	27.9535	14.8561
chr17	8204732	8205210	AURKB	-	protein_coding	20	13	11	74.345	51.9136	81.7084
chr17	8289691	8290092	RANGRF	+	protein_coding	17	27	15	63.1933	107.821	111.421
chr17	8377515	8377928	RPL26	-	protein_coding	46	40	24	170.994	159.734	178.273
chr17	15975487	15975746	ADORA2B	+	protein_coding	3	6	5	11.1518	23.9601	37.1402
chr17	16342533	16342789	CENPV	-	protein_coding	43	69	43	159.842	275.541	319.406
chr17	16382276	16382749	UBB	+	protein_coding	64	92	32	237.904	367.389	237.697
chr17	16440940	16442076	SNHG29	+	lncRNA	188	158	78	698.843	630.95	579.387
chr17	16441048	16441298	SNORD65	+	snoRNA	4	6	3	14.869	23.9601	22.2841
chr17	17246615	17247152	COPS3	-	protein_coding	7	26	15	26.0208	103.827	111.421
chr17	17303910	17304166	NT5M	+	protein_coding	4	6	3	14.869	23.9601	22.2841
chr17	17347406	17347663	NT5M	+	protein_coding	13	9	6	48.3243	35.9402	44.5682
chr17	17383376	17383626	RPL13P12	-	processed_pseudogene	860	954	660	3196.84	3809.66	4902.51
chr17	17505562	17505838	PEMT	-	protein_coding	5	6	6	18.5863	23.9601	44.5682
chr17	18107109	18107600	DRG2	+	protein_coding	6	2	6	22.3035	7.98671	44.5682
chr17	19187851	19188233	SNORD3A	+	snoRNA	16	17	7	59.476	67.887	51.9963
chr17	19445909	19446159	AC004448.2	-	lncRNA	639	624	341	2375.32	2491.85	2532.96
chr17	19445969	19446219	RPS2P46	-	processed_pseudogene	639	624	341	2375.32	2491.85	2532.96
chr17	21191016	21191445	DHRS7B	+	protein_coding	5	5	4	18.5863	19.9668	29.7122
chr17	21197953	21198207	TMEM11	-	protein_coding	14	20	9	52.0415	79.8671	66.8524
chr17	21259967	21260217	EIF1P5	-	unprocessed_pseudogene	10	30	11	37.1725	119.801	81.7084
chr17	27307539	27308207	WSB1	+	protein_coding	9	3	2	33.4553	11.9801	14.8561
chr17	27312637	27312887	WSB1	+	protein_coding	30	12	3	111.518	47.9203	22.2841
chr17	27313381	27313631	WSB1	+	protein_coding	17	10	4	63.1933	39.9336	29.7122
chr17	27878313	27878609	LYRM9	-	protein_coding	9	4	2	33.4553	15.9734	14.8561
chr17	28326625	28326875	TMEM97	+	protein_coding	6	9	2	22.3035	35.9402	14.8561
chr17	28327971	28328228	TMEM97	+	protein_coding	3	3	2	11.1518	11.9801	14.8561
chr17	28347177	28347437	POLDIP2	-	protein_coding	27	20	9	100.366	79.8671	66.8524
chr17	28347660	28348122	POLDIP2	-	protein_coding	21	16	13	78.0623	63.8937	96.5645
chr17	28360858	28361455	TMEM199	+	protein_coding	9	16	11	33.4553	63.8937	81.7084
chr17	28468156	28468455	RPS7P1	+	processed_pseudogene	101	212	93	375.442	846.591	690.808
chr17	28546705	28546960	UNC119	-	protein_coding	5	5	4	18.5863	19.9668	29.7122
chr17	28553381	28553631	AC005726.1	-	protein_coding	7	12	3	26.0208	47.9203	22.2841
chr17	28553382	28553642	PIGS	-	protein_coding	7	12	3	26.0208	47.9203	22.2841
chr17	28573111	28573361	AC005726.1	-	protein_coding	90	110	52	334.553	439.269	386.258
chr17	28573114	28573369	ALDOC	-	protein_coding	90	113	52	334.553	451.249	386.258
chr17	28648345	28649376	SDF2	-	protein_coding	3	8	8	11.1518	31.9468	59.4243
chr17	28749787	28750078	TRAF4	+	protein_coding	7	15	6	26.0208	59.9003	44.5682
chr17	28879334	28879590	FLOT2	-	protein_coding	11	5	2	40.8898	19.9668	14.8561
chr17	30248201	30248456	BLMH	-	protein_coding	5	7	2	18.5863	27.9535	14.8561
chr17	31851868	31852123	COPRS	-	protein_coding	26	8	7	96.6485	31.9468	51.9963
chr17	32141802	32142226	LOC105371730	-	other	3	6	2	11.1518	23.9601	14.8561
chr17	32227889	32228139	UBL5P2	-	processed_pseudogene	17	77	27	63.1933	307.488	200.557
chr17	32480712	32481024	PSMD11	+	protein_coding	6	3	3	22.3035	11.9801	22.2841
chr17	32941363	32941648	TMEM98	+	protein_coding	15	24	10	55.7588	95.8405	74.2804
chr17	35574055	35574312	SNHG30	+	lncRNA	4	5	7	14.869	19.9668	51.9963
chr17	38850078	38850363	RPL23	-	protein_coding	171	124	71	635.65	495.176	527.391
chr17	39204461	39204732	RPL19	+	protein_coding	40	82	51	148.69	327.455	378.83
chr17	39663183	39663484	STARD3	+	protein_coding	11	9	3	40.8898	35.9402	22.2841
chr17	39670223	39670476	PNMT	+	protein_coding	10	18	5	37.1725	71.8804	37.1402
chr17	39729155	39729410	MIEN1	-	protein_coding	101	139	60	375.442	555.076	445.682
chr17	40019096	40019422	MED24	-	protein_coding	2	2	3	7.4345	7.98671	22.2841
chr17	40093363	40093867	THRA	+	protein_coding	6	7	3	22.3035	27.9535	22.2841
chr17	40818116	40818372	KRT10	-	protein_coding	14	26	16	52.0415	103.827	118.849
chr17	40834832	40835092	TMEM99	+	lncRNA	4	11	7	14.869	43.9269	51.9963
chr17	41523614	41524237	KRT19	-	protein_coding	82	57	39	304.815	227.621	289.694
chr17	41690749	41691212	EIF1	+	protein_coding	99	185	69	368.008	738.771	512.535
chr17	41691372	41691646	EIF1	+	protein_coding	15	31	22	55.7588	123.794	163.417
chr17	41825056	41825487	NT5C3B	-	protein_coding	14	14	3	52.0415	55.907	22.2841
chr17	41974923	41975176	CNP	+	protein_coding	5	3	2	18.5863	11.9801	14.8561
chr17	42314853	42315121	STAT3	-	protein_coding	15	15	4	55.7588	59.9003	29.7122
chr17	42315467	42315846	STAT3	-	protein_coding	2	7	4	7.4345	27.9535	29.7122
chr17	42533759	42534009	PTP4A2P1	+	processed_pseudogene	7	2	3	26.0208	7.98671	22.2841
chr17	42552435	42552685	AC067852.2	-	lncRNA	4	9	2	14.869	35.9402	14.8561
chr17	42552436	42552812	LOC108783654	-	other	4	9	2	14.869	35.9402	14.8561
chr17	42565787	42566277	COASY	+	protein_coding	2	2	4	7.4345	7.98671	29.7122
chr17	42578114	42578367	AC067852.5	+	lncRNA	2	6	5	7.4345	23.9601	37.1402
chr17	42679405	42679669	CCR10	-	protein_coding	4	2	2	14.869	7.98671	14.8561
chr17	42779124	42779602	VPS25	+	protein_coding	29	35	10	107.8	139.767	74.2804
chr17	42797624	42797884	COA3	-	protein_coding	25	35	16	92.9313	139.767	118.849
chr17	42797968	42798218	COA3	-	protein_coding	5	6	7	18.5863	23.9601	51.9963
chr17	43002689	43002963	RPL27	+	protein_coding	144	220	133	535.284	878.538	987.929
chr17	43014602	43014856	VAT1	-	protein_coding	50	39	20	185.863	155.741	148.561
chr17	44319624	44320244	SLC25A39	-	protein_coding	74	116	55	275.077	463.229	408.542
chr17	44352545	44353106	GRN	+	protein_coding	15	4	4	55.7588	15.9734	29.7122
chr17	45169782	45170040	HEXIM2	+	protein_coding	6	6	3	22.3035	23.9601	22.2841
chr17	47223227	47223679	MYL4	+	protein_coding	5	7	8	18.5863	27.9535	59.4243
chr17	47823271	47823832	MRPL10	-	protein_coding	4	8	10	14.869	31.9468	74.2804
chr17	47837686	47837969	SCRN2	-	protein_coding	13	8	4	48.3243	31.9468	29.7122
chr17	48542654	48542911	HOXB2	-	protein_coding	3	8	3	11.1518	31.9468	22.2841
chr17	48575506	48575763	HOXB4	-	protein_coding	7	9	3	26.0208	35.9402	22.2841
chr17	48895611	48895876	ATP5MC1	+	protein_coding	216	117	86	802.926	467.223	638.812
chr17	48930367	48930753	SNF8	-	protein_coding	8	15	10	29.738	59.9003	74.2804
chr17	48998469	48998920	IGF2BP1	+	protein_coding	2	2	2	7.4345	7.98671	14.8561
chr17	49339401	49339657	ZNF652	-	protein_coding	51	54	30	189.58	215.641	222.841
chr17	49404048	49404302	PHB	-	protein_coding	3	2	3	11.1518	7.98671	22.2841
chr17	49404842	49405436	PHB	-	protein_coding	4	12	9	14.869	47.9203	66.8524
chr17	49599989	49600558	SPOP	-	protein_coding	20	11	5	74.345	43.9269	37.1402
chr17	49701286	49701588	SLC35B1	-	protein_coding	13	29	6	48.3243	115.807	44.5682
chr17	49710326	49710585	FAM117A	-	protein_coding	5	4	4	18.5863	15.9734	29.7122
chr17	50367855	50368140	MRPL27	-	protein_coding	49	63	30	182.145	251.581	222.841
chr17	51161648	51162428	NME1	+	protein_coding	27	52	22	100.366	207.654	163.417
chr17	51171358	51171747	NME2	+	protein_coding	340	412	214	1263.87	1645.26	1589.6
chr17	51171492	51171744	NME1-NME2	+	protein_coding	340	412	214	1263.87	1645.26	1589.6
chr17	55777118	55777387	PCTP	+	protein_coding	8	3	3	29.738	11.9801	22.2841
chr17	56914280	56914533	AC015912.3	+	lncRNA	8	18	6	29.738	71.8804	44.5682
chr17	58345174	58345496	SUPT4H1	-	protein_coding	2	4	2	7.4345	15.9734	14.8561
chr17	58345205	58345455	AC004687.2	-	protein_coding	2	4	2	7.4345	15.9734	14.8561
chr17	58345911	58346461	SUPT4H1	-	protein_coding	229	221	77	851.25	882.531	571.959
chr17	59697305	59697561	PTRH2	-	protein_coding	21	24	5	78.0623	95.8405	37.1402
chr17	59840339	59840589	VMP1	+	protein_coding	6	15	9	22.3035	59.9003	66.8524
chr17	59885302	59885552	NDUFB8P2	+	processed_pseudogene	11	21	15	40.8898	83.8605	111.421
chr17	60433677	60433972	RPL12P38	-	transcribed_processed_pseudogene	55	15	3	204.449	59.9003	22.2841
chr17	61590420	61590670	NACA2	-	protein_coding	20	24	10	74.345	95.8405	74.2804
chr17	62381765	62382015	AC008026.2	+	processed_pseudogene	16	16	13	59.476	63.8937	96.5645
chr17	62693303	62693597	MRC2	+	protein_coding	2	4	4	7.4345	15.9734	29.7122
chr17	63432303	63432556	CYB561	-	protein_coding	13	6	7	48.3243	23.9601	51.9963
chr17	63831734	63832026	PSMC5	+	protein_coding	7	14	2	26.0208	55.907	14.8561
chr17	64002593	64002881	ICAM2	-	protein_coding	29	49	34	107.8	195.674	252.553
chr17	64146059	64146476	SNHG25	+	lncRNA	294	194	123	1092.87	774.711	913.649
chr17	64146221	64146471	AC025362.1	+	snoRNA	293	193	123	1089.15	770.718	913.649
chr17	64146221	64146471	SNORA50C	+	snoRNA	293	193	123	1089.15	770.718	913.649
chr17	67991099	67991585	C17orf58	-	protein_coding	14	24	8	52.0415	95.8405	59.4243
chr17	68046379	68046856	KPNA2	+	protein_coding	2	10	6	7.4345	39.9336	44.5682
chr17	68256676	68257164	AMZ2	+	protein_coding	4	2	6	14.869	7.98671	44.5682
chr17	73067869	73068119	AC025198.1	-	processed_pseudogene	6	4	2	22.3035	15.9734	14.8561
chr17	73207352	73207615	FAM104A	-	protein_coding	2	2	2	7.4345	7.98671	14.8561
chr17	74209211	74209461	RPL38	+	protein_coding	14	36	14	52.0415	143.761	103.993
chr17	74209628	74209896	RPL38	+	protein_coding	31	27	18	115.235	107.821	133.705
chr17	74261766	74262020	TTYH2	+	protein_coding	3	3	4	11.1518	11.9801	29.7122
chr17	74447177	74447429	GPRC5C	+	protein_coding	4	4	3	14.869	15.9734	22.2841
chr17	74769046	74769353	SLC9A3R1	+	protein_coding	6	11	3	22.3035	43.9269	22.2841
chr17	74770528	74770830	NAT9	-	protein_coding	2	4	2	7.4345	15.9734	14.8561
chr17	74862496	74862858	FDXR	-	protein_coding	40	24	19	148.69	95.8405	141.133
chr17	75021011	75021263	MRPL58	+	protein_coding	43	70	27	159.842	279.535	200.557
chr17	75038858	75039267	ATP5PD	-	protein_coding	10	16	10	37.1725	63.8937	74.2804
chr17	75130224	75131037	NT5C	-	protein_coding	8	16	7	29.738	63.8937	51.9963
chr17	75135247	75135556	JPT1	-	protein_coding	17	17	8	63.1933	67.887	59.4243
chr17	75135885	75136450	JPT1	-	protein_coding	44	54	20	163.559	215.641	148.561
chr17	75167730	75168117	SUMO2	-	protein_coding	42	17	10	156.125	67.887	74.2804
chr17	75168157	75168547	SUMO2	-	protein_coding	2	3	3	7.4345	11.9801	22.2841
chr17	75208370	75208620	NUP85	+	protein_coding	12	2	3	44.607	7.98671	22.2841
chr17	75235441	75235758	NUP85	+	protein_coding	4	4	2	14.869	15.9734	14.8561
chr17	75265809	75266376	MRPS7	+	protein_coding	17	11	6	63.1933	43.9269	44.5682
chr17	75266227	75267182	MIF4GD	-	protein_coding	25	29	17	92.9313	115.807	126.277
chr17	75564450	75564723	LLGL2	+	protein_coding	2	6	4	7.4345	23.9601	29.7122
chr17	75757893	75758221	GALK1	-	protein_coding	38	20	14	141.256	79.8671	103.993
chr17	75778019	75778896	H3F3B	-	protein_coding	88	73	26	327.118	291.515	193.129
chr17	75778250	75778500	H3-3B	-	other	49	43	15	182.145	171.714	111.421
chr17	75778548	75778800	H3-3B	-	other	12	12	6	44.607	47.9203	44.5682
chr17	75827223	75827513	UNC13D	-	protein_coding	6	6	4	22.3035	23.9601	29.7122
chr17	76000271	76000586	TEN1	+	protein_coding	25	13	8	92.9313	51.9136	59.4243
chr17	76005735	76005999	TEN1-CDK3	+	protein_coding	4	2	2	14.869	7.98671	14.8561
chr17	76005743	76005999	CDK3	+	protein_coding	4	2	2	14.869	7.98671	14.8561
chr17	76270133	76270706	UBALD2	+	protein_coding	11	7	5	40.8898	27.9535	37.1402
chr17	76271048	76271302	UBALD2	+	protein_coding	3	6	4	11.1518	23.9601	29.7122
chr17	76310927	76311183	PRPSAP1	-	protein_coding	7	8	3	26.0208	31.9468	22.2841
chr17	76563325	76563583	SNHG16	+	lncRNA	42	44	16	156.125	175.708	118.849
chr17	76733091	76733936	METTL23	+	protein_coding	18	18	16	66.9105	71.8804	118.849
chr17	76734114	76734552	SRSF2	-	protein_coding	29	55	21	107.8	219.635	155.989
chr17	76734838	76735088	SRSF2	-	protein_coding	22	6	2	81.7795	23.9601	14.8561
chr17	76738238	76738529	MFSD11	+	protein_coding	12	7	10	44.607	27.9535	74.2804
chr17	76738272	76738522	AC005837.2	+	protein_coding	12	7	10	44.607	27.9535	74.2804
chr17	78112916	78113397	TMC6	-	protein_coding	35	16	7	130.104	63.8937	51.9963
chr17	78165885	78166177	C17orf99	+	protein_coding	18	11	4	66.9105	43.9269	29.7122
chr17	78172469	78172726	SYNGR2	+	protein_coding	11	18	8	40.8898	71.8804	59.4243
chr17	78174086	78174370	TK1	-	protein_coding	18	24	11	66.9105	95.8405	81.7084
chr17	79779489	79779739	CBX2	+	protein_coding	7	4	2	26.0208	15.9734	14.8561
chr17	79833154	79833405	CBX4	-	protein_coding	17	10	2	63.1933	39.9336	14.8561
chr17	80102477	80102736	GAA	+	protein_coding	10	5	2	37.1725	19.9668	14.8561
chr17	80135219	80135598	EIF4A3	-	protein_coding	4	4	7	14.869	15.9734	51.9963
chr17	81115798	81116225	BAIAP2	+	protein_coding	14	4	2	52.0415	15.9734	14.8561
chr17	81240831	81241310	NDUFAF8	+	protein_coding	93	111	51	345.704	443.262	378.83
chr17	81509968	81510262	ACTG1	-	protein_coding	73	115	53	271.359	459.236	393.686
chr17	81665035	81665405	OXLD1	-	protein_coding	92	97	35	341.987	387.355	259.981
chr17	81681173	81682044	ARL16	-	protein_coding	2	8	5	7.4345	31.9468	37.1402
chr17	81707267	81707522	MRPL12	+	protein_coding	16	9	9	59.476	35.9402	66.8524
chr17	81707275	81707525	AC139530.2	+	protein_coding	16	9	9	59.476	35.9402	66.8524
chr17	81822360	81822703	MCRIP1	-	protein_coding	40	38	21	148.69	151.747	155.989
chr17	81843156	81843415	P4HB	-	protein_coding	17	19	13	63.1933	75.8737	96.5645
chr17	81887834	81888094	ALYREF	-	protein_coding	2	3	3	7.4345	11.9801	22.2841
chr17	81899690	81900533	ANAPC11	+	protein_coding	324	347	145	1204.39	1385.69	1077.07
chr17	81904310	81905147	PCYT2	-	protein_coding	25	24	7	92.9313	95.8405	51.9963
chr17	81911935	81912188	SIRT7	-	protein_coding	12	9	6	44.607	35.9402	44.5682
chr17	81921559	81921809	MAFG	-	protein_coding	2	7	2	7.4345	27.9535	14.8561
chr17	81932379	81932640	PYCR1	-	protein_coding	156	88	50	579.891	351.415	371.402
chr17	82018699	82019115	CENPX	-	protein_coding	68	81	32	252.773	323.462	237.697
chr17	82035857	82036882	DCXR	-	protein_coding	59	98	71	219.318	391.349	527.391
chr17	82047901	82048157	RFNG	-	protein_coding	31	33	13	115.235	131.781	96.5645
chr17	82057174	82057472	GPS1	+	protein_coding	8	2	6	29.738	7.98671	44.5682
chr17	82057871	82058265	DUS1L	-	protein_coding	20	15	7	74.345	59.9003	51.9963
chr17	82244300	82244971	CSNK1D	-	protein_coding	5	10	2	18.5863	39.9336	14.8561
chr17	82363524	82363776	TEX19	+	protein_coding	8	3	2	29.738	11.9801	14.8561
chr17	82392009	82392703	OGFOD3	-	protein_coding	5	4	2	18.5863	15.9734	14.8561
chr17	82442585	82442893	CYBC1	-	protein_coding	10	5	6	37.1725	19.9668	44.5682
chr17	82487812	82488265	NARF	+	protein_coding	51	72	41	189.58	287.522	304.55
chr17	82602138	82602413	FOXK2	+	protein_coding	4	3	4	14.869	11.9801	29.7122
chr17_KI270908v1_alt	310804	311054	RPS26P8	+	processed_pseudogene	36	22	13	133.821	87.8538	96.5645
chr18	649614	650090	TYMSOS	-	lncRNA	52	23	22	193.297	91.8472	163.417
chr18	673113	673578	TYMS	+	protein_coding	15	12	7	55.7588	47.9203	51.9963
chr18	3246400	3246650	AP005329.3	-	lncRNA	10	12	11	37.1725	47.9203	81.7084
chr18	3255875	3256238	MYL12A	+	protein_coding	14	27	24	52.0415	107.821	178.273
chr18	3277939	3278431	MYL12B	+	protein_coding	23	58	26	85.4968	231.615	193.129
chr18	5239141	5239391	LINC00667	+	lncRNA	2	3	3	7.4345	11.9801	22.2841
chr18	6462143	6462401	RPL6P27	-	transcribed_processed_pseudogene	143	133	55	531.567	531.116	408.542
chr18	9134045	9134345	NDUFV2	+	protein_coding	11	10	5	40.8898	39.9336	37.1402
chr18	9678247	9678497	KRT18P8	-	processed_pseudogene	4	3	4	14.869	11.9801	29.7122
chr18	9859036	9859592	RAB31	+	protein_coding	3	3	2	11.1518	11.9801	14.8561
chr18	9953893	9954477	VAPA	+	protein_coding	4	4	3	14.869	15.9734	22.2841
chr18	9954560	9954825	VAPA	+	protein_coding	20	23	18	74.345	91.8472	133.705
chr18	11884046	11884739	MPPE1	-	protein_coding	4	5	2	14.869	19.9668	14.8561
chr18	12326082	12326616	TUBB6	+	protein_coding	17	17	6	63.1933	67.887	44.5682
chr18	12328943	12329363	AFG3L2	-	protein_coding	6	5	4	22.3035	19.9668	29.7122
chr18	12725408	12725740	PSMG2	+	protein_coding	4	13	5	14.869	51.9136	37.1402
chr18	21628859	21629479	SNRPD1	+	protein_coding	2	11	3	7.4345	43.9269	22.2841
chr18	26831519	26831769	AC018371.2	-	processed_pseudogene	3	2	2	11.1518	7.98671	14.8561
chr18	36786484	36787046	TPGS2	-	protein_coding	17	25	14	63.1933	99.8339	103.993
chr18	46084143	46084399	ATP5F1A	-	protein_coding	10	24	13	37.1725	95.8405	96.5645
chr18	49481658	49481915	C18orf32	-	protein_coding	6	2	2	22.3035	7.98671	14.8561
chr18	49481680	49481930	RPL17-C18orf32	-	protein_coding	6	2	2	22.3035	7.98671	14.8561
chr18	54406888	54407138	SNRPGP2	-	processed_pseudogene	4	8	4	14.869	31.9468	29.7122
chr18	56602821	56603150	TXNL1	-	protein_coding	6	5	3	22.3035	19.9668	22.2841
chr18	59345970	59346220	LMAN1	-	protein_coding	6	5	4	22.3035	19.9668	29.7122
chr18	74389883	74390133	FAUP1	-	processed_pseudogene	207	184	136	769.471	734.777	1010.21
chr18	79973406	79973815	TXNL4A	-	protein_coding	31	56	27	115.235	223.628	200.557
chr18	80046064	80046397	RBFA	+	protein_coding	3	2	4	11.1518	7.98671	29.7122
chr19	541334	541661	CDC34	+	protein_coding	15	6	7	55.7588	23.9601	51.9963
chr19	541792	542093	CDC34	+	protein_coding	101	57	19	375.442	227.621	141.133
chr19	582658	582911	BSG	+	protein_coding	16	34	18	59.476	135.774	133.705
chr19	647525	647783	RNF126	-	protein_coding	32	21	17	118.952	83.8605	126.277
chr19	647805	648055	RNF126	-	protein_coding	65	82	30	241.621	327.455	222.841
chr19	811972	812327	PTBP1	+	protein_coding	18	5	4	66.9105	19.9668	29.7122
chr19	896499	896753	R3HDM4	-	protein_coding	4	2	4	14.869	7.98671	29.7122
chr19	920498	921005	KISS1R	+	protein_coding	6	4	2	22.3035	15.9734	14.8561
chr19	994300	994570	WDR18	+	protein_coding	59	26	20	219.318	103.827	148.561
chr19	1009647	1009969	TMEM259	-	protein_coding	14	11	5	52.0415	43.9269	37.1402
chr19	1038814	1039068	CNN2	+	protein_coding	4	8	3	14.869	31.9468	22.2841
chr19	1088147	1088894	POLR2E	-	protein_coding	64	47	23	237.904	187.688	170.845
chr19	1106193	1106791	GPX4	+	protein_coding	85	50	26	315.966	199.668	193.129
chr19	1244536	1244825	ATP5F1D	+	protein_coding	14	13	11	52.0415	51.9136	81.7084
chr19	1274230	1274880	CIRBP	+	protein_coding	33	23	19	122.669	91.8472	141.133
chr19	1278977	1279244	FAM174C	+	protein_coding	91	67	36	338.27	267.555	267.409
chr19	1393076	1393877	NDUFS7	+	protein_coding	5	10	3	18.5863	39.9336	22.2841
chr19	1395238	1395592	NDUFS7	+	protein_coding	139	71	47	516.698	283.528	349.118
chr19	1397025	1397632	GAMT	-	protein_coding	36	22	27	133.821	87.8538	200.557
chr19	1435429	1435687	DAZAP1	+	protein_coding	8	7	5	29.738	27.9535	37.1402
chr19	1439799	1440233	RPS15	+	protein_coding	5	4	2	18.5863	15.9734	14.8561
chr19	1440238	1440498	RPS15	+	protein_coding	26	40	26	96.6485	159.734	193.129
chr19	1473947	1474435	C19orf25	-	protein_coding	8	3	4	29.738	11.9801	29.7122
chr19	1497471	1497927	REEP6	+	protein_coding	8	3	6	29.738	11.9801	44.5682
chr19	1576639	1576938	MBD3	-	protein_coding	4	2	2	14.869	7.98671	14.8561
chr19	1597154	1597404	AC005943.1	-	protein_coding	7	14	8	26.0208	55.907	59.4243
chr19	1597168	1597418	UQCR11	-	protein_coding	7	14	8	26.0208	55.907	59.4243
chr19	1598043	1598298	UQCR11	-	protein_coding	1575	1474	783	5854.67	5886.21	5816.16
chr19	1610964	1611563	TCF3	-	protein_coding	10	10	5	37.1725	39.9336	37.1402
chr19	1874870	1875120	AC012615.1	-	lncRNA	22	33	15	81.7795	131.781	111.421
chr19	1985437	1985702	BTBD2	-	protein_coding	4	3	5	14.869	11.9801	37.1402
chr19	2037464	2037731	MKNK2	-	protein_coding	66	44	37	245.339	175.708	274.838
chr19	2272971	2273490	OAZ1	+	protein_coding	375	367	255	1393.97	1465.56	1894.15
chr19	2321518	2321770	LSM7	-	protein_coding	26	12	16	96.6485	47.9203	118.849
chr19	2426561	2426814	TIMM13	-	protein_coding	137	85	47	509.263	339.435	349.118
chr19	2732522	2732772	AC006538.2	-	protein_coding	39	35	11	144.973	139.767	81.7084
chr19	2732523	2732782	SLC39A3	-	protein_coding	39	35	11	144.973	139.767	81.7084
chr19	2812931	2813600	THOP1	+	protein_coding	6	5	2	22.3035	19.9668	14.8561
chr19	3052905	3053840	TLE5	-	protein_coding	28	23	10	104.083	91.8472	74.2804
chr19	3538260	3538524	MFSD12	-	protein_coding	13	10	2	48.3243	39.9336	14.8561
chr19	3750771	3751499	APBA3	-	protein_coding	9	4	3	33.4553	15.9734	22.2841
chr19	3757896	3758151	APBA3	-	protein_coding	2	7	2	7.4345	27.9535	14.8561
chr19	3767307	3767565	MRPL54	+	protein_coding	66	73	43	245.339	291.515	319.406
chr19	3976047	3976305	EEF2	-	protein_coding	136	157	58	505.546	626.957	430.826
chr19	4090319	4090846	MAP2K2	-	protein_coding	43	22	8	159.842	87.8538	59.4243
chr19	4174107	4174390	SIRT6	-	protein_coding	8	6	4	29.738	23.9601	29.7122
chr19	4444998	4445340	UBXN6	-	protein_coding	46	28	12	170.994	111.814	89.1365
chr19	4445475	4445725	UBXN6	-	protein_coding	2	2	4	7.4345	7.98671	29.7122
chr19	4537004	4537465	LRG1	-	protein_coding	4	9	3	14.869	35.9402	22.2841
chr19	4657540	4657794	MYDGF	-	protein_coding	143	238	106	531.567	950.419	787.372
chr19	4838332	4838620	PLIN3	-	protein_coding	36	30	12	133.821	119.801	89.1365
chr19	5678418	5678671	MICOS13	-	protein_coding	70	72	42	260.208	287.522	311.978
chr19	5687695	5688523	HSD11B1L	+	protein_coding	8	3	4	29.738	11.9801	29.7122
chr19	5691140	5691875	RPL36	+	protein_coding	40	72	62	148.69	287.522	460.539
chr19	5894664	5894916	AC024592.3	-	protein_coding	249	125	155	925.596	499.169	1151.35
chr19	5894670	5895155	NDUFA11	-	protein_coding	249	126	155	925.596	503.163	1151.35
chr19	5980477	5980727	AC011444.1	+	lncRNA	2	10	2	7.4345	39.9336	14.8561
chr19	6368295	6368910	CLPP	+	protein_coding	136	124	57	505.546	495.176	423.398
chr19	6374777	6375250	ALKBH7	+	protein_coding	153	92	61	568.739	367.389	453.11
chr19	6413347	6413890	KHSRP	-	protein_coding	19	5	6	70.6278	19.9668	44.5682
chr19	6436078	6436670	SLC25A23	-	protein_coding	5	6	2	18.5863	23.9601	14.8561
chr19	6535674	6535926	TNFSF9	+	protein_coding	14	21	9	52.0415	83.8605	66.8524
chr19	7631370	7631627	PET100	+	protein_coding	6	11	5	22.3035	43.9269	37.1402
chr19	7682604	7682854	AC008763.3	+	protein_coding	115	118	77	427.484	471.216	571.959
chr19	7682604	7682858	TRAPPC5	+	protein_coding	115	118	77	427.484	471.216	571.959
chr19	7922989	7923250	SNAPC2	+	protein_coding	25	27	9	92.9313	107.821	66.8524
chr19	7963422	7963879	ELAVL1	-	protein_coding	10	13	7	37.1725	51.9136	51.9963
chr19	8302124	8302566	CD320	-	protein_coding	33	21	16	122.669	83.8605	118.849
chr19	8308593	8308849	AC010323.1	-	protein_coding	3	2	4	11.1518	7.98671	29.7122
chr19	8311283	8311616	NDUFA7	-	protein_coding	32	64	27	118.952	255.575	200.557
chr19	8322146	8322492	RPS28	+	protein_coding	98	111	74	364.291	443.262	549.675
chr19	8374372	8374670	RAB11B-AS1	-	lncRNA	9	12	12	33.4553	47.9203	89.1365
chr19	8438754	8439017	MARCH2	+	protein_coding	23	20	16	85.4968	79.8671	118.849
chr19	8438761	8439015	MARCHF2	+	other	23	20	16	85.4968	79.8671	118.849
chr19	9163156	9163424	ZNF317	+	protein_coding	2	2	2	7.4345	7.98671	14.8561
chr19	9829826	9830122	UBL5	+	protein_coding	55	115	80	204.449	459.236	594.243
chr19	9849431	9849691	PIN1	+	protein_coding	13	26	21	48.3243	103.827	155.989
chr19	10115013	10115311	EIF3G	-	protein_coding	10	5	8	37.1725	19.9668	59.4243
chr19	10115533	10115991	EIF3G	-	protein_coding	6	5	3	22.3035	19.9668	22.2841
chr19	10259528	10260055	MRPL4	+	protein_coding	30	19	15	111.518	75.8737	111.421
chr19	10288252	10288523	ICAM4	+	protein_coding	27	33	32	100.366	131.781	237.697
chr19	10310044	10310758	FDX2	-	protein_coding	16	15	6	59.476	59.9003	44.5682
chr19	10333775	10334224	ICAM3	-	protein_coding	17	25	10	63.1933	99.8339	74.2804
chr19	10486119	10486385	KEAP1	-	protein_coding	4	12	2	14.869	47.9203	14.8561
chr19	10566457	10566850	CDKN2D	-	protein_coding	8	9	3	29.738	35.9402	22.2841
chr19	10651861	10652114	ILF3-DT	-	lncRNA	18	6	5	66.9105	23.9601	37.1402
chr19	10831634	10831908	DNM2	+	protein_coding	5	5	2	18.5863	19.9668	14.8561
chr19	10832436	10833300	TMED1	-	protein_coding	11	8	4	40.8898	31.9468	29.7122
chr19	10922471	10922777	CARM1	+	protein_coding	11	4	3	40.8898	15.9734	22.2841
chr19	10922767	10923084	YIPF2	-	protein_coding	35	14	7	130.104	55.907	51.9963
chr19	10923100	10923745	YIPF2	-	protein_coding	36	14	8	133.821	55.907	59.4243
chr19	10929988	10930254	TIMM29	+	protein_coding	2	8	5	7.4345	31.9468	37.1402
chr19	11133564	11133819	LDLR	+	protein_coding	7	7	3	26.0208	27.9535	22.2841
chr19	11342773	11343313	TMEM205	-	protein_coding	67	77	38	249.056	307.488	282.266
chr19	11505926	11506550	ECSIT	-	protein_coding	6	12	7	22.3035	47.9203	51.9963
chr19	11553042	11553296	ELOF1	-	protein_coding	8	5	3	29.738	19.9668	22.2841
chr19	12260287	12260537	AC012618.1	+	processed_pseudogene	3	8	2	11.1518	31.9468	14.8561
chr19	12643274	12643524	RPL10P16	-	processed_pseudogene	125	127	75	464.656	507.156	557.103
chr19	12646499	12646749	AC010422.3	-	protein_coding	3	6	3	11.1518	23.9601	22.2841
chr19	12646507	12646810	MAN2B1	-	protein_coding	3	6	3	11.1518	23.9601	22.2841
chr19	12668064	12668316	AC010422.5	-	protein_coding	68	69	38	252.773	275.541	282.266
chr19	12668068	12668394	WDR83OS	-	protein_coding	68	70	38	252.773	279.535	282.266
chr19	12668070	12668320	AC010422.8	-	protein_coding	68	69	38	252.773	275.541	282.266
chr19	12675714	12676081	DHPS	-	protein_coding	11	18	8	40.8898	71.8804	59.4243
chr19	12730639	12730898	TRIR	-	protein_coding	3	6	5	11.1518	23.9601	37.1402
chr19	12792990	12793315	JUNB	+	protein_coding	13	19	7	48.3243	75.8737	51.9963
chr19	12813085	12813644	RNASEH2A	+	protein_coding	54	44	23	200.732	175.708	170.845
chr19	12813331	12813581	THSD8	+	protein_coding	49	41	21	182.145	163.728	155.989
chr19	12875208	12875806	DNASE2	-	protein_coding	28	32	11	104.083	127.787	81.7084
chr19	12884421	12884676	KLF1	-	other	69	76	44	256.49	303.495	326.834
chr19	12922473	12922794	FARSA	-	protein_coding	56	26	18	208.166	103.827	133.705
chr19	12944153	12944493	CALR	+	protein_coding	11	10	4	40.8898	39.9336	29.7122
chr19	12953019	12953642	RAD23A	+	protein_coding	2	7	3	7.4345	27.9535	22.2841
chr19	12954156	12954411	GADD45GIP1	-	protein_coding	51	32	30	189.58	127.787	222.841
chr19	13099028	13099282	LYL1	-	protein_coding	505	364	194	1877.21	1453.58	1441.04
chr19	13104901	13105188	TRMT1	-	protein_coding	3	4	2	11.1518	15.9734	14.8561
chr19	13144057	13144864	STX10	-	protein_coding	3	3	4	11.1518	11.9801	29.7122
chr19	13777957	13778465	C19orf53	+	protein_coding	8	12	3	29.738	47.9203	22.2841
chr19	14070987	14071237	EEF1DP1	+	processed_pseudogene	194	183	79	721.147	730.784	586.815
chr19	14514768	14515019	DNAJB1	-	protein_coding	13	13	7	48.3243	51.9136	51.9963
chr19	14516568	14516968	DNAJB1	-	protein_coding	16	5	7	59.476	19.9668	51.9963
chr19	14566076	14566327	NDUFB7	-	protein_coding	44	42	28	163.559	167.721	207.985
chr19	14792283	14792533	AC005255.1	+	processed_pseudogene	36	9	8	133.821	35.9402	59.4243
chr19	16646147	16646908	SMIM7	-	protein_coding	8	19	8	29.738	75.8737	59.4243
chr19	17219390	17219831	USE1	+	protein_coding	14	14	11	52.0415	55.907	81.7084
chr19	17228263	17229219	OCEL1	+	protein_coding	5	10	2	18.5863	39.9336	14.8561
chr19	17231882	17232135	NR2F6	-	protein_coding	27	25	12	100.366	99.8339	89.1365
chr19	17278734	17279342	BABAM1	+	protein_coding	27	34	19	100.366	135.774	141.133
chr19	17306275	17306846	MRPL34	+	protein_coding	43	108	55	159.842	431.282	408.542
chr19	17320039	17320492	DDA1	+	protein_coding	5	5	3	18.5863	19.9668	22.2841
chr19	17402938	17403199	BST2	-	protein_coding	2	5	6	7.4345	19.9668	44.5682
chr19	17425068	17425334	MVB12A	+	protein_coding	5	7	5	18.5863	27.9535	37.1402
chr19	17520780	17521288	PGLS	+	protein_coding	20	40	20	74.345	159.734	148.561
chr19	18196492	18196948	MPV17L2	+	protein_coding	3	9	6	11.1518	35.9402	44.5682
chr19	18279693	18280007	JUND	-	protein_coding	56	61	38	208.166	243.595	282.266
chr19	18306906	18307165	LSM4	-	protein_coding	71	90	54	263.925	359.402	401.114
chr19	18388926	18389179	GDF15	+	protein_coding	170	210	126	631.933	838.605	935.933
chr19	18434172	18434562	SSBP4	+	protein_coding	14	11	6	52.0415	43.9269	44.5682
chr19	18568841	18569387	KXD1	+	protein_coding	22	23	7	81.7795	91.8472	51.9963
chr19	18574920	18575245	UBA52	+	protein_coding	841	732	404	3126.21	2923.14	3000.93
chr19	18592077	18592336	REX1BD	+	protein_coding	31	27	22	115.235	107.821	163.417
chr19	18899513	18899822	COPE	-	protein_coding	13	4	4	48.3243	15.9734	29.7122
chr19	18929200	18929692	HOMER3	-	protein_coding	4	5	2	14.869	19.9668	14.8561
chr19	18990886	18991143	SUGP2	-	protein_coding	6	6	2	22.3035	23.9601	14.8561
chr19	19057631	19058178	ARMC6	+	protein_coding	7	2	3	26.0208	7.98671	22.2841
chr19	19119614	19119987	TMEM161A	-	protein_coding	11	7	2	40.8898	27.9535	14.8561
chr19	19176902	19177257	BORCS8	-	protein_coding	9	8	3	33.4553	31.9468	22.2841
chr19	19181876	19182131	BORCS8	-	protein_coding	8	4	3	29.738	15.9734	22.2841
chr19	19201412	19202327	NR2C2AP	-	protein_coding	5	12	4	18.5863	47.9203	29.7122
chr19	19201552	19201869	RFXANK	+	protein_coding	35	29	9	130.104	115.807	66.8524
chr19	19527452	19527702	NDUFA13	+	protein_coding	4	4	2	14.869	15.9734	14.8561
chr19	19527772	19528201	NDUFA13	+	protein_coding	31	22	18	115.235	87.8538	133.705
chr19	20125234	20125484	AC011447.1	+	transcribed_processed_pseudogene	105	264	148	390.311	1054.25	1099.35
chr19	22368598	22368848	RPL34P34	-	processed_pseudogene	8	8	4	29.738	31.9468	29.7122
chr19	23827799	23828049	RPSAP58	+	other	1167	1107	663	4338.03	4420.64	4924.79
chr19	28606544	28606794	AC079466.1	+	lncRNA	14	20	9	52.0415	79.8671	66.8524
chr19	28614979	28615229	AC079466.1	+	lncRNA	41	26	16	152.407	103.827	118.849
chr19	29207266	29207639	UQCRFS1	-	protein_coding	19	29	22	70.6278	115.807	163.417
chr19	29675203	29675477	PLEKHF1	+	protein_coding	25	26	12	92.9313	103.827	89.1365
chr19	29701159	29701412	C19orf12	-	protein_coding	7	5	3	26.0208	19.9668	22.2841
chr19	32587047	32587453	PDCD5	+	protein_coding	7	3	2	26.0208	11.9801	14.8561
chr19	32976562	32976974	FAAP24	+	protein_coding	3	5	7	11.1518	19.9668	51.9963
chr19	33379740	33379993	CEBPG	+	protein_coding	22	29	15	81.7795	115.807	111.421
chr19	33386949	33387357	PEPD	-	protein_coding	3	7	5	11.1518	27.9535	37.1402
chr19	34399995	34400335	GPI	+	protein_coding	42	32	11	156.125	127.787	81.7084
chr19	34425900	34426168	PDCD2L	+	protein_coding	2	4	4	7.4345	15.9734	29.7122
chr19	35040198	35040449	SCN1B	+	protein_coding	6	5	3	22.3035	19.9668	22.2841
chr19	35066308	35066571	HPN	+	protein_coding	4	3	2	14.869	11.9801	14.8561
chr19	35267684	35267966	LSR	+	protein_coding	9	4	2	33.4553	15.9734	14.8561
chr19	35279417	35279823	USF2	+	protein_coding	10	4	2	37.1725	15.9734	14.8561
chr19	35419120	35419385	LINC01531	+	lncRNA	7	5	5	26.0208	19.9668	37.1402
chr19	35487323	35487577	KRTDAP	-	protein_coding	10	2	2	37.1725	7.98671	14.8561
chr19	35497219	35497748	DMKN	-	protein_coding	297	355	155	1104.02	1417.64	1151.35
chr19	35547147	35547530	TMEM147	+	protein_coding	558	393	205	2074.23	1569.39	1522.75
chr19	35654376	35654626	COX6B1	+	protein_coding	5	21	10	18.5863	83.8605	74.2804
chr19	35658476	35658782	COX6B1	+	protein_coding	166	209	83	617.064	834.611	616.527
chr19	35739156	35739506	IGFLR1	-	protein_coding	11	16	2	40.8898	63.8937	14.8561
chr19	35739251	35739501	AD000671.2	-	protein_coding	11	16	2	40.8898	63.8937	14.8561
chr19	35746743	35747004	PSENEN	+	protein_coding	7	10	6	26.0208	39.9336	44.5682
chr19	35996061	35996316	SDHAF1	+	other	13	18	15	48.3243	71.8804	111.421
chr19	36034983	36035397	THAP8	-	protein_coding	4	7	3	14.869	27.9535	22.2841
chr19	36113708	36113973	POLR2I	-	protein_coding	8	4	3	29.738	15.9734	22.2841
chr19	36125459	36125947	TBCB	+	protein_coding	14	15	7	52.0415	59.9003	51.9963
chr19	36150096	36150357	CAPNS1	+	protein_coding	59	93	26	219.318	371.382	193.129
chr19	38305103	38305611	YIF1B	-	protein_coding	83	66	31	308.532	263.561	230.269
chr19	38383573	38383824	PSMD8	+	protein_coding	4	12	3	14.869	47.9203	22.2841
chr19	38408790	38409089	FAM98C	+	protein_coding	17	13	11	63.1933	51.9136	81.7084
chr19	38587640	38587949	MAP4K1	-	protein_coding	4	3	3	14.869	11.9801	22.2841
chr19	38634852	38635102	EIF3K	+	protein_coding	32	90	36	118.952	359.402	267.409
chr19	38815421	38815732	ECH1	-	protein_coding	85	92	52	315.966	367.389	386.258
chr19	38878554	38878814	SIRT2	-	protein_coding	6	5	7	22.3035	19.9668	51.9963
chr19	38915262	38915653	AC011455.2	-	protein_coding	8	10	4	29.738	39.9336	29.7122
chr19	38915265	38915813	SARS2	-	protein_coding	8	10	4	29.738	39.9336	29.7122
chr19	38932763	38933162	MRPS12	+	protein_coding	67	87	47	249.056	347.422	349.118
chr19	38941399	38941649	AC011455.2	-	protein_coding	5	6	3	18.5863	23.9601	22.2841
chr19	38941400	38941651	FBXO17	-	protein_coding	5	6	3	18.5863	23.9601	22.2841
chr19	38942277	38942527	FBXO17	-	protein_coding	10	4	6	37.1725	15.9734	44.5682
chr19	39341772	39342022	AC011445.2	-	lncRNA	6	6	3	22.3035	23.9601	22.2841
chr19	39433136	39433509	RPS16	-	protein_coding	1010	995	601	3754.42	3973.39	4464.25
chr19	39489518	39490119	TIMM50	+	protein_coding	42	45	23	156.125	179.701	170.845
chr19	39508215	39508481	DLL3	+	protein_coding	11	13	6	40.8898	51.9136	44.5682
chr19	39530986	39531239	EID2B	-	protein_coding	4	4	3	14.869	15.9734	22.2841
chr19	39531336	39531790	EID2B	-	protein_coding	4	4	4	14.869	15.9734	29.7122
chr19	39538706	39539064	EID2	-	protein_coding	6	15	8	22.3035	59.9003	59.4243
chr19	39834450	39834966	FBL	-	protein_coding	47	37	7	174.711	147.754	51.9963
chr19	39981158	39981444	PSMC4	+	protein_coding	7	8	2	26.0208	31.9468	14.8561
chr19	40378225	40378485	PLD3	+	protein_coding	3	7	4	11.1518	27.9535	29.7122
chr19	40422502	40422752	SERTAD1	-	protein_coding	13	16	7	48.3243	63.8937	51.9963
chr19	40447764	40448070	BLVRB	-	protein_coding	830	1025	620	3085.32	4093.19	4605.39
chr19	41330907	41331164	TGFB1	-	protein_coding	3	2	2	11.1518	7.98671	14.8561
chr19	41354415	41354671	B9D2	-	protein_coding	15	2	6	55.7588	7.98671	44.5682
chr19	41386367	41386664	EXOSC5	-	protein_coding	17	27	25	63.1933	107.821	185.701
chr19	41424747	41425002	BCKDHA	+	protein_coding	17	10	9	63.1933	39.9336	66.8524
chr19	41424751	41425001	AC011462.1	+	protein_coding	17	10	9	63.1933	39.9336	66.8524
chr19	41431317	41431588	DMAC2	-	protein_coding	7	20	8	26.0208	79.8671	59.4243
chr19	41868834	41869192	RPS19	+	protein_coding	53	140	75	197.014	559.07	557.103
chr19	41871166	41871423	RPS19	+	protein_coding	21	15	4	78.0623	59.9003	29.7122
chr19	41929877	41930150	ARHGEF1	+	protein_coding	4	8	2	14.869	31.9468	14.8561
chr19	41956678	41957128	AC010616.1	-	protein_coding	28	24	13	104.083	95.8405	96.5645
chr19	41956680	41957030	RABAC1	-	protein_coding	28	24	13	104.083	95.8405	96.5645
chr19	42198597	42198865	DEDD2	-	protein_coding	17	25	15	63.1933	99.8339	111.421
chr19	42297029	42297565	PAFAH1B3	-	protein_coding	137	139	61	509.263	555.076	453.11
chr19	42299916	42300420	PAFAH1B3	-	protein_coding	4	2	5	14.869	7.98671	37.1402
chr19	43506718	43507041	ETHE1	-	protein_coding	35	51	19	130.104	203.661	141.133
chr19	43581846	43582104	PINLYP	+	protein_coding	9	14	8	33.4553	55.907	59.4243
chr19	43599157	43599525	ZNF576	+	protein_coding	5	2	3	18.5863	7.98671	22.2841
chr19	43607223	43607877	ZNF428	-	protein_coding	10	7	3	37.1725	27.9535	22.2841
chr19	43648567	43648829	PLAUR	-	protein_coding	3	4	2	11.1518	15.9734	14.8561
chr19	43766532	43767202	KCNN4	-	protein_coding	7	7	3	26.0208	27.9535	22.2841
chr19	44174783	44175721	ZNF226	+	protein_coding	4	2	3	14.869	7.98671	22.2841
chr19	44903436	44903689	TOMM40	+	protein_coding	12	5	6	44.607	19.9668	44.5682
chr19	44909143	44909395	APOE	+	protein_coding	46	20	12	170.994	79.8671	89.1365
chr19	44916042	44916292	APOC1	+	protein_coding	7	15	10	26.0208	59.9003	74.2804
chr19	44918959	44919352	APOC1	+	protein_coding	260	358	210	966.485	1429.62	1559.89
chr19	45090287	45090869	GEMIN7	+	protein_coding	3	6	7	11.1518	23.9601	51.9963
chr19	45162927	45163390	TRAPPC6A	-	protein_coding	66	61	30	245.339	243.595	222.841
chr19	45409545	45409917	ERCC1	-	protein_coding	18	17	14	66.9105	67.887	103.993
chr19	45413433	45413926	ERCC1	-	protein_coding	4	7	3	14.869	27.9535	22.2841
chr19	45609395	45609969	EML2	-	protein_coding	3	11	4	11.1518	43.9269	29.7122
chr19	45687453	45687760	SNRPD2	-	protein_coding	122	144	107	453.505	575.043	794.8
chr19	46189028	46189279	IGFL2-AS1	-	lncRNA	7	3	6	26.0208	11.9801	44.5682
chr19	46195570	46195820	IGFL2-AS1	-	lncRNA	13	24	24	48.3243	95.8405	178.273
chr19	46198059	46198536	IGFL2-AS1	-	lncRNA	44	30	12	163.559	119.801	89.1365
chr19	46203017	46203271	IGFL2-AS1	-	lncRNA	7	12	2	26.0208	47.9203	14.8561
chr19	46774881	46775173	SLC1A5	-	protein_coding	14	9	10	52.0415	35.9402	74.2804
chr19	46838135	46838421	AP2S1	-	protein_coding	172	65	27	639.367	259.568	200.557
chr19	47045477	47045775	NPAS1	+	protein_coding	4	2	2	14.869	7.98671	14.8561
chr19	47045907	47046158	TMEM160	-	protein_coding	18	22	6	66.9105	87.8538	44.5682
chr19	47220821	47221076	BBC3	-	protein_coding	90	75	30	334.553	299.502	222.841
chr19	47275447	47275723	INAFM1	+	protein_coding	13	6	3	48.3243	23.9601	22.2841
chr19	47487633	47487929	NAPA	-	protein_coding	6	5	6	22.3035	19.9668	44.5682
chr19	47487637	47487887	AC073548.1	-	TEC	6	5	6	22.3035	19.9668	44.5682
chr19	47784149	47784686	SELENOW	+	protein_coding	13	12	9	48.3243	47.9203	66.8524
chr19	48332354	48332612	TMEM143	-	protein_coding	2	15	4	7.4345	59.9003	29.7122
chr19	48382567	48382827	KDELR1	-	protein_coding	37	25	6	137.538	99.8339	44.5682
chr19	48615324	48615642	RPL18	-	protein_coding	1240	1726	936	4609.39	6892.53	6952.65
chr19	48615981	48616231	RPL18	-	protein_coding	25	135	92	92.9313	539.103	683.38
chr19	48795061	48795359	BCAT2	-	protein_coding	9	6	7	33.4553	23.9601	51.9963
chr19	48923018	48923372	NUCB1	+	protein_coding	37	15	8	137.538	59.9003	59.4243
chr19	48944709	48944969	DHDH	+	protein_coding	4	4	3	14.869	15.9734	22.2841
chr19	48966629	48966886	FTL	+	protein_coding	587	1034	746	2182.03	4129.13	5541.32
chr19	49015400	49015970	RUVBL2	+	protein_coding	5	3	3	18.5863	11.9801	22.2841
chr19	49108313	49108605	SNRNP70	+	protein_coding	4	3	2	14.869	11.9801	14.8561
chr19	49117745	49118059	LIN7B	+	protein_coding	3	3	3	11.1518	11.9801	22.2841
chr19	49118209	49118460	LIN7B	+	protein_coding	27	37	10	100.366	147.754	74.2804
chr19	49118401	49118657	C19orf73	-	protein_coding	3	6	2	11.1518	23.9601	14.8561
chr19	49446296	49446650	PIH1D1	-	protein_coding	11	19	7	40.8898	75.8737	51.9963
chr19	49491507	49491889	RPL13A	+	protein_coding	3	2	2	11.1518	7.98671	14.8561
chr19	49492051	49492308	RPL13A	+	protein_coding	176	289	158	654.236	1154.08	1173.63
chr19	49499438	49499708	RPS11	+	protein_coding	30	34	17	111.518	135.774	126.277
chr19	49555467	49555967	NOSIP	-	protein_coding	8	4	2	29.738	15.9734	14.8561
chr19	49635291	49635548	RRAS	-	protein_coding	12	20	7	44.607	79.8671	51.9963
chr19	49673609	49673916	BCL2L12	+	protein_coding	41	40	22	152.407	159.734	163.417
chr19	49688169	49688451	PRMT1	+	protein_coding	13	7	4	48.3243	27.9535	29.7122
chr19	49719497	49719747	AC011495.1	-	processed_pseudogene	13	4	5	48.3243	15.9734	37.1402
chr19	49860463	49860744	PTOV1	+	protein_coding	14	17	9	52.0415	67.887	66.8524
chr19	49933048	49933298	ATF5	+	protein_coding	16	10	5	59.476	39.9336	37.1402
chr19	49933685	49933937	ATF5	+	protein_coding	4	5	3	14.869	19.9668	22.2841
chr19	50382481	50383009	NR1H2	+	protein_coding	4	2	4	14.869	7.98671	29.7122
chr19	50725219	50725718	CLEC11A	+	protein_coding	40	33	16	148.69	131.781	118.849
chr19	50797701	50798010	C19orf48	-	transcribed_unitary_pseudogene	87	27	23	323.401	107.821	170.845
chr19	51239692	51240016	CD33	+	protein_coding	7	4	4	26.0208	15.9734	29.7122
chr19	51345166	51345534	ETFB	-	protein_coding	39	41	25	144.973	163.728	185.701
chr19	51601457	51601794	AC018755.3	+	transcribed_processed_pseudogene	3	3	3	11.1518	11.9801	22.2841
chr19	51704745	51705349	SPACA6	+	protein_coding	9	14	3	33.4553	55.907	22.2841
chr19	52143086	52143336	RPL37P23	+	processed_pseudogene	12	46	21	44.607	183.694	155.989
chr19	52143145	52143395	AC011468.3	+	lncRNA	12	43	21	44.607	171.714	155.989
chr19	52226151	52226425	PPP2R1A	+	protein_coding	9	12	6	33.4553	47.9203	44.5682
chr19	52451689	52451939	ZNF534	+	protein_coding	16	19	4	59.476	75.8737	29.7122
chr19	52612366	52612627	ZNF83	-	protein_coding	2	3	2	7.4345	11.9801	14.8561
chr19	53223972	53224222	NDUFV2P1	-	processed_pseudogene	3	6	3	11.1518	23.9601	22.2841
chr19	55132697	55133199	TNNT1	-	protein_coding	8	7	3	29.738	27.9535	22.2841
chr19	55151766	55152021	TNNI3	-	protein_coding	468	270	168	1739.67	1078.21	1247.91
chr19	55154109	55154554	TNNI3	-	protein_coding	14	20	9	52.0415	79.8671	66.8524
chr19	55379243	55379494	TMEM238	-	protein_coding	9	6	3	33.4553	23.9601	22.2841
chr19	55487316	55487570	NAT14	+	protein_coding	24	14	8	89.214	55.907	59.4243
chr19	55602888	55603140	ZNF524	+	protein_coding	36	18	15	133.821	71.8804	111.421
chr19	55645371	55645623	ZNF581	+	protein_coding	61	50	31	226.752	199.668	230.269
chr19	55645375	55645625	CCDC106	+	protein_coding	61	50	31	226.752	199.668	230.269
chr19	55695512	55695766	EPN1	+	protein_coding	4	5	3	14.869	19.9668	22.2841
chr19	56087363	56087622	ZNF787	-	protein_coding	6	3	4	22.3035	11.9801	29.7122
chr19	57438206	57438457	AC003002.2	+	protein_coding	5	3	5	18.5863	11.9801	37.1402
chr19	57438206	57438460	ZNF749	+	protein_coding	5	3	5	18.5863	11.9801	37.1402
chr19	58274350	58274600	AC020915.4	+	protein_coding	3	3	2	11.1518	11.9801	14.8561
chr19	58314779	58315037	AC010642.2	-	lncRNA	10	20	15	37.1725	79.8671	111.421
chr19	58346849	58347116	A1BG	-	protein_coding	79	55	39	293.663	219.635	289.694
chr19	58346853	58347103	AC012313.3	-	lncRNA	79	55	39	293.663	219.635	289.694
chr19	58394486	58394809	RPS5	+	protein_coding	1689	1787	1185	6278.44	7136.13	8802.23
chr19	58480974	58481230	ZNF446	+	protein_coding	2	3	2	7.4345	11.9801	14.8561
chr19	58498332	58498724	SLC27A5	-	protein_coding	22	20	10	81.7795	79.8671	74.2804
chr19	58551562	58551816	CHMP2A	-	protein_coding	4	3	3	14.869	11.9801	22.2841
chr2	277011	277512	ACP1	+	protein_coding	18	38	26	66.9105	151.747	193.129
chr2	278030	278283	ACP1	+	protein_coding	3	7	3	11.1518	27.9535	22.2841
chr2	669188	669672	TMEM18	-	protein_coding	8	5	7	29.738	19.9668	51.9963
chr2	3188924	3189220	EIPR1	-	protein_coding	7	9	10	26.0208	35.9402	74.2804
chr2	3531812	3532239	AC108488.1	-	lncRNA	16	8	5	59.476	31.9468	37.1402
chr2	3531988	3532242	RNASEH1	-	protein_coding	16	8	5	59.476	31.9468	37.1402
chr2	3532007	3532259	AC108488.2	-	protein_coding	16	8	5	59.476	31.9468	37.1402
chr2	3561481	3561734	RNASEH1-AS1	+	other	6	2	3	22.3035	7.98671	22.2841
chr2	3580225	3580475	RPS7	+	protein_coding	9	42	19	33.4553	167.721	141.133
chr2	8682757	8683007	ID2	+	protein_coding	31	22	5	115.235	87.8538	37.1402
chr2	8683781	8684031	ID2	+	protein_coding	110	53	29	408.898	211.648	215.413
chr2	8684066	8684461	ID2	+	protein_coding	6	10	6	22.3035	39.9336	44.5682
chr2	9406647	9407279	ITGB1BP1	-	protein_coding	14	22	10	52.0415	87.8538	74.2804
chr2	10129548	10129965	RRM2	+	protein_coding	7	15	4	26.0208	59.9003	29.7122
chr2	10427354	10427617	HPCAL1	+	protein_coding	31	76	25	115.235	303.495	185.701
chr2	10440380	10440850	ODC1	-	protein_coding	4	15	11	14.869	59.9003	81.7084
chr2	10783860	10784246	PDIA6	-	protein_coding	4	4	2	14.869	15.9734	14.8561
chr2	12742484	12742734	TRIB2	+	protein_coding	6	3	4	22.3035	11.9801	29.7122
chr2	15166913	15167166	NBAS	-	protein_coding	3	5	4	11.1518	19.9668	29.7122
chr2	19897025	19897275	TTC32	-	protein_coding	16	9	2	59.476	35.9402	14.8561
chr2	20032649	20032904	LAPTM4A	-	protein_coding	4	8	4	14.869	31.9468	29.7122
chr2	20617815	20618073	HS1BP3	-	protein_coding	6	4	2	22.3035	15.9734	14.8561
chr2	24018483	24018734	MFSD2B	+	protein_coding	15	4	2	55.7588	15.9734	14.8561
chr2	24063406	24063681	FKBP1B	+	protein_coding	4	7	5	14.869	27.9535	37.1402
chr2	24077432	24077883	TP53I3	-	protein_coding	3	5	2	11.1518	19.9668	14.8561
chr2	24080745	24081001	TP53I3	-	protein_coding	4	6	4	14.869	23.9601	29.7122
chr2	24790204	24790524	PTRHD1	-	protein_coding	95	75	32	353.139	299.502	237.697
chr2	26290162	26290465	HADHB	+	protein_coding	4	16	3	14.869	63.8937	22.2841
chr2	26800806	26801067	CENPA	+	protein_coding	2	6	2	7.4345	23.9601	14.8561
chr2	27059281	27059535	AGBL5	+	protein_coding	11	12	6	40.8898	47.9203	44.5682
chr2	27070471	27070736	OST4	-	protein_coding	47	99	49	174.711	395.342	363.974
chr2	27130755	27131040	PREB	-	protein_coding	11	12	4	40.8898	47.9203	29.7122
chr2	27199586	27199840	SLC5A6	-	protein_coding	5	3	2	18.5863	11.9801	14.8561
chr2	27213183	27213433	ATRAID	+	protein_coding	4	2	2	14.869	7.98671	14.8561
chr2	27216906	27217178	ATRAID	+	protein_coding	106	190	126	394.029	758.737	935.933
chr2	27307397	27307649	UCN	-	protein_coding	2	5	2	7.4345	19.9668	14.8561
chr2	27309491	27310153	MPV17	-	protein_coding	29	34	20	107.8	135.774	148.561
chr2	27364351	27364648	EIF2B4	-	protein_coding	4	4	2	14.869	15.9734	14.8561
chr2	27376873	27377130	SNX17	+	protein_coding	12	12	6	44.607	47.9203	44.5682
chr2	27491882	27492150	FNDC4	-	protein_coding	4	6	2	14.869	23.9601	14.8561
chr2	27653051	27653319	SUPT7L	-	protein_coding	2	2	2	7.4345	7.98671	14.8561
chr2	27779336	27779736	MRPL33	+	protein_coding	4	18	14	14.869	71.8804	103.993
chr2	28338640	28338901	BABAM2	+	protein_coding	4	4	4	14.869	15.9734	29.7122
chr2	30159300	30159552	YPEL5	+	protein_coding	2	4	4	7.4345	15.9734	29.7122
chr2	32306322	32306588	YIPF4	+	protein_coding	4	2	2	14.869	7.98671	14.8561
chr2	38482554	38482804	RPLP0P6	+	processed_pseudogene	19	69	37	70.6278	275.541	274.838
chr2	38564017	38564356	HNRNPLL	-	protein_coding	2	6	4	7.4345	23.9601	29.7122
chr2	38734508	38734765	GALM	+	protein_coding	4	7	3	14.869	27.9535	22.2841
chr2	42335557	42335813	COX7A2L	-	protein_coding	7	8	3	26.0208	31.9468	22.2841
chr2	42350497	42350756	COX7A2L	-	protein_coding	34	41	29	126.387	163.728	215.413
chr2	42350851	42351190	COX7A2L	-	protein_coding	7	5	4	26.0208	19.9668	29.7122
chr2	43230835	43231101	THADA	-	protein_coding	3	7	5	11.1518	27.9535	37.1402
chr2	44996623	44996873	AC012354.2	+	processed_pseudogene	19	16	3	70.6278	63.8937	22.2841
chr2	46347285	46347537	EPAS1	+	protein_coding	2	3	2	7.4345	11.9801	14.8561
chr2	46905227	46905715	MCFD2	-	protein_coding	17	15	10	63.1933	59.9003	74.2804
chr2	47386650	47387034	EPCAM	+	protein_coding	5	6	3	18.5863	23.9601	22.2841
chr2	53670292	53670855	ASB3	-	protein_coding	5	4	2	18.5863	15.9734	14.8561
chr2	54972186	54972438	RTN4	-	protein_coding	32	20	17	118.952	79.8671	126.277
chr2	54972584	54973063	RTN4	-	protein_coding	141	107	45	524.132	427.289	334.262
chr2	55235338	55235853	RPS27A	+	protein_coding	642	723	339	2386.48	2887.2	2518.11
chr2	55618094	55618373	AC015982.2	+	lncRNA	3	15	6	11.1518	59.9003	44.5682
chr2	58252275	58252525	EIF3FP3	+	processed_pseudogene	9	21	5	33.4553	83.8605	37.1402
chr2	61186519	61186912	AHSA2P	+	transcribed_unitary_pseudogene	6	2	4	22.3035	7.98671	29.7122
chr2	61477848	61478184	XPO1	-	protein_coding	6	2	2	22.3035	7.98671	14.8561
chr2	61868429	61868760	CCT4	-	protein_coding	51	70	44	189.58	279.535	326.834
chr2	61887947	61888197	CCT4	-	protein_coding	5	7	5	18.5863	27.9535	37.1402
chr2	62000597	62001092	COMMD1	+	protein_coding	28	7	4	104.083	27.9535	29.7122
chr2	62135804	62136247	COMMD1	+	protein_coding	24	23	10	89.214	91.8472	74.2804
chr2	63606841	63607197	MDH1	+	protein_coding	11	17	5	40.8898	67.887	37.1402
chr2	63622054	63622304	WDPCP	-	protein_coding	166	98	59	617.064	391.349	438.254
chr2	63622177	63622427	AC016734.1	-	processed_pseudogene	5	11	5	18.5863	43.9269	37.1402
chr2	63684460	63684710	AC096664.2	+	processed_pseudogene	48	89	52	178.428	355.409	386.258
chr2	65047853	65048103	LINC02245	-	lncRNA	5	18	8	18.5863	71.8804	59.4243
chr2	65087870	65088120	RAB1A	-	protein_coding	2	5	2	7.4345	19.9668	14.8561
chr2	65567622	65567872	AC007389.1	+	lncRNA	10	8	4	37.1725	31.9468	29.7122
chr2	69396112	69396376	NFU1	-	protein_coding	2	10	4	7.4345	39.9336	29.7122
chr2	69642876	69643342	AAK1	-	protein_coding	7	3	2	26.0208	11.9801	14.8561
chr2	70088917	70089203	PCBP1	+	protein_coding	30	39	28	111.518	155.741	207.985
chr2	70281361	70281756	SNRPG	-	protein_coding	4	7	2	14.869	27.9535	14.8561
chr2	70297010	70297675	FAM136A	-	protein_coding	12	9	4	44.607	35.9402	29.7122
[truncated: 1,531 more rows]
